# Supplementary material for: High-throughput RNA sequencing reveals differences between the transcriptomes of the five spore forms of Puccinia striiformis f. sp. tritici, the wheat stripe rust pathogen
Source: Stress Biol. 2023 Jul 31;3(1):29. doi: 10.1007/s44154-023-00107-z (PMC10441873; doi:10.1007/s44154-023-00107-z)
Supplement: Supplementary file 1 — Additional file 1: Supplementary Table 1. Number of RNA-seq reads and mapped reads in different spore stages of Puccinia striiformis f. sp. tritici. [file 44154_2023_107_MOESM1_ESM.xlsx]

## Sheet: Sheet1
Table S1: Number of RNA-seq reads and mapped reads in different spore stages of Puccinia striiformis f. sp. tritici
		No. of mapped	Percentage of	No. of mapped	Percentage of mapped
Sample name	No. of reads	reads	mapped reads (%)	unique reads	unique reads (%)
Teliospore-1	41027906	36737625	89.54	23618554	57.57
Teliospore-2	43219864	25973528	60.1	16928555	39.17
Teliospore-3	45787550	32841647	71.73	21129009	46.15
Aeciospore-1	44292948	40231531	90.83	26994205	60.94
Aeciospore-2	40395980	36141504	89.47	23981689	59.37
Aeciospore-3	44124412	39409126	89.31	26152842	59.27
Urediospore-1	44856234	40301721	89.85	26751283	59.64
Urediospore-2	44127610	39656638	89.87	26424358	59.88
Urediospore-3	43009136	38389981	89.26	25532114	59.36
Basidiospore-1	41374874	36282355	87.69	24481926	59.17
Basidiospore-2	45819934	39232570	85.62	26431125	57.68
Basidiospore-3	43401862	37339947	86.03	25147446	57.94
Pycniospore-1	46528338	42507570	91.36	33663239	72.35
Pycniospore-2	42573302	37928804	89.09	29617786	69.57
Pycniospore-3	42187628	38240719	90.64	30335167	71.91
