# Supplementary material for: High-throughput RNA sequencing reveals differences between the transcriptomes of the five spore forms of Puccinia striiformis f. sp. tritici, the wheat stripe rust pathogen
Source: Stress Biol. 2023 Jul 31;3(1):29. doi: 10.1007/s44154-023-00107-z (PMC10441873; doi:10.1007/s44154-023-00107-z)
Supplement: Supplementary file 2 — Additional file 2: Supplementary Table 2. Significantly enriched gene functions of commonly expressed genes in all spore stages. [file 44154_2023_107_MOESM2_ESM.xlsx]

## Sheet: Table S1
Supplement Table 2 Significantly enriched gene functions of commonly expressed genes in all spore stages
GO_accession	Description	Term_type	Corrected P value	Gene_names
GO:1901564	organonitrogen compound metabolic process	biological_process	1.53e-09	Novel00918,PSTCY32_00430,PSTCY32_00087,PSTCY32_15837,PSTCY32_25997,PSTCY32_12796,PSTCY32_15133,PSTCY32_00352,PSTCY32_25721,PSTCY32_00406,PSTCY32_25996,PSTCY32_04986,PSTCY32_20451,PSTCY32_18314,PSTCY32_23021,PSTCY32_00074,PSTCY32_20966,Novel02196,PSTCY32_14655,PSTCY32_21937,PSTCY32_10764,PSTCY32_05090,PSTCY32_07945,PSTCY32_08699,PSTCY32_08140,PSTCY32_17326,PSTCY32_09433,PSTCY32_00239,Novel02319,PS…
GO:0005622	intracellular	cellular_component	2.69e-08	PSTCY32_12116,PSTCY32_21034,Novel00643,PSTCY32_16312,PSTCY32_10052,PSTCY32_10935,PSTCY32_10705,PSTCY32_19848,PSTCY32_11765,PSTCY32_05037,PSTCY32_10739,PSTCY32_22493,PSTCY32_11635,PSTCY32_11859,Novel02057,PSTCY32_16221,PSTCY32_16407,PSTCY32_00799,PSTCY32_14822,PSTCY32_15216,PSTCY32_16162,Novel00068,PSTCY32_09899,PSTCY32_07595,PSTCY32_22445,PSTCY32_02650,PSTCY32_03733,PSTCY32_24223,PSTCY32_13047,PS…
GO:1901566	organonitrogen compound biosynthetic process	biological_process	1.42e-07	PSTCY32_16475,PSTCY32_09720,PSTCY32_19633,PSTCY32_24268,PSTCY32_04605,PSTCY32_03376,PSTCY32_22086,PSTCY32_03732,PSTCY32_04196,PSTCY32_09900,PSTCY32_25974,PSTCY32_14895,PSTCY32_07085,PSTCY32_05864,PSTCY32_11531,PSTCY32_06452,PSTCY32_17822,PSTCY32_11601,PSTCY32_16392,PSTCY32_18960,PSTCY32_20470,PSTCY32_02848,PSTCY32_10082,PSTCY32_19840,PSTCY32_09969,PSTCY32_00707,PSTCY32_06507,Novel00050,PSTCY32_05…
GO:0044424	intracellular part	cellular_component	1.95e-07	PSTCY32_17717,Novel01443,PSTCY32_19659,PSTCY32_19837,PSTCY32_06649,PSTCY32_07292,PSTCY32_05843,PSTCY32_08890,PSTCY32_23978,PSTCY32_16754,PSTCY32_18418,PSTCY32_06791,PSTCY32_23406,PSTCY32_25814,PSTCY32_12883,PSTCY32_06759,PSTCY32_17127,PSTCY32_20666,PSTCY32_22373,PSTCY32_05228,PSTCY32_09831,PSTCY32_06445,PSTCY32_02580,PSTCY32_20678,PSTCY32_19555,PSTCY32_18989,PSTCY32_11483,PSTCY32_25053,PSTCY32_13…
GO:0009058	biosynthetic process	biological_process	3.06e-07	PSTCY32_12728,PSTCY32_14586,PSTCY32_07178,PSTCY32_00298,PSTCY32_10366,PSTCY32_16081,PSTCY32_00323,PSTCY32_14520,PSTCY32_15655,PSTCY32_23902,PSTCY32_16666,PSTCY32_09642,PSTCY32_03856,PSTCY32_09948,PSTCY32_10794,PSTCY32_12117,PSTCY32_12204,PSTCY32_14181,PSTCY32_10512,PSTCY32_07255,PSTCY32_00863,PSTCY32_24958,PSTCY32_14368,PSTCY32_11545,PSTCY32_07070,PSTCY32_20884,PSTCY32_02107,PSTCY32_09405,PSTCY32…
GO:0005525	GTP binding	molecular_function	3.06e-07	PSTCY32_23083,PSTCY32_06031,PSTCY32_24827,PSTCY32_10265,PSTCY32_14662,PSTCY32_07914,PSTCY32_09110,PSTCY32_12318,PSTCY32_01722,PSTCY32_01084,PSTCY32_17717,PSTCY32_04875,PSTCY32_08612,PSTCY32_09097,PSTCY32_08864,PSTCY32_22642,PSTCY32_15566,PSTCY32_19491,PSTCY32_02644,PSTCY32_25915,PSTCY32_04193,PSTCY32_25392,PSTCY32_11477,Novel02690,PSTCY32_16271,Novel01931,PSTCY32_05617,PSTCY32_13229,PSTCY32_14775…
GO:0032561	guanyl ribonucleotide binding	molecular_function	4.05e-07	PSTCY32_26003,PSTCY32_03564,PSTCY32_15836,PSTCY32_03723,Novel01936,PSTCY32_00843,PSTCY32_13310,PSTCY32_00647,PSTCY32_00359,PSTCY32_16734,PSTCY32_21578,PSTCY32_05601,PSTCY32_15858,PSTCY32_23400,PSTCY32_25094,PSTCY32_05678,PSTCY32_13435,PSTCY32_00768,PSTCY32_19962,PSTCY32_07165,Novel00633,PSTCY32_01052,PSTCY32_21951,PSTCY32_18721,PSTCY32_00446,PSTCY32_05293,PSTCY32_01854,PSTCY32_15041,PSTCY32_14550…
GO:0019001	guanyl nucleotide binding	molecular_function	4.05e-07	PSTCY32_20004,PSTCY32_14919,PSTCY32_16641,PSTCY32_03644,PSTCY32_25422,PSTCY32_10063,PSTCY32_14586,PSTCY32_14550,PSTCY32_14851,PSTCY32_26494,PSTCY32_12146,PSTCY32_01727,PSTCY32_08812,PSTCY32_11795,PSTCY32_02290,PSTCY32_14181,PSTCY32_03396,PSTCY32_13245,PSTCY32_12310,PSTCY32_00359,PSTCY32_00647,Novel01936,PSTCY32_03723,PSTCY32_13310,PSTCY32_00843,PSTCY32_03564,PSTCY32_15836,PSTCY32_26003,PSTCY32_13…
GO:0005623	cell	cellular_component	4.05e-07	PSTCY32_00381,PSTCY32_26795,PSTCY32_09113,PSTCY32_20163,PSTCY32_05111,PSTCY32_08078,PSTCY32_16758,PSTCY32_12140,PSTCY32_14285,PSTCY32_02204,Novel00951,PSTCY32_06793,PSTCY32_02649,PSTCY32_04933,PSTCY32_17347,PSTCY32_05302,PSTCY32_06004,PSTCY32_17724,PSTCY32_03250,PSTCY32_24497,PSTCY32_12310,PSTCY32_13264,Novel00349,PSTCY32_26779,PSTCY32_25842,PSTCY32_00915,PSTCY32_25987,PSTCY32_10623,PSTCY32_01898…
GO:0044464	cell part	cellular_component	4.05e-07	PSTCY32_23978,PSTCY32_16754,PSTCY32_18418,PSTCY32_21938,PSTCY32_18978,PSTCY32_23406,PSTCY32_06791,Novel01769,Novel01443,PSTCY32_17717,PSTCY32_19659,PSTCY32_06649,PSTCY32_19837,PSTCY32_05843,PSTCY32_08890,PSTCY32_07292,PSTCY32_06445,PSTCY32_19555,PSTCY32_20678,PSTCY32_02580,PSTCY32_18989,PSTCY32_12883,PSTCY32_25814,PSTCY32_09831,PSTCY32_05228,PSTCY32_22373,PSTCY32_20666,PSTCY32_06759,PSTCY32_17127…
GO:0005737	cytoplasm	cellular_component	1.39e-06	PSTCY32_22086,Novel02594,PSTCY32_03732,PSTCY32_03376,PSTCY32_04379,PSTCY32_20693,PSTCY32_10823,PSTCY32_05864,PSTCY32_11531,Novel02332,PSTCY32_04755,PSTCY32_07085,PSTCY32_04069,PSTCY32_07142,PSTCY32_16475,PSTCY32_13096,PSTCY32_22140,PSTCY32_05032,PSTCY32_15823,PSTCY32_12388,PSTCY32_18960,PSTCY32_17956,PSTCY32_06507,PSTCY32_02718,PSTCY32_10082,PSTCY32_20267,PSTCY32_01919,Novel02344,PSTCY32_12230,PS…
GO:1901576	organic substance biosynthetic process	biological_process	2.7e-06	PSTCY32_00524,PSTCY32_18996,PSTCY32_15549,PSTCY32_25997,PSTCY32_08989,PSTCY32_05713,PSTCY32_12796,PSTCY32_00179,PSTCY32_04318,PSTCY32_10205,PSTCY32_15133,PSTCY32_18646,PSTCY32_04986,PSTCY32_25996,PSTCY32_02641,PSTCY32_15570,PSTCY32_20966,Novel01996,Novel02085,PSTCY32_09182,PSTCY32_20942,PSTCY32_09918,Novel01827,PSTCY32_21937,PSTCY32_13435,PSTCY32_09433,Novel02119,PSTCY32_08028,PSTCY32_08645,PSTCY…
GO:0003824	catalytic activity	molecular_function	3.03e-06	PSTCY32_18182,PSTCY32_13627,PSTCY32_14665,PSTCY32_10150,PSTCY32_15263,PSTCY32_20679,PSTCY32_02342,PSTCY32_07868,PSTCY32_22745,PSTCY32_10800,PSTCY32_19962,Novel01837,PSTCY32_07406,PSTCY32_02928,PSTCY32_13595,PSTCY32_06734,PSTCY32_03108,PSTCY32_09177,PSTCY32_13310,PSTCY32_00359,PSTCY32_04872,PSTCY32_13893,Novel02542,PSTCY32_21207,PSTCY32_16091,PSTCY32_09926,PSTCY32_02290,PSTCY32_11400,PSTCY32_00580…
GO:0044267	cellular protein metabolic process	biological_process	4.3e-06	PSTCY32_09898,PSTCY32_00405,Novel01232,PSTCY32_23870,PSTCY32_22784,PSTCY32_18931,PSTCY32_24623,PSTCY32_01919,PSTCY32_15481,PSTCY32_16205,PSTCY32_11133,PSTCY32_10149,PSTCY32_11601,PSTCY32_17822,PSTCY32_24275,PSTCY32_11058,PSTCY32_03686,PSTCY32_18960,PSTCY32_06507,PSTCY32_09083,PSTCY32_02635,PSTCY32_19840,PSTCY32_26384,PSTCY32_02848,PSTCY32_10082,PSTCY32_15533,PSTCY32_16475,PSTCY32_00775,PSTCY32_17…
GO:0044281	small molecule metabolic process	biological_process	4.89e-06	PSTCY32_25755,PSTCY32_10937,PSTCY32_06757,PSTCY32_23565,PSTCY32_04674,PSTCY32_15369,PSTCY32_14920,PSTCY32_14320,PSTCY32_10213,PSTCY32_22972,Novel02224,PSTCY32_23937,PSTCY32_16586,PSTCY32_12990,PSTCY32_04706,PSTCY32_17736,PSTCY32_23466,PSTCY32_24292,PSTCY32_14995,PSTCY32_09111,Novel02539,PSTCY32_06916,PSTCY32_13966,PSTCY32_19131,PSTCY32_21033,PSTCY32_02296,PSTCY32_11586,PSTCY32_13007,PSTCY32_15325…
GO:0016491	oxidoreductase activity	molecular_function	5.17e-06	PSTCY32_00087,PSTCY32_10075,PSTCY32_10205,PSTCY32_11154,PSTCY32_21257,PSTCY32_03359,PSTCY32_18431,Novel02505,PSTCY32_00655,Novel01822,PSTCY32_00406,PSTCY32_23376,PSTCY32_25370,Novel02642,Novel01996,PSTCY32_09123,PSTCY32_14856,PSTCY32_05090,PSTCY32_25371,PSTCY32_14587,PSTCY32_07945,PSTCY32_13261,PSTCY32_00627,PSTCY32_12017,PSTCY32_09115,PSTCY32_21259,PSTCY32_08028,PSTCY32_11478,Novel02119,PSTCY32_…
GO:0003924	GTPase activity	molecular_function	2.61e-05	PSTCY32_24827,PSTCY32_10265,PSTCY32_14662,PSTCY32_06031,PSTCY32_04673,PSTCY32_09097,PSTCY32_01084,PSTCY32_04875,PSTCY32_04193,PSTCY32_11477,Novel02690,PSTCY32_25915,PSTCY32_19491,PSTCY32_02912,PSTCY32_15566,PSTCY32_02644,PSTCY32_13599,PSTCY32_22642,PSTCY32_09332,PSTCY32_10777,PSTCY32_09337,PSTCY32_16594,Novel01937,PSTCY32_02716,PSTCY32_04755,PSTCY32_19515,PSTCY32_25467,PSTCY32_08352,PSTCY32_16105…
GO:0003735	structural constituent of ribosome	molecular_function	2.86e-05	PSTCY32_16667,PSTCY32_23865,PSTCY32_00074,PSTCY32_20966,PSTCY32_23021,PSTCY32_03321,PSTCY32_17369,PSTCY32_01898,PSTCY32_10623,PSTCY32_25996,PSTCY32_20701,PSTCY32_14068,PSTCY32_07599,PSTCY32_20502,PSTCY32_16081,PSTCY32_16943,PSTCY32_12796,PSTCY32_10735,PSTCY32_25721,PSTCY32_19319,PSTCY32_15837,Novel00918,Novel00050,PSTCY32_13530,PSTCY32_25997,Novel00346,PSTCY32_09930,PSTCY32_17733,PSTCY32_14149,PS…
GO:0043226	organelle	cellular_component	3.36e-05	PSTCY32_19388,PSTCY32_01774,PSTCY32_11903,PSTCY32_20874,Novel02342,PSTCY32_12598,PSTCY32_10883,PSTCY32_07020,PSTCY32_14247,PSTCY32_08899,PSTCY32_15290,PSTCY32_05100,PSTCY32_25467,PSTCY32_05444,PSTCY32_09179,PSTCY32_07929,PSTCY32_01839,Novel02051,PSTCY32_19088,PSTCY32_25925,PSTCY32_11201,PSTCY32_00688,PSTCY32_13237,PSTCY32_25755,PSTCY32_04674,PSTCY32_02403,PSTCY32_19453,PSTCY32_15780,PSTCY32_14920…
GO:0044711	single-organism biosynthetic process	biological_process	3.36e-05	PSTCY32_07255,PSTCY32_07216,PSTCY32_18041,PSTCY32_06954,PSTCY32_13240,PSTCY32_14368,PSTCY32_24497,PSTCY32_25978,PSTCY32_13264,PSTCY32_01088,PSTCY32_25798,PSTCY32_14181,PSTCY32_20785,PSTCY32_00323,PSTCY32_08860,PSTCY32_00805,Novel01934,PSTCY32_15655,PSTCY32_00553,PSTCY32_02129,PSTCY32_06762,PSTCY32_09323,PSTCY32_08811,Novel01174,PSTCY32_05145,PSTCY32_17607,PSTCY32_07178,PSTCY32_12728,Novel01344,PS…
GO:0005840	ribosome	cellular_component	3.63e-05	PSTCY32_02640,PSTCY32_17733,PSTCY32_09930,PSTCY32_14149,Novel00346,PSTCY32_19962,PSTCY32_02382,PSTCY32_15651,PSTCY32_00239,PSTCY32_11224,PSTCY32_08102,PSTCY32_08668,PSTCY32_08681,PSTCY32_23485,PSTCY32_16191,PSTCY32_20733,PSTCY32_01621,PSTCY32_06922,PSTCY32_09433,PSTCY32_05090,PSTCY32_03507,PSTCY32_14670,PSTCY32_19744,PSTCY32_15432,PSTCY32_09816,PSTCY32_18577,PSTCY32_16944,PSTCY32_23021,PSTCY32_03…
GO:0044249	cellular biosynthetic process	biological_process	3.63e-05	PSTCY32_17822,PSTCY32_06452,PSTCY32_09647,PSTCY32_06790,PSTCY32_09643,PSTCY32_18614,PSTCY32_01731,PSTCY32_02848,PSTCY32_10082,PSTCY32_22474,PSTCY32_15533,PSTCY32_06507,PSTCY32_20639,PSTCY32_14565,PSTCY32_00707,PSTCY32_03686,PSTCY32_20470,PSTCY32_18960,PSTCY32_16392,PSTCY32_04628,PSTCY32_15110,PSTCY32_19626,PSTCY32_15823,PSTCY32_11205,PSTCY32_13634,Novel01548,PSTCY32_16347,PSTCY32_09575,PSTCY32_19…
GO:0043229	intracellular organelle	cellular_component	3.65e-05	PSTCY32_07070,PSTCY32_10674,PSTCY32_24615,PSTCY32_24958,PSTCY32_00863,PSTCY32_23778,PSTCY32_17003,PSTCY32_21224,PSTCY32_12117,PSTCY32_12204,PSTCY32_25703,PSTCY32_18972,PSTCY32_10794,PSTCY32_00120,PSTCY32_09948,PSTCY32_03856,PSTCY32_16666,PSTCY32_16081,PSTCY32_09937,PSTCY32_00298,PSTCY32_16165,PSTCY32_23922,PSTCY32_01888,Novel01904,PSTCY32_00868,PSTCY32_24841,PSTCY32_06617,PSTCY32_15856,PSTCY32_02…
GO:0043228	non-membrane-bounded organelle	cellular_component	4.36e-05	PSTCY32_08899,PSTCY32_14247,PSTCY32_03733,PSTCY32_13047,PSTCY32_12598,PSTCY32_21994,PSTCY32_19640,PSTCY32_08277,PSTCY32_24322,Novel00847,Novel01878,PSTCY32_16162,PSTCY32_05444,PSTCY32_23650,PSTCY32_16221,PSTCY32_16759,PSTCY32_07498,PSTCY32_09114,PSTCY32_11859,PSTCY32_18154,Novel02146,PSTCY32_14535,PSTCY32_04062,PSTCY32_13808,PSTCY32_13807,PSTCY32_11695,PSTCY32_04569,PSTCY32_02403,PSTCY32_22208,PS…
GO:0044444	cytoplasmic part	cellular_component	5.16e-05	PSTCY32_19454,PSTCY32_23895,PSTCY32_16389,PSTCY32_13966,PSTCY32_19131,PSTCY32_21030,PSTCY32_15325,PSTCY32_01791,PSTCY32_19140,PSTCY32_05708,PSTCY32_17502,PSTCY32_06757,PSTCY32_11155,PSTCY32_04569,PSTCY32_05970,PSTCY32_02028,PSTCY32_13807,PSTCY32_15044,PSTCY32_16924,PSTCY32_24325,PSTCY32_19318,PSTCY32_18728,PSTCY32_14248,PSTCY32_07063,PSTCY32_26643,PSTCY32_11859,PSTCY32_07498,PSTCY32_22493,PSTCY32…
GO:0044271	cellular nitrogen compound biosynthetic process	biological_process	7.43e-05	PSTCY32_20455,PSTCY32_05864,PSTCY32_04196,PSTCY32_05765,PSTCY32_09900,PSTCY32_03860,PSTCY32_03376,PSTCY32_13243,PSTCY32_04605,PSTCY32_15718,PSTCY32_24268,PSTCY32_02768,PSTCY32_01983,PSTCY32_12987,PSTCY32_09083,PSTCY32_09969,Novel00418,PSTCY32_14857,PSTCY32_22136,PSTCY32_19840,PSTCY32_25320,PSTCY32_24424,Novel02344,PSTCY32_11601,PSTCY32_14576,PSTCY32_13253,PSTCY32_04310,PSTCY32_16205,PSTCY32_01919…
GO:0043232	intracellular non-membrane-bounded organelle	cellular_component	0.00012033	PSTCY32_11695,PSTCY32_13807,PSTCY32_04569,PSTCY32_02403,PSTCY32_22208,PSTCY32_01822,PSTCY32_23408,PSTCY32_18304,PSTCY32_25755,PSTCY32_23042,PSTCY32_18053,PSTCY32_05708,PSTCY32_19178,PSTCY32_19318,PSTCY32_18611,PSTCY32_16924,PSTCY32_05760,PSTCY32_19131,PSTCY32_21030,PSTCY32_23895,PSTCY32_19454,PSTCY32_18929,PSTCY32_00475,PSTCY32_19140,PSTCY32_18563,PSTCY32_01791,Novel02090,PSTCY32_01839,Novel01937…
GO:0044699	single-organism process	biological_process	0.00018103	PSTCY32_04310,PSTCY32_02248,PSTCY32_18842,Novel02690,PSTCY32_11806,PSTCY32_17327,PSTCY32_24125,PSTCY32_22136,PSTCY32_19840,PSTCY32_09083,PSTCY32_09969,Novel02096,PSTCY32_08654,PSTCY32_01983,PSTCY32_03585,PSTCY32_18691,Novel01901,PSTCY32_05032,PSTCY32_24379,PSTCY32_25044,PSTCY32_25876,PSTCY32_06202,PSTCY32_20498,PSTCY32_06225,PSTCY32_15039,Novel01872,PSTCY32_09195,PSTCY32_04019,PSTCY32_15477,PSTCY…
GO:0031683	G-protein beta/gamma-subunit complex binding	molecular_function	0.00020503	PSTCY32_01084,PSTCY32_18721,PSTCY32_00446,PSTCY32_14919,PSTCY32_18164,PSTCY32_09332,PSTCY32_10777,PSTCY32_20004,PSTCY32_09337,PSTCY32_01074,PSTCY32_16594,PSTCY32_14550,PSTCY32_03011,PSTCY32_23898,PSTCY32_26494,PSTCY32_25094,PSTCY32_08352,PSTCY32_19491,PSTCY32_15566
GO:0032991	macromolecular complex	cellular_component	0.00047963	PSTCY32_00573,PSTCY32_19388,PSTCY32_09114,PSTCY32_09186,PSTCY32_18511,PSTCY32_04062,Novel02146,PSTCY32_25693,PSTCY32_17457,PSTCY32_07695,PSTCY32_13808,Novel01732,PSTCY32_01774,Novel02066,Novel01205,Novel02342,PSTCY32_10371,Novel02512,PSTCY32_21994,PSTCY32_25946,PSTCY32_04796,PSTCY32_07020,PSTCY32_14247,PSTCY32_08899,PSTCY32_11459,PSTCY32_08277,PSTCY32_25093,PSTCY32_24322,PSTCY32_11903,PSTCY32_057…
GO:0043412	macromolecule modification	biological_process	0.00053436	PSTCY32_17403,PSTCY32_08808,PSTCY32_07485,PSTCY32_16230,PSTCY32_04674,PSTCY32_23565,PSTCY32_21249,PSTCY32_07601,PSTCY32_18926,PSTCY32_26696,PSTCY32_26603,PSTCY32_18511,PSTCY32_02911,PSTCY32_15581,Novel02146,PSTCY32_18013,PSTCY32_09531,PSTCY32_13484,PSTCY32_17512,PSTCY32_04022,PSTCY32_08818,PSTCY32_01726,PSTCY32_01063,PSTCY32_18421,PSTCY32_05100,PSTCY32_04209,PSTCY32_02346,PSTCY32_23658,PSTCY32_23…
GO:0009378	four-way junction helicase activity	molecular_function	0.00053436	PSTCY32_15549,PSTCY32_13459,PSTCY32_24306,PSTCY32_07415,PSTCY32_13611,PSTCY32_10673,PSTCY32_23533,PSTCY32_17127,PSTCY32_08352,PSTCY32_13435,PSTCY32_08812,PSTCY32_22642,PSTCY32_11058,PSTCY32_15156,PSTCY32_07580,PSTCY32_23400,PSTCY32_05575,PSTCY32_26473,PSTCY32_15239,PSTCY32_22999,PSTCY32_06734,PSTCY32_00578,PSTCY32_01968,PSTCY32_12015,PSTCY32_22174,PSTCY32_25060,PSTCY32_00762,Novel02083,PSTCY32_16…
GO:0043603	cellular amide metabolic process	biological_process	0.00066165	PSTCY32_17406,Novel02342,PSTCY32_03733,PSTCY32_08899,PSTCY32_08277,PSTCY32_24322,PSTCY32_14974,PSTCY32_01604,PSTCY32_23650,PSTCY32_05444,Novel01878,Novel00920,PSTCY32_16759,PSTCY32_16221,PSTCY32_11859,PSTCY32_09114,PSTCY32_07498,PSTCY32_15603,PSTCY32_13808,PSTCY32_09087,PSTCY32_15987,PSTCY32_00117,PSTCY32_21034,PSTCY32_04674,PSTCY32_21163,PSTCY32_13807,PSTCY32_11695,PSTCY32_25755,PSTCY32_18304,PS…
GO:0010467	gene expression	biological_process	0.00072204	PSTCY32_21030,PSTCY32_18929,PSTCY32_01791,PSTCY32_19877,PSTCY32_08669,PSTCY32_19140,PSTCY32_23067,PSTCY32_23266,PSTCY32_24278,PSTCY32_23083,PSTCY32_18465,PSTCY32_18102,PSTCY32_06884,PSTCY32_08265,PSTCY32_25395,PSTCY32_13404,PSTCY32_25400,PSTCY32_11859,Novel02057,PSTCY32_11635,PSTCY32_05037,PSTCY32_10739,PSTCY32_08725,PSTCY32_10872,PSTCY32_01994,PSTCY32_21034,PSTCY32_03733,PSTCY32_24195,PSTCY32_02…
GO:0016592	mediator complex	cellular_component	0.00078477	PSTCY32_12290,PSTCY32_05302,PSTCY32_00087,PSTCY32_19988,PSTCY32_06793,PSTCY32_13969,PSTCY32_04385,PSTCY32_16758,PSTCY32_00381,PSTCY32_19023,PSTCY32_16666,PSTCY32_19388,PSTCY32_21995,PSTCY32_18646,PSTCY32_19421,PSTCY32_22072,PSTCY32_07020,PSTCY32_07070,Novel02342,PSTCY32_14007,PSTCY32_09182,PSTCY32_13956,PSTCY32_19873,PSTCY32_16205,PSTCY32_18563,PSTCY32_02877,PSTCY32_26471,PSTCY32_09179,Novel01187…
GO:0043604	amide biosynthetic process	biological_process	0.00098252	PSTCY32_25997,PSTCY32_14227,Novel00918,PSTCY32_25973,PSTCY32_22409,PSTCY32_15837,PSTCY32_19319,PSTCY32_15133,PSTCY32_10735,PSTCY32_25721,PSTCY32_16943,PSTCY32_12796,PSTCY32_20502,PSTCY32_20701,PSTCY32_25996,PSTCY32_17369,PSTCY32_23021,PSTCY32_00074,PSTCY32_20966,PSTCY32_23865,PSTCY32_16667,PSTCY32_18314,PSTCY32_21937,PSTCY32_05090,PSTCY32_19646,PSTCY32_10087,PSTCY32_08140,PSTCY32_09816,PSTCY32_14…
GO:0001076	transcription factor activity, RNA polymerase II transcription factor binding	molecular_function	0.00098252	PSTCY32_16205,PSTCY32_26471,PSTCY32_02877,PSTCY32_18563,PSTCY32_09182,PSTCY32_13956,PSTCY32_19873,PSTCY32_02899,PSTCY32_13263,PSTCY32_24391,PSTCY32_09179,Novel01187,PSTCY32_21949,PSTCY32_12378,PSTCY32_09396,PSTCY32_17947,PSTCY32_10822,PSTCY32_09860,PSTCY32_20271,PSTCY32_15533,PSTCY32_23083,PSTCY32_18614,PSTCY32_15013,PSTCY32_26000,PSTCY32_19988,PSTCY32_06793,PSTCY32_05302,PSTCY32_12290,PSTCY32_00…
GO:0001104	RNA polymerase II transcription cofactor activity	molecular_function	0.00098252	PSTCY32_22072,PSTCY32_18646,PSTCY32_19421,PSTCY32_14007,PSTCY32_07070,Novel02342,PSTCY32_06793,PSTCY32_19988,PSTCY32_00087,PSTCY32_12290,PSTCY32_05302,PSTCY32_16666,PSTCY32_19023,PSTCY32_19388,PSTCY32_21995,PSTCY32_00381,PSTCY32_13969,PSTCY32_04385,PSTCY32_16758,PSTCY32_20271,PSTCY32_09860,PSTCY32_10822,PSTCY32_17947,PSTCY32_09396,PSTCY32_12378,PSTCY32_21949,PSTCY32_15013,PSTCY32_18614,PSTCY32_23…
GO:0045454	cell redox homeostasis	biological_process	0.0011335	PSTCY32_10055,PSTCY32_03402,PSTCY32_04977,PSTCY32_16567,PSTCY32_16477,PSTCY32_00369,PSTCY32_06763,PSTCY32_14087,PSTCY32_20783,PSTCY32_10429,PSTCY32_09969,Novel01360,PSTCY32_13603,PSTCY32_04678,PSTCY32_10603,PSTCY32_25396,PSTCY32_15655,PSTCY32_25498,PSTCY32_22485,PSTCY32_01261
GO:0000988	transcription factor activity, protein binding	molecular_function	0.0011748	PSTCY32_23083,PSTCY32_15533,PSTCY32_15013,PSTCY32_18614,PSTCY32_09643,PSTCY32_09083,PSTCY32_26000,PSTCY32_23408,PSTCY32_00637,PSTCY32_06526,PSTCY32_09396,PSTCY32_17947,PSTCY32_21949,PSTCY32_12378,PSTCY32_20271,PSTCY32_10822,PSTCY32_09860,PSTCY32_14576,PSTCY32_02899,PSTCY32_24391,PSTCY32_13263,PSTCY32_21090,PSTCY32_09179,PSTCY32_18172,Novel01187,PSTCY32_02628,PSTCY32_11050,PSTCY32_16205,PSTCY32_18…
GO:0016740	transferase activity	molecular_function	0.0011748	PSTCY32_23263,Novel02227,PSTCY32_19451,PSTCY32_23233,PSTCY32_23122,PSTCY32_10798,PSTCY32_13095,PSTCY32_08596,PSTCY32_16090,PSTCY32_21278,PSTCY32_04858,PSTCY32_22668,PSTCY32_02865,PSTCY32_06981,PSTCY32_24825,PSTCY32_04385,PSTCY32_02934,PSTCY32_04245,PSTCY32_01623,PSTCY32_11802,PSTCY32_26207,PSTCY32_15387,PSTCY32_20647,PSTCY32_17422,PSTCY32_24123,PSTCY32_12009,PSTCY32_19627,PSTCY32_18355,PSTCY32_07…
GO:0006082	organic acid metabolic process	biological_process	0.0011748	PSTCY32_05144,PSTCY32_16706,PSTCY32_06681,PSTCY32_08882,PSTCY32_18691,PSTCY32_03511,Novel01188,PSTCY32_25044,PSTCY32_25556,PSTCY32_20498,PSTCY32_21874,Novel01241,PSTCY32_09367,PSTCY32_25415,PSTCY32_04196,PSTCY32_09570,PSTCY32_09900,PSTCY32_25974,PSTCY32_14895,PSTCY32_23973,PSTCY32_02013,Novel02732,PSTCY32_18855,PSTCY32_15580,PSTCY32_09377,PSTCY32_05029,PSTCY32_23563,PSTCY32_16392,PSTCY32_19659,PS…
GO:0043436	oxoacid metabolic process	biological_process	0.0012778	PSTCY32_09087,PSTCY32_01994,PSTCY32_24419,PSTCY32_21034,PSTCY32_22493,PSTCY32_07684,PSTCY32_19190,PSTCY32_10358,PSTCY32_19999,PSTCY32_17014,PSTCY32_19749,PSTCY32_16559,PSTCY32_08725,PSTCY32_15603,PSTCY32_12610,PSTCY32_24809,PSTCY32_04357,PSTCY32_13351,Novel00920,Novel02342,PSTCY32_10936,PSTCY32_25549,PSTCY32_19012,PSTCY32_15325,PSTCY32_13966,PSTCY32_09111,PSTCY32_14995,PSTCY32_24292,PSTCY32_23466…
GO:0003724	RNA helicase activity	molecular_function	0.00156	PSTCY32_24290,PSTCY32_08812,PSTCY32_08352,PSTCY32_13611,PSTCY32_14919,PSTCY32_12310,PSTCY32_14181,PSTCY32_00762,PSTCY32_25060,PSTCY32_02290,PSTCY32_25467,PSTCY32_15014,PSTCY32_22999,PSTCY32_26584,PSTCY32_26473,PSTCY32_15239,PSTCY32_23400,PSTCY32_05575,PSTCY32_16734,PSTCY32_11058,PSTCY32_13435,PSTCY32_11477,PSTCY32_12495,PSTCY32_05678,PSTCY32_07415,PSTCY32_13459,PSTCY32_14662,PSTCY32_22136,PSTCY32…
GO:0003712	transcription cofactor activity	molecular_function	0.0016909	Novel01187,PSTCY32_09179,PSTCY32_11050,PSTCY32_13263,PSTCY32_02899,PSTCY32_24391,PSTCY32_09182,PSTCY32_03723,PSTCY32_13956,PSTCY32_19873,PSTCY32_16205,PSTCY32_26471,PSTCY32_02877,PSTCY32_18563,PSTCY32_26000,PSTCY32_00637,PSTCY32_15533,PSTCY32_23083,PSTCY32_18614,PSTCY32_15013,PSTCY32_12378,PSTCY32_21949,PSTCY32_09396,PSTCY32_17947,PSTCY32_09860,PSTCY32_10822,PSTCY32_20271,PSTCY32_06526,PSTCY32_16…
GO:0043168	anion binding	molecular_function	0.0019219	PSTCY32_22498,PSTCY32_07402,PSTCY32_10277,PSTCY32_19384,Novel00847,Novel00920,PSTCY32_03189,PSTCY32_00578,PSTCY32_03818,PSTCY32_09160,PSTCY32_07580,PSTCY32_23898,PSTCY32_14769,PSTCY32_11155,PSTCY32_06154,PSTCY32_06909,PSTCY32_14662,PSTCY32_06792,PSTCY32_04706,Novel02224,PSTCY32_15563,PSTCY32_06156,PSTCY32_16586,PSTCY32_25433,PSTCY32_14903,PSTCY32_16602,PSTCY32_21615,PSTCY32_25392,PSTCY32_11477,PS…
GO:0000989	transcription factor activity, transcription factor binding	molecular_function	0.0020535	PSTCY32_10822,PSTCY32_09860,PSTCY32_20271,PSTCY32_21949,PSTCY32_12378,PSTCY32_17947,PSTCY32_09396,PSTCY32_06526,PSTCY32_00637,PSTCY32_26000,PSTCY32_18614,PSTCY32_15013,PSTCY32_15533,PSTCY32_23083,PSTCY32_19873,PSTCY32_09182,PSTCY32_13956,PSTCY32_03723,PSTCY32_26471,PSTCY32_02877,PSTCY32_18563,PSTCY32_16205,PSTCY32_11050,PSTCY32_09179,Novel01187,PSTCY32_13263,PSTCY32_02899,PSTCY32_24391,PSTCY32_19…
GO:0007264	small GTPase mediated signal transduction	biological_process	0.0020535	PSTCY32_03564,PSTCY32_24507,PSTCY32_00410,PSTCY32_26003,Novel01931,PSTCY32_09332,PSTCY32_00647,PSTCY32_10777,PSTCY32_19064,PSTCY32_16594,PSTCY32_09337,PSTCY32_13310,PSTCY32_19491,PSTCY32_15566,PSTCY32_15858,PSTCY32_05601,PSTCY32_23400,PSTCY32_20089,PSTCY32_11477,PSTCY32_04193,PSTCY32_13435,PSTCY32_25094,PSTCY32_08612,PSTCY32_00768,PSTCY32_01084,PSTCY32_17717,PSTCY32_08864,PSTCY32_01052,PSTCY32_00…
GO:0019752	carboxylic acid metabolic process	biological_process	0.002476	PSTCY32_17736,PSTCY32_04706,PSTCY32_22972,PSTCY32_14320,Novel02224,PSTCY32_10213,PSTCY32_15369,PSTCY32_04674,PSTCY32_25755,PSTCY32_15325,PSTCY32_13966,PSTCY32_09111,PSTCY32_24292,PSTCY32_14995,PSTCY32_12610,PSTCY32_24809,PSTCY32_04357,PSTCY32_13351,Novel00920,Novel02342,PSTCY32_10936,PSTCY32_25549,PSTCY32_19012,PSTCY32_09087,PSTCY32_01994,PSTCY32_24419,PSTCY32_21034,PSTCY32_22493,PSTCY32_07684,PS…
GO:0005654	nucleoplasm	cellular_component	0.002848	PSTCY32_05713,PSTCY32_14575,PSTCY32_04385,PSTCY32_16758,PSTCY32_16666,PSTCY32_00381,PSTCY32_22365,PSTCY32_00087,PSTCY32_12290,PSTCY32_15549,PSTCY32_05302,PSTCY32_00061,PSTCY32_06793,PSTCY32_06728,PSTCY32_21826,PSTCY32_07070,PSTCY32_18646,PSTCY32_22196,PSTCY32_22072,PSTCY32_25987,PSTCY32_10814,Novel01187,PSTCY32_24391,PSTCY32_19873,PSTCY32_09405,PSTCY32_13956,PSTCY32_09182,PSTCY32_26471,PSTCY32_02…
GO:0044451	nucleoplasm part	cellular_component	0.002848	PSTCY32_19988,PSTCY32_09575,Novel01732,PSTCY32_04069,PSTCY32_07762,PSTCY32_19023,PSTCY32_19388,PSTCY32_21995,PSTCY32_13969,PSTCY32_10739,PSTCY32_18511,Novel02146,PSTCY32_16461,PSTCY32_19421,PSTCY32_13243,PSTCY32_25946,PSTCY32_07020,Novel02342,PSTCY32_14007,PSTCY32_16205,PSTCY32_12883,PSTCY32_18563,PSTCY32_17127,PSTCY32_04800,PSTCY32_19088,PSTCY32_09416,PSTCY32_02899,PSTCY32_13263,PSTCY32_09179,PS…
GO:0006412	translation	biological_process	0.0032428	PSTCY32_09377,PSTCY32_01870,PSTCY32_17822,PSTCY32_07773,PSTCY32_18855,PSTCY32_05228,PSTCY32_09831,PSTCY32_06791,PSTCY32_06507,PSTCY32_02848,PSTCY32_10082,PSTCY32_16754,PSTCY32_06649,PSTCY32_05768,PSTCY32_03826,PSTCY32_18960,PSTCY32_03599,PSTCY32_16475,PSTCY32_13531,PSTCY32_16496,PSTCY32_16887,PSTCY32_23519,PSTCY32_18575,PSTCY32_13350,PSTCY32_16706,PSTCY32_11531,PSTCY32_05864,PSTCY32_19687,PSTCY32…
GO:0016053	organic acid biosynthetic process	biological_process	0.0032428	PSTCY32_10936,PSTCY32_19012,PSTCY32_14895,PSTCY32_13240,PSTCY32_25978,PSTCY32_04196,PSTCY32_25415,Novel01996,PSTCY32_20322,PSTCY32_20451,PSTCY32_24809,PSTCY32_12610,PSTCY32_00323,PSTCY32_16559,PSTCY32_17014,PSTCY32_19999,PSTCY32_18691,PSTCY32_08882,PSTCY32_01994,PSTCY32_24419,PSTCY32_05145,Novel01174,PSTCY32_07178,PSTCY32_09087,PSTCY32_05144,PSTCY32_14227,PSTCY32_10366,PSTCY32_14763,PSTCY32_25755…
GO:0046394	carboxylic acid biosynthetic process	biological_process	0.0032428	PSTCY32_17014,PSTCY32_19999,PSTCY32_00323,PSTCY32_16559,PSTCY32_07178,PSTCY32_09087,PSTCY32_05144,PSTCY32_14227,PSTCY32_10366,PSTCY32_14763,PSTCY32_18691,PSTCY32_08882,PSTCY32_24419,PSTCY32_01994,Novel01174,PSTCY32_05145,PSTCY32_13240,PSTCY32_14895,PSTCY32_25978,Novel01996,PSTCY32_25415,PSTCY32_04196,PSTCY32_10936,PSTCY32_19012,PSTCY32_24809,PSTCY32_20451,PSTCY32_12610,PSTCY32_20322,PSTCY32_06716…
GO:0008134	transcription factor binding	molecular_function	0.0033169	PSTCY32_03474,Novel01548,PSTCY32_08352,PSTCY32_00409,PSTCY32_11469,PSTCY32_13611,PSTCY32_15237,PSTCY32_12310,Novel02085,PSTCY32_20735,PSTCY32_02716,PSTCY32_20474,PSTCY32_00762,PSTCY32_22999,PSTCY32_15239,PSTCY32_17661,PSTCY32_00578,PSTCY32_16734,PSTCY32_23400,PSTCY32_05575,PSTCY32_12556,PSTCY32_01865,PSTCY32_08028,PSTCY32_13435,PSTCY32_11477,PSTCY32_07415,PSTCY32_20942,PSTCY32_24343,Novel02555,PS…
GO:0006518	peptide metabolic process	biological_process	0.0036425	PSTCY32_14068,PSTCY32_07599,PSTCY32_10623,PSTCY32_01898,PSTCY32_03321,PSTCY32_13530,Novel00050,PSTCY32_15349,PSTCY32_14520,PSTCY32_16081,PSTCY32_02382,PSTCY32_14149,PSTCY32_09930,Novel00346,PSTCY32_01108,PSTCY32_03507,PSTCY32_20081,PSTCY32_14670,PSTCY32_15432,PSTCY32_14259,PSTCY32_20883,PSTCY32_19744,PSTCY32_02591,PSTCY32_16944,PSTCY32_18577,PSTCY32_11224,PSTCY32_08681,PSTCY32_02793,PSTCY32_13784…
GO:0006081	cellular aldehyde metabolic process	biological_process	0.0043381	PSTCY32_04578,Novel02539,PSTCY32_24292,PSTCY32_23949,PSTCY32_16372,PSTCY32_17605,PSTCY32_00859,PSTCY32_00087,PSTCY32_01994
GO:0070838	divalent metal ion transport	biological_process	0.0044877	PSTCY32_25422,PSTCY32_00100,PSTCY32_03564,PSTCY32_03160,PSTCY32_01074,PSTCY32_13310,PSTCY32_15962,PSTCY32_15566,Novel02690,PSTCY32_04849,PSTCY32_03736,PSTCY32_18941,PSTCY32_01052,Novel01908,PSTCY32_15651,PSTCY32_04755,PSTCY32_14662,PSTCY32_26301,PSTCY32_23196,PSTCY32_06031,PSTCY32_18721,Novel02085,PSTCY32_01513,PSTCY32_07595
GO:1901605	alpha-amino acid metabolic process	biological_process	0.0044916	PSTCY32_05029,PSTCY32_17748,PSTCY32_02190,PSTCY32_14989,PSTCY32_05207,PSTCY32_24292,PSTCY32_15580,PSTCY32_05610,PSTCY32_19646,PSTCY32_04872,PSTCY32_09116,PSTCY32_25755,PSTCY32_05502,PSTCY32_03075,PSTCY32_18418,PSTCY32_19659,Novel01837,PSTCY32_26097,PSTCY32_17327,PSTCY32_08713,Novel02325,PSTCY32_17736,PSTCY32_00648,PSTCY32_10213,PSTCY32_07684,PSTCY32_00695,PSTCY32_19999,PSTCY32_17014,PSTCY32_16559…
GO:0043043	peptide biosynthetic process	biological_process	0.0046122	PSTCY32_19318,Novel02224,PSTCY32_16924,PSTCY32_04706,PSTCY32_19178,PSTCY32_25755,PSTCY32_18304,PSTCY32_11695,PSTCY32_13807,PSTCY32_21163,PSTCY32_04674,PSTCY32_23067,Novel01937,PSTCY32_01791,PSTCY32_23895,PSTCY32_09111,PSTCY32_14995,PSTCY32_19454,PSTCY32_21030,PSTCY32_16221,PSTCY32_16759,Novel00920,Novel01878,PSTCY32_05444,PSTCY32_01604,PSTCY32_23650,PSTCY32_24322,PSTCY32_08277,PSTCY32_14974,PSTCY…
GO:0051186	cofactor metabolic process	biological_process	0.0049575	PSTCY32_18887,PSTCY32_09116,PSTCY32_02296,PSTCY32_06759,PSTCY32_07945,PSTCY32_25514,PSTCY32_09918,PSTCY32_19646,Novel00638,PSTCY32_24206,PSTCY32_16271,Novel02539,PSTCY32_05678,PSTCY32_23563,PSTCY32_24292,PSTCY32_11601,PSTCY32_05207,PSTCY32_13966,PSTCY32_03619,PSTCY32_16372,PSTCY32_10885,PSTCY32_08437,PSTCY32_20470,PSTCY32_20475,PSTCY32_16392,PSTCY32_16385,PSTCY32_17736,PSTCY32_00868,PSTCY32_18418…
GO:0044283	small molecule biosynthetic process	biological_process	0.0050146	PSTCY32_05207,PSTCY32_14989,PSTCY32_15653,PSTCY32_02190,PSTCY32_06716,PSTCY32_18286,PSTCY32_04536,PSTCY32_09116,PSTCY32_00627,PSTCY32_09405,PSTCY32_19646,PSTCY32_05610,PSTCY32_09177,PSTCY32_09918,PSTCY32_03075,PSTCY32_15534,PSTCY32_16385,PSTCY32_07277,PSTCY32_07165,Novel01837,Novel02325,PSTCY32_26097,PSTCY32_00323,PSTCY32_02934,PSTCY32_00352,Novel01174,PSTCY32_00061,PSTCY32_05145,PSTCY32_16842,PS…
GO:0051234	establishment of localization	biological_process	0.0051519	PSTCY32_06623,PSTCY32_05696,PSTCY32_25050,PSTCY32_16081,PSTCY32_00409,PSTCY32_06243,PSTCY32_00606,PSTCY32_23533,PSTCY32_14586,PSTCY32_00100,PSTCY32_09366,PSTCY32_06674,PSTCY32_22365,Novel01904,PSTCY32_04522,PSTCY32_20624,PSTCY32_25188,PSTCY32_06015,PSTCY32_11908,PSTCY32_21826,PSTCY32_07287,PSTCY32_26111,PSTCY32_01914,PSTCY32_07401,PSTCY32_06797,PSTCY32_19685,PSTCY32_06178,PSTCY32_08362,PSTCY32_24…
GO:0006732	coenzyme metabolic process	biological_process	0.0053386	PSTCY32_07216,PSTCY32_23973,PSTCY32_23949,PSTCY32_06954,PSTCY32_13240,PSTCY32_14895,PSTCY32_09570,PSTCY32_04986,PSTCY32_14181,PSTCY32_25556,PSTCY32_25044,PSTCY32_14893,PSTCY32_01994,PSTCY32_23193,PSTCY32_00087,PSTCY32_00859,PSTCY32_09087,PSTCY32_14586,PSTCY32_18418,PSTCY32_15534,PSTCY32_10885,PSTCY32_16392,PSTCY32_16385,Novel02539,PSTCY32_23563,PSTCY32_05678,PSTCY32_24292,PSTCY32_11601,PSTCY32_16…
GO:0072511	divalent inorganic cation transport	biological_process	0.0054215	PSTCY32_25422,PSTCY32_03564,PSTCY32_00100,PSTCY32_15962,PSTCY32_13310,PSTCY32_01074,PSTCY32_03160,PSTCY32_11024,PSTCY32_15566,Novel02690,PSTCY32_04849,PSTCY32_18941,PSTCY32_03736,PSTCY32_15651,PSTCY32_01052,Novel01908,PSTCY32_23196,PSTCY32_06031,Novel02085,PSTCY32_18721,PSTCY32_14637,PSTCY32_14662,PSTCY32_04755,PSTCY32_26301,PSTCY32_07595,PSTCY32_01513
GO:0015078	hydrogen ion transmembrane transporter activity	molecular_function	0.0057848	PSTCY32_16407,PSTCY32_08331,PSTCY32_05619,PSTCY32_06110,PSTCY32_26076,PSTCY32_19185,PSTCY32_26780,PSTCY32_07595,PSTCY32_24497,PSTCY32_04796,PSTCY32_09323,PSTCY32_18729,PSTCY32_15572,PSTCY32_10052,PSTCY32_00606,PSTCY32_24757,Novel00925,PSTCY32_10205,PSTCY32_26293,PSTCY32_23491,PSTCY32_01415,PSTCY32_16190,PSTCY32_11979,Novel01870,PSTCY32_17717,PSTCY32_25503,Novel02328,PSTCY32_25037,PSTCY32_22551,PS…
GO:0016746	transferase activity, transferring acyl groups	molecular_function	0.0061022	PSTCY32_11905,PSTCY32_10366,PSTCY32_00693,PSTCY32_02547,PSTCY32_18516,PSTCY32_03856,PSTCY32_11444,PSTCY32_17605,PSTCY32_03113,PSTCY32_21278,PSTCY32_26301,PSTCY32_21826,PSTCY32_09926,PSTCY32_05190,PSTCY32_01867,PSTCY32_18409,Novel02196,PSTCY32_12017,PSTCY32_08873,PSTCY32_14259,PSTCY32_03723,PSTCY32_02109,PSTCY32_12229,PSTCY32_07228,PSTCY32_14989,PSTCY32_13784,PSTCY32_12659,Novel01741,PSTCY32_03010…
GO:0006812	cation transport	biological_process	0.0062542	PSTCY32_13310,PSTCY32_20010,PSTCY32_00359,Novel00638,PSTCY32_10764,PSTCY32_03564,PSTCY32_01746,PSTCY32_17326,PSTCY32_21090,PSTCY32_15651,PSTCY32_26293,PSTCY32_23491,PSTCY32_00630,PSTCY32_25037,PSTCY32_22551,PSTCY32_12124,PSTCY32_01623,PSTCY32_10431,PSTCY32_25422,PSTCY32_17256,PSTCY32_10873,PSTCY32_02609,Novel00576,PSTCY32_05631,PSTCY32_21877,PSTCY32_11584,Novel02085,PSTCY32_02191,PSTCY32_14856,PS…
GO:0008652	cellular amino acid biosynthetic process	biological_process	0.0063053	PSTCY32_25755,PSTCY32_03075,PSTCY32_18418,PSTCY32_10213,Novel02325,PSTCY32_26097,Novel01837,PSTCY32_17736,PSTCY32_02190,PSTCY32_24292,PSTCY32_05207,PSTCY32_14989,PSTCY32_18286,PSTCY32_09116,PSTCY32_15580,PSTCY32_05610,PSTCY32_19646,PSTCY32_09177,PSTCY32_10936,PSTCY32_19012,PSTCY32_14895,PSTCY32_25415,PSTCY32_04196,PSTCY32_25978,PSTCY32_24809,PSTCY32_20451,PSTCY32_16559,PSTCY32_00323,PSTCY32_17014…
GO:0006810	transport	biological_process	0.0063916	PSTCY32_26089,Novel01908,PSTCY32_14643,PSTCY32_04849,PSTCY32_04212,PSTCY32_16760,PSTCY32_25939,PSTCY32_15041,PSTCY32_10485,Novel00388,PSTCY32_18721,PSTCY32_26792,PSTCY32_26003,PSTCY32_12352,PSTCY32_12556,PSTCY32_17680,PSTCY32_09459,PSTCY32_21254,PSTCY32_10494,PSTCY32_17148,PSTCY32_07217,PSTCY32_23400,Novel02737,PSTCY32_06278,PSTCY32_17658,PSTCY32_18005,PSTCY32_09000,PSTCY32_14526,PSTCY32_23536,PS…
GO:0019538	protein metabolic process	biological_process	0.0067112	PSTCY32_11582,PSTCY32_15913,Novel00007,PSTCY32_05270,Novel02160,PSTCY32_07781,PSTCY32_10342,PSTCY32_02382,Novel02231,PSTCY32_17677,PSTCY32_01783,PSTCY32_09834,PSTCY32_12496,PSTCY32_15431,PSTCY32_15511,PSTCY32_10008,Novel02053,PSTCY32_01976,PSTCY32_10821,PSTCY32_17098,PSTCY32_11224,PSTCY32_09405,PSTCY32_16944,PSTCY32_24950,PSTCY32_19744,PSTCY32_20883,PSTCY32_15432,PSTCY32_02826,PSTCY32_03507,PSTCY…
GO:0015002	heme-copper terminal oxidase activity	molecular_function	0.006722	PSTCY32_16407,PSTCY32_08331,PSTCY32_19185,PSTCY32_25503,PSTCY32_16190,PSTCY32_17717,Novel01870,PSTCY32_13237,PSTCY32_07595,PSTCY32_14856,PSTCY32_14665,PSTCY32_08903,PSTCY32_10052,PSTCY32_06026,PSTCY32_19555,Novel00925,PSTCY32_10205,PSTCY32_16389
GO:0009451	RNA modification	biological_process	0.0068314	PSTCY32_00041,PSTCY32_05332,PSTCY32_08352,PSTCY32_13611,PSTCY32_11802,PSTCY32_12544,PSTCY32_10872,PSTCY32_17512,PSTCY32_00073,PSTCY32_25542,PSTCY32_00054,PSTCY32_14919,PSTCY32_14390,PSTCY32_22498,PSTCY32_06178,PSTCY32_04022,PSTCY32_00762,PSTCY32_23658,PSTCY32_00578,PSTCY32_19421,PSTCY32_22999,PSTCY32_19515,PSTCY32_02939,PSTCY32_16614,PSTCY32_05575,PSTCY32_23400,PSTCY32_16734,PSTCY32_11477,PSTCY32…
GO:0003723	RNA binding	molecular_function	0.0071061	PSTCY32_14390,PSTCY32_23865,Novel02152,PSTCY32_15570,PSTCY32_02290,PSTCY32_20322,PSTCY32_15014,PSTCY32_15133,PSTCY32_01824,PSTCY32_16943,PSTCY32_21955,PSTCY32_06981,PSTCY32_24225,PSTCY32_01889,PSTCY32_11265,Novel02083,PSTCY32_18905,PSTCY32_26497,PSTCY32_02627,PSTCY32_04065,PSTCY32_08176,PSTCY32_16734,PSTCY32_05678,PSTCY32_13435,PSTCY32_04984,PSTCY32_05090,PSTCY32_08140,PSTCY32_14786,PSTCY32_08987…
GO:0000166	nucleotide binding	molecular_function	0.0073352	PSTCY32_23101,PSTCY32_20271,PSTCY32_22174,PSTCY32_06771,PSTCY32_16760,PSTCY32_01868,PSTCY32_17404,PSTCY32_21951,PSTCY32_03723,PSTCY32_05815,PSTCY32_12593,PSTCY32_04629,PSTCY32_01037,PSTCY32_04043,PSTCY32_24206,Novel02103,PSTCY32_16479,PSTCY32_08895,PSTCY32_17627,PSTCY32_25842,PSTCY32_12310,Novel01796,PSTCY32_05145,PSTCY32_17607,PSTCY32_20630,PSTCY32_13611,PSTCY32_05111,PSTCY32_08078,PSTCY32_02129…
GO:1901265	nucleoside phosphate binding	molecular_function	0.0073352	PSTCY32_01878,PSTCY32_18147,PSTCY32_17014,PSTCY32_04246,PSTCY32_19190,PSTCY32_18164,PSTCY32_01994,PSTCY32_21034,PSTCY32_02716,PSTCY32_08617,PSTCY32_26584,PSTCY32_00433,PSTCY32_22059,PSTCY32_00512,PSTCY32_11053,PSTCY32_18929,PSTCY32_15566,PSTCY32_19491,PSTCY32_07499,PSTCY32_23266,PSTCY32_13667,Novel01931,PSTCY32_23083,PSTCY32_15369,PSTCY32_13293,PSTCY32_06150,PSTCY32_14953,Novel02514,PSTCY32_10673…
GO:0036094	small molecule binding	molecular_function	0.0083956	PSTCY32_13095,Novel02227,PSTCY32_14391,PSTCY32_07052,PSTCY32_23233,PSTCY32_22668,PSTCY32_07424,PSTCY32_15014,PSTCY32_20322,PSTCY32_02934,PSTCY32_10873,PSTCY32_12146,PSTCY32_04385,PSTCY32_25422,PSTCY32_09365,PSTCY32_25973,PSTCY32_17012,PSTCY32_22409,PSTCY32_15237,PSTCY32_04245,PSTCY32_24306,PSTCY32_13798,PSTCY32_17422,Novel02083,PSTCY32_20177,PSTCY32_24957,PSTCY32_24123,PSTCY32_01985,PSTCY32_17000…
GO:0051179	localization	biological_process	0.0090469	PSTCY32_04755,PSTCY32_15477,PSTCY32_06768,Novel02317,PSTCY32_18496,PSTCY32_06225,PSTCY32_16651,PSTCY32_26610,PSTCY32_17869,PSTCY32_04019,PSTCY32_04379,Novel01901,PSTCY32_19626,PSTCY32_10974,PSTCY32_04982,PSTCY32_25932,PSTCY32_08432,Novel02161,PSTCY32_25751,PSTCY32_12987,Novel02096,PSTCY32_00775,PSTCY32_01937,PSTCY32_03160,PSTCY32_03585,PSTCY32_18378,PSTCY32_25352,PSTCY32_18729,PSTCY32_14782,PSTCY…
GO:0004129	cytochrome-c oxidase activity	molecular_function	0.0091454	PSTCY32_16389,PSTCY32_10205,Novel00925,PSTCY32_19555,PSTCY32_06026,PSTCY32_10052,PSTCY32_08903,PSTCY32_14665,PSTCY32_07595,PSTCY32_13237,PSTCY32_17717,PSTCY32_16190,Novel01870,PSTCY32_19185,PSTCY32_25503,PSTCY32_08331,PSTCY32_16407
GO:0016675	oxidoreductase activity, acting on a heme group of donors	molecular_function	0.0091454	PSTCY32_13237,PSTCY32_07595,PSTCY32_14665,PSTCY32_16407,PSTCY32_08331,PSTCY32_19185,PSTCY32_25503,PSTCY32_16190,PSTCY32_17717,Novel01870,PSTCY32_19555,Novel00925,PSTCY32_16389,PSTCY32_10205,PSTCY32_08903,PSTCY32_10052,PSTCY32_06026
GO:0016676	oxidoreductase activity, acting on a heme group of donors, oxygen as acceptor	molecular_function	0.0091454	PSTCY32_08903,PSTCY32_10052,PSTCY32_06026,PSTCY32_19555,Novel00925,PSTCY32_16389,PSTCY32_10205,PSTCY32_16407,PSTCY32_08331,PSTCY32_16190,PSTCY32_17717,Novel01870,PSTCY32_25503,PSTCY32_19185,PSTCY32_13237,PSTCY32_07595,PSTCY32_14665
GO:0008757	S-adenosylmethionine-dependent methyltransferase activity	molecular_function	0.0095996	PSTCY32_00998,PSTCY32_01987,PSTCY32_10298,PSTCY32_11526,PSTCY32_13595,PSTCY32_02928,PSTCY32_00845,PSTCY32_23044,PSTCY32_04771,PSTCY32_01919,PSTCY32_14775,PSTCY32_23870,PSTCY32_10926,PSTCY32_05411,PSTCY32_01834,PSTCY32_11058,PSTCY32_09896,PSTCY32_23658,PSTCY32_09899,PSTCY32_04724,PSTCY32_08596,PSTCY32_08818,PSTCY32_04022,PSTCY32_10872,PSTCY32_18423,PSTCY32_25542,PSTCY32_00054,PSTCY32_13668,PSTCY32…
GO:0008276	protein methyltransferase activity	molecular_function	0.01063	PSTCY32_10872,PSTCY32_01919,PSTCY32_04771,PSTCY32_25542,PSTCY32_00054,PSTCY32_23870,PSTCY32_11058,PSTCY32_01834,PSTCY32_05332,PSTCY32_00041,PSTCY32_14535,PSTCY32_17791,PSTCY32_09899,PSTCY32_10298,PSTCY32_23658,PSTCY32_11526,PSTCY32_08596,PSTCY32_04724,PSTCY32_23044,PSTCY32_08818
GO:0016627	oxidoreductase activity, acting on the CH-CH group of donors	molecular_function	0.0108	PSTCY32_10383,PSTCY32_01976,PSTCY32_03619,PSTCY32_08837,PSTCY32_23785,PSTCY32_08895,PSTCY32_05218,PSTCY32_07945,PSTCY32_15580,PSTCY32_25514,PSTCY32_20081,Novel00638,PSTCY32_05090,PSTCY32_05985,PSTCY32_09969,PSTCY32_03075,PSTCY32_20177,PSTCY32_20470,PSTCY32_17736,PSTCY32_00674,PSTCY32_15655,PSTCY32_06582,PSTCY32_22493,PSTCY32_19190,PSTCY32_24268,PSTCY32_10358,PSTCY32_09174,PSTCY32_19999,PSTCY32_13…
GO:0031974	membrane-enclosed lumen	cellular_component	0.0108	PSTCY32_04569,PSTCY32_23565,PSTCY32_11155,PSTCY32_23083,PSTCY32_22208,PSTCY32_23042,PSTCY32_05708,PSTCY32_01822,PSTCY32_06757,PSTCY32_24439,PSTCY32_21949,PSTCY32_10822,PSTCY32_13263,PSTCY32_02899,PSTCY32_19131,PSTCY32_09179,PSTCY32_00475,PSTCY32_19088,PSTCY32_18563,PSTCY32_04800,PSTCY32_19140,PSTCY32_01839,PSTCY32_13047,Novel02342,PSTCY32_25946,PSTCY32_07020,PSTCY32_16162,PSTCY32_18154,PSTCY32_19…
GO:0009059	macromolecule biosynthetic process	biological_process	0.01101	PSTCY32_19962,PSTCY32_09860,PSTCY32_13613,PSTCY32_15651,PSTCY32_17947,PSTCY32_17733,PSTCY32_02640,PSTCY32_11265,PSTCY32_16343,PSTCY32_10087,Novel02555,PSTCY32_03719,PSTCY32_16734,PSTCY32_20701,PSTCY32_18618,PSTCY32_00309,PSTCY32_16370,PSTCY32_17369,PSTCY32_21746,PSTCY32_10816,PSTCY32_23489,PSTCY32_05269,PSTCY32_07882,PSTCY32_16667,PSTCY32_23865,Novel02542,PSTCY32_14154,Novel02514,PSTCY32_06728,PS…
GO:0016410	N-acyltransferase activity	molecular_function	0.01101	PSTCY32_08873,PSTCY32_03723,PSTCY32_00693,PSTCY32_11713,PSTCY32_04676,PSTCY32_18409,PSTCY32_10366,PSTCY32_05190,PSTCY32_11905,Novel01188,PSTCY32_12659,PSTCY32_03856,PSTCY32_18516,PSTCY32_02109,PSTCY32_21278,PSTCY32_19627,PSTCY32_05476,Novel01741,PSTCY32_16571,Novel02508,PSTCY32_09118,PSTCY32_10871,PSTCY32_09926,PSTCY32_21826,PSTCY32_11155
GO:0006520	cellular amino acid metabolic process	biological_process	0.011102	PSTCY32_14895,PSTCY32_25974,PSTCY32_09900,Novel02342,PSTCY32_25415,PSTCY32_04196,PSTCY32_10936,PSTCY32_19012,PSTCY32_24809,PSTCY32_04357,PSTCY32_09367,PSTCY32_13351,PSTCY32_21874,Novel00920,PSTCY32_19190,PSTCY32_07684,PSTCY32_17014,PSTCY32_19999,PSTCY32_08725,PSTCY32_25044,PSTCY32_16559,PSTCY32_15603,PSTCY32_03511,PSTCY32_16706,PSTCY32_05144,PSTCY32_21034,PSTCY32_01994,PSTCY32_08882,PSTCY32_06681…
GO:0015093	ferrous iron transmembrane transporter activity	molecular_function	0.011102	PSTCY32_01052,PSTCY32_03736,PSTCY32_07595,PSTCY32_01513,PSTCY32_06031,Novel02085,PSTCY32_18721,PSTCY32_14662,PSTCY32_15962,PSTCY32_13310,PSTCY32_01074,PSTCY32_03160,PSTCY32_25422,PSTCY32_03564,Novel02690,PSTCY32_15566
GO:0015684	ferrous iron transport	biological_process	0.011102	PSTCY32_01513,PSTCY32_07595,PSTCY32_14662,PSTCY32_06031,PSTCY32_18721,Novel02085,PSTCY32_01052,PSTCY32_03736,Novel02690,PSTCY32_15566,PSTCY32_01074,PSTCY32_03160,PSTCY32_13310,PSTCY32_15962,PSTCY32_25422,PSTCY32_03564
GO:0055086	nucleobase-containing small molecule metabolic process	biological_process	0.011102	PSTCY32_26097,PSTCY32_00782,PSTCY32_11979,PSTCY32_11787,PSTCY32_12124,PSTCY32_08699,PSTCY32_12352,PSTCY32_10764,PSTCY32_24206,PSTCY32_26792,PSTCY32_04872,PSTCY32_00359,PSTCY32_12993,PSTCY32_21578,PSTCY32_10134,PSTCY32_16372,PSTCY32_05678,PSTCY32_14181,PSTCY32_20785,PSTCY32_10794,PSTCY32_04986,PSTCY32_00406,PSTCY32_14368,PSTCY32_24497,PSTCY32_07216,PSTCY32_06954,PSTCY32_07463,PSTCY32_05604,PSTCY32…
GO:0043233	organelle lumen	cellular_component	0.011102	PSTCY32_15718,Novel02146,PSTCY32_10739,PSTCY32_04062,PSTCY32_13969,PSTCY32_24535,PSTCY32_18511,PSTCY32_19023,PSTCY32_19388,PSTCY32_21995,PSTCY32_18154,PSTCY32_00468,PSTCY32_07762,PSTCY32_04069,PSTCY32_19426,PSTCY32_18729,PSTCY32_15791,Novel01732,PSTCY32_02207,PSTCY32_19988,PSTCY32_09575,PSTCY32_14007,PSTCY32_25946,PSTCY32_07020,PSTCY32_13047,Novel02342,PSTCY32_19421,PSTCY32_13243,PSTCY32_04379,PS…
GO:0070013	intracellular organelle lumen	cellular_component	0.011102	PSTCY32_19426,PSTCY32_18729,PSTCY32_04069,PSTCY32_07762,PSTCY32_19988,PSTCY32_09575,PSTCY32_15791,Novel01732,PSTCY32_02207,PSTCY32_10739,PSTCY32_13969,PSTCY32_04062,PSTCY32_24535,PSTCY32_18511,PSTCY32_15718,Novel02146,PSTCY32_00468,PSTCY32_18154,PSTCY32_19023,PSTCY32_19388,PSTCY32_21995,PSTCY32_04379,PSTCY32_19421,PSTCY32_13243,PSTCY32_11483,PSTCY32_16461,PSTCY32_16162,PSTCY32_07020,PSTCY32_25946…
GO:0034645	cellular macromolecule biosynthetic process	biological_process	0.012846	PSTCY32_09647,PSTCY32_17822,PSTCY32_06790,PSTCY32_06507,PSTCY32_20639,PSTCY32_09643,PSTCY32_18614,PSTCY32_01731,PSTCY32_22474,PSTCY32_10082,PSTCY32_02848,PSTCY32_15533,PSTCY32_15110,PSTCY32_03686,PSTCY32_18960,PSTCY32_04628,Novel01548,PSTCY32_13634,PSTCY32_19626,PSTCY32_15823,PSTCY32_01937,PSTCY32_04069,PSTCY32_16475,PSTCY32_16347,PSTCY32_19988,PSTCY32_09575,PSTCY32_10303,PSTCY32_11531,PSTCY32_18…
GO:0006396	RNA processing	biological_process	0.012919	PSTCY32_08520,PSTCY32_17736,PSTCY32_21949,PSTCY32_19699,PSTCY32_00845,PSTCY32_14404,PSTCY32_13688,PSTCY32_22660,PSTCY32_11477,PSTCY32_06916,PSTCY32_09111,PSTCY32_20235,PSTCY32_05411,PSTCY32_10371,PSTCY32_19640,PSTCY32_07402,PSTCY32_22498,PSTCY32_11459,PSTCY32_24195,PSTCY32_04022,PSTCY32_11053,PSTCY32_23658,PSTCY32_05100,PSTCY32_18183,PSTCY32_00578,PSTCY32_06487,Novel02057,PSTCY32_10358,PSTCY32_05…
GO:0006464	cellular protein modification process	biological_process	0.012972	PSTCY32_15431,PSTCY32_12496,PSTCY32_09459,PSTCY32_15064,PSTCY32_01783,PSTCY32_17098,PSTCY32_10821,PSTCY32_10008,PSTCY32_15511,PSTCY32_00763,Novel02053,PSTCY32_01976,PSTCY32_01161,PSTCY32_05815,PSTCY32_12593,PSTCY32_01293,PSTCY32_09405,PSTCY32_15352,PSTCY32_24950,PSTCY32_07445,PSTCY32_04043,PSTCY32_04771,PSTCY32_02826,Novel02610,PSTCY32_23044,PSTCY32_15913,PSTCY32_01868,Novel00007,PSTCY32_05270,PS…
GO:0036211	protein modification process	biological_process	0.012972	PSTCY32_18511,PSTCY32_14535,PSTCY32_15581,PSTCY32_02911,PSTCY32_01878,Novel02146,PSTCY32_03818,PSTCY32_18013,PSTCY32_09531,PSTCY32_07580,PSTCY32_13484,PSTCY32_00054,PSTCY32_10935,PSTCY32_10872,PSTCY32_11528,PSTCY32_23843,PSTCY32_08818,PSTCY32_01726,PSTCY32_09343,PSTCY32_01063,PSTCY32_15776,PSTCY32_19640,PSTCY32_22445,PSTCY32_20735,PSTCY32_03854,PSTCY32_18421,PSTCY32_05100,PSTCY32_04209,PSTCY32_03…
GO:0006796	phosphate-containing compound metabolic process	biological_process	0.014006	PSTCY32_07463,PSTCY32_05604,PSTCY32_10588,PSTCY32_26598,PSTCY32_00087,PSTCY32_00430,PSTCY32_12320,PSTCY32_16466,PSTCY32_05125,PSTCY32_00602,PSTCY32_04385,PSTCY32_09904,PSTCY32_25581,PSTCY32_00655,PSTCY32_12907,PSTCY32_21511,PSTCY32_00406,PSTCY32_17444,PSTCY32_17395,PSTCY32_01233,PSTCY32_04219,PSTCY32_10764,PSTCY32_14863,PSTCY32_04872,PSTCY32_00359,PSTCY32_21578,PSTCY32_14410,PSTCY32_17000,PSTCY32…
GO:0016818	hydrolase activity, acting on acid anhydrides, in phosphorus-containing anhydrides	molecular_function	0.014244	PSTCY32_07415,PSTCY32_15836,PSTCY32_00843,PSTCY32_00647,PSTCY32_18564,PSTCY32_13459,PSTCY32_10832,PSTCY32_23400,PSTCY32_15431,PSTCY32_22174,PSTCY32_24841,PSTCY32_00768,PSTCY32_04226,PSTCY32_15667,PSTCY32_17628,PSTCY32_01968,PSTCY32_01052,PSTCY32_12509,PSTCY32_12015,PSTCY32_20271,PSTCY32_18721,Novel01212,PSTCY32_00446,PSTCY32_16760,PSTCY32_17667,PSTCY32_15041,PSTCY32_24104,PSTCY32_13611,PSTCY32_03…
GO:0016887	ATPase activity	molecular_function	0.014244	PSTCY32_20843,PSTCY32_08805,PSTCY32_06203,PSTCY32_08352,PSTCY32_24290,Novel01973,PSTCY32_13021,PSTCY32_13770,PSTCY32_16105,PSTCY32_19515,PSTCY32_15239,PSTCY32_06110,PSTCY32_26076,PSTCY32_26473,PSTCY32_26584,PSTCY32_17661,PSTCY32_00578,PSTCY32_25467,PSTCY32_26360,PSTCY32_00762,PSTCY32_04135,PSTCY32_25060,PSTCY32_02716,PSTCY32_17978,PSTCY32_24331,PSTCY32_04796,PSTCY32_22439,Novel01937,PSTCY32_23266…
GO:1901362	organic cyclic compound biosynthetic process	biological_process	0.014244	PSTCY32_06884,PSTCY32_06757,PSTCY32_00651,PSTCY32_08265,PSTCY32_23408,PSTCY32_24278,PSTCY32_23083,PSTCY32_18465,PSTCY32_18102,PSTCY32_25400,PSTCY32_10213,PSTCY32_13404,PSTCY32_21949,PSTCY32_10822,PSTCY32_06792,PSTCY32_25395,PSTCY32_18929,PSTCY32_11477,PSTCY32_13263,PSTCY32_02899,PSTCY32_19131,PSTCY32_23266,PSTCY32_18120,PSTCY32_09337,PSTCY32_19877,PSTCY32_06715,PSTCY32_01737,PSTCY32_20235,PSTCY32…
GO:0072524	pyridine-containing compound metabolic process	biological_process	0.014273	PSTCY32_09570,PSTCY32_13966,PSTCY32_16372,Novel02539,PSTCY32_23973,PSTCY32_23563,PSTCY32_06954,PSTCY32_24292,PSTCY32_23949,PSTCY32_25556,PSTCY32_18887,PSTCY32_00087,PSTCY32_00859,PSTCY32_01994,PSTCY32_02296
GO:1901607	alpha-amino acid biosynthetic process	biological_process	0.014621	PSTCY32_24809,PSTCY32_25978,PSTCY32_04196,PSTCY32_25415,PSTCY32_14895,PSTCY32_19012,PSTCY32_10936,PSTCY32_14227,PSTCY32_05144,PSTCY32_10366,PSTCY32_14763,PSTCY32_07178,Novel01174,PSTCY32_05145,PSTCY32_08882,PSTCY32_01994,PSTCY32_19999,PSTCY32_17014,PSTCY32_16559,PSTCY32_17736,PSTCY32_26097,Novel02325,Novel01837,PSTCY32_10213,PSTCY32_18418,PSTCY32_03075,PSTCY32_25755,PSTCY32_05610,PSTCY32_19646,PS…
GO:0006793	phosphorus metabolic process	biological_process	0.015459	PSTCY32_15263,PSTCY32_12124,PSTCY32_15013,PSTCY32_17498,PSTCY32_15221,PSTCY32_10150,PSTCY32_17422,PSTCY32_13627,PSTCY32_24123,PSTCY32_08889,PSTCY32_00782,PSTCY32_00747,PSTCY32_23236,PSTCY32_05678,PSTCY32_21578,PSTCY32_14410,PSTCY32_17000,PSTCY32_04872,PSTCY32_00359,PSTCY32_04219,PSTCY32_14863,PSTCY32_10764,PSTCY32_17395,PSTCY32_01233,PSTCY32_17444,PSTCY32_21511,PSTCY32_00406,PSTCY32_25581,PSTCY32…
GO:0044763	single-organism cellular process	biological_process	0.018731	PSTCY32_23533,PSTCY32_00606,PSTCY32_10724,PSTCY32_06674,PSTCY32_12290,PSTCY32_03375,PSTCY32_00553,PSTCY32_06623,PSTCY32_12438,PSTCY32_08812,PSTCY32_11921,Novel02348,PSTCY32_01918,PSTCY32_14851,Novel01934,PSTCY32_00409,PSTCY32_15775,PSTCY32_18961,PSTCY32_15349,PSTCY32_25396,PSTCY32_20785,PSTCY32_18579,PSTCY32_24339,PSTCY32_13240,PSTCY32_13408,PSTCY32_00644,PSTCY32_21826,PSTCY32_07216,PSTCY32_19688…
GO:1901135	carbohydrate derivative metabolic process	biological_process	0.019702	PSTCY32_15387,PSTCY32_01868,Novel00007,PSTCY32_12124,PSTCY32_11787,PSTCY32_13252,Novel02160,PSTCY32_03010,PSTCY32_11979,PSTCY32_00782,PSTCY32_17677,PSTCY32_18355,PSTCY32_05678,PSTCY32_15064,PSTCY32_10817,PSTCY32_16372,PSTCY32_10134,PSTCY32_06716,PSTCY32_01976,PSTCY32_12993,PSTCY32_00359,Novel02196,PSTCY32_26792,PSTCY32_07445,PSTCY32_24206,PSTCY32_10764,PSTCY32_12352,PSTCY32_08699,PSTCY32_07216,PS…
GO:0048037	cofactor binding	molecular_function	0.020551	PSTCY32_06759,PSTCY32_15580,PSTCY32_06990,PSTCY32_05985,Novel02732,PSTCY32_16049,PSTCY32_12390,PSTCY32_16602,PSTCY32_09511,PSTCY32_11024,PSTCY32_14903,Novel01962,PSTCY32_06156,PSTCY32_20659,PSTCY32_15110,PSTCY32_14320,PSTCY32_22972,PSTCY32_09934,PSTCY32_06792,PSTCY32_23942,PSTCY32_16392,PSTCY32_17736,PSTCY32_12393,PSTCY32_00651,PSTCY32_05822,PSTCY32_02958,PSTCY32_09969,PSTCY32_09941,PSTCY32_14565…
GO:1902578	single-organism localization	biological_process	0.020551	PSTCY32_25549,PSTCY32_14741,PSTCY32_11903,PSTCY32_04796,PSTCY32_02384,PSTCY32_24653,PSTCY32_05100,PSTCY32_21052,PSTCY32_17661,PSTCY32_19186,PSTCY32_25467,PSTCY32_00447,PSTCY32_00573,PSTCY32_15962,Novel01732,PSTCY32_09110,Novel01786,PSTCY32_14637,PSTCY32_10528,PSTCY32_15780,PSTCY32_14920,PSTCY32_26476,PSTCY32_06966,PSTCY32_01332,PSTCY32_17736,PSTCY32_12915,PSTCY32_22660,PSTCY32_06916,PSTCY32_05013…
GO:0008033	tRNA processing	biological_process	0.022219	PSTCY32_16760,PSTCY32_07195,PSTCY32_15221,PSTCY32_13595,PSTCY32_08883,PSTCY32_01968,PSTCY32_00782,PSTCY32_13435,PSTCY32_08895,PSTCY32_16734,PSTCY32_23400,PSTCY32_16614,PSTCY32_04629,Novel02531,PSTCY32_12017,PSTCY32_10926,PSTCY32_07415,PSTCY32_25978,PSTCY32_03741,PSTCY32_22999,PSTCY32_08481,PSTCY32_02641,PSTCY32_15655,PSTCY32_05332,PSTCY32_00041,PSTCY32_03259,PSTCY32_14919,PSTCY32_00073,PSTCY32_05…
GO:0008080	N-acetyltransferase activity	molecular_function	0.023795	Novel02508,PSTCY32_21826,PSTCY32_09926,PSTCY32_10871,Novel01741,PSTCY32_16571,PSTCY32_21278,PSTCY32_19627,PSTCY32_05476,PSTCY32_03856,PSTCY32_18516,PSTCY32_02109,PSTCY32_12659,Novel01188,PSTCY32_04676,PSTCY32_18409,PSTCY32_10366,PSTCY32_05190,PSTCY32_11905,PSTCY32_03723,PSTCY32_08873,PSTCY32_00693,PSTCY32_11713
GO:0031981	nuclear lumen	cellular_component	0.024337	PSTCY32_19659,PSTCY32_25320,PSTCY32_21949,PSTCY32_01375,PSTCY32_10822,PSTCY32_23083,PSTCY32_01731,PSTCY32_22208,PSTCY32_23565,PSTCY32_15533,PSTCY32_04569,PSTCY32_18614,Novel02508,PSTCY32_23042,PSTCY32_25478,PSTCY32_01822,PSTCY32_06757,PSTCY32_24439,PSTCY32_16205,PSTCY32_12883,PSTCY32_10317,PSTCY32_17127,PSTCY32_04800,PSTCY32_18563,PSTCY32_19088,PSTCY32_09416,PSTCY32_01839,PSTCY32_13263,PSTCY32_02…
GO:0016462	pyrophosphatase activity	molecular_function	0.025281	PSTCY32_20942,PSTCY32_03564,PSTCY32_13310,Novel02555,PSTCY32_00359,PSTCY32_16734,PSTCY32_07462,PSTCY32_15858,PSTCY32_15915,PSTCY32_25094,PSTCY32_05678,PSTCY32_08028,PSTCY32_13435,PSTCY32_01899,PSTCY32_19962,PSTCY32_26293,PSTCY32_06734,PSTCY32_20305,PSTCY32_18394,PSTCY32_09010,PSTCY32_13798,PSTCY32_15263,Novel02083,PSTCY32_05293,PSTCY32_01854,PSTCY32_14550,PSTCY32_25422,PSTCY32_09812,PSTCY32_10673…
GO:0006811	ion transport	biological_process	0.025329	PSTCY32_03104,Novel01812,PSTCY32_11024,PSTCY32_18842,PSTCY32_06452,PSTCY32_15585,PSTCY32_11849,Novel02690,PSTCY32_04857,PSTCY32_23954,PSTCY32_26491,PSTCY32_25646,PSTCY32_04541,PSTCY32_07888,PSTCY32_06031,PSTCY32_10983,PSTCY32_16902,PSTCY32_26819,PSTCY32_14565,PSTCY32_04623,PSTCY32_17327,PSTCY32_24289,PSTCY32_24757,Novel02096,Novel02161,PSTCY32_25751,PSTCY32_22964,PSTCY32_25352,PSTCY32_18729,PSTCY…
GO:0030529	ribonucleoprotein complex	cellular_component	0.028988	PSTCY32_21052,PSTCY32_05100,PSTCY32_16221,PSTCY32_16759,PSTCY32_23650,Novel01878,PSTCY32_05444,PSTCY32_08277,PSTCY32_24322,PSTCY32_11903,PSTCY32_10371,PSTCY32_19640,PSTCY32_08899,PSTCY32_03733,PSTCY32_01774,PSTCY32_13808,PSTCY32_10739,Novel02146,PSTCY32_11859,PSTCY32_07498,PSTCY32_09114,PSTCY32_16924,PSTCY32_19318,PSTCY32_04364,PSTCY32_19178,PSTCY32_18304,PSTCY32_25755,PSTCY32_01959,PSTCY32_11695…
GO:0044877	macromolecular complex binding	molecular_function	0.033132	PSTCY32_03073,PSTCY32_01161,PSTCY32_15915,PSTCY32_25094,PSTCY32_06200,PSTCY32_09405,PSTCY32_18564,PSTCY32_00843,PSTCY32_00446,PSTCY32_21035,PSTCY32_18721,PSTCY32_11265,PSTCY32_07364,PSTCY32_18905,PSTCY32_20271,Novel01791,PSTCY32_20740,Novel02348,PSTCY32_12140,PSTCY32_07633,PSTCY32_26494,PSTCY32_14550,PSTCY32_24104,PSTCY32_20004,PSTCY32_14919,PSTCY32_01744,Novel02085,PSTCY32_18804,PSTCY32_08334,PS…
GO:0008443	phosphofructokinase activity	molecular_function	0.034104	PSTCY32_18164,PSTCY32_23009,PSTCY32_23973,PSTCY32_10777,PSTCY32_16271,PSTCY32_06593,PSTCY32_14586
GO:0018130	heterocycle biosynthetic process	biological_process	0.03522	PSTCY32_00444,PSTCY32_00842,PSTCY32_03619,PSTCY32_26727,PSTCY32_00095,PSTCY32_11024,PSTCY32_05575,PSTCY32_09416,PSTCY32_18887,PSTCY32_25814,PSTCY32_12883,PSTCY32_17127,PSTCY32_18418,PSTCY32_02925,Novel02508,PSTCY32_06861,PSTCY32_03545,PSTCY32_16434,PSTCY32_10885,PSTCY32_10206,Novel01443,Novel01769,PSTCY32_08713,PSTCY32_19659,PSTCY32_20475,PSTCY32_13969,PSTCY32_08352,PSTCY32_09968,PSTCY32_13021,PS…
GO:0016829	lyase activity	molecular_function	0.036081	PSTCY32_13966,PSTCY32_11729,PSTCY32_10237,PSTCY32_23954,Novel02732,PSTCY32_26491,PSTCY32_18887,PSTCY32_00707,PSTCY32_02925,Novel01769,PSTCY32_01332,PSTCY32_20475,PSTCY32_17327,PSTCY32_14320,PSTCY32_22972,PSTCY32_15110,PSTCY32_00781,PSTCY32_05636,PSTCY32_24325,PSTCY32_04605,PSTCY32_25044,PSTCY32_21223,Novel01207,PSTCY32_08882,PSTCY32_06681,PSTCY32_01994,PSTCY32_05512,PSTCY32_18496,PSTCY32_16738,PS…
GO:0009108	coenzyme biosynthetic process	biological_process	0.036081	Novel02539,PSTCY32_24292,PSTCY32_05678,PSTCY32_01994,PSTCY32_23193,PSTCY32_18887,PSTCY32_02296,PSTCY32_09116,PSTCY32_14586,PSTCY32_09087,PSTCY32_24206,PSTCY32_19646,PSTCY32_16271,PSTCY32_09918,PSTCY32_07216,PSTCY32_06954,PSTCY32_18418,PSTCY32_14895,PSTCY32_13240,PSTCY32_15534,PSTCY32_10885,PSTCY32_04986,PSTCY32_14181,PSTCY32_16392,PSTCY32_16385
GO:0044765	single-organism transport	biological_process	0.036173	PSTCY32_26491,PSTCY32_01919,PSTCY32_15585,PSTCY32_11849,Novel02690,PSTCY32_04857,PSTCY32_23954,PSTCY32_03104,PSTCY32_06452,PSTCY32_18842,PSTCY32_17956,PSTCY32_01722,PSTCY32_24289,PSTCY32_17327,PSTCY32_25478,PSTCY32_14565,PSTCY32_07914,PSTCY32_16902,PSTCY32_04623,PSTCY32_10983,PSTCY32_14782,PSTCY32_25352,PSTCY32_18729,PSTCY32_18378,PSTCY32_01937,PSTCY32_03585,PSTCY32_03160,Novel02096,Novel02161,PS…
GO:0034470	ncRNA processing	biological_process	0.03765	PSTCY32_13595,PSTCY32_08883,PSTCY32_20653,PSTCY32_01968,PSTCY32_00998,PSTCY32_00782,PSTCY32_16760,PSTCY32_07195,PSTCY32_18331,PSTCY32_15221,PSTCY32_04629,PSTCY32_26501,Novel02531,PSTCY32_12017,PSTCY32_10926,PSTCY32_07415,PSTCY32_12671,PSTCY32_04771,PSTCY32_24342,PSTCY32_13435,PSTCY32_19911,PSTCY32_08895,PSTCY32_16734,PSTCY32_23400,PSTCY32_16614,PSTCY32_22999,PSTCY32_08481,PSTCY32_02641,PSTCY32_25…
GO:0009987	cellular process	biological_process	0.037937	PSTCY32_00781,Novel02224,PSTCY32_00845,PSTCY32_16924,PSTCY32_16083,PSTCY32_18728,PSTCY32_04706,PSTCY32_24382,PSTCY32_23408,PSTCY32_23042,PSTCY32_02028,PSTCY32_13807,PSTCY32_21163,PSTCY32_04137,PSTCY32_06715,PSTCY32_20235,Novel00897,PSTCY32_11477,PSTCY32_09111,PSTCY32_19396,PSTCY32_13688,PSTCY32_13966,PSTCY32_13263,PSTCY32_08841,PSTCY32_00578,PSTCY32_26076,PSTCY32_03854,PSTCY32_19185,PSTCY32_19654…
GO:0008289	lipid binding	molecular_function	0.037937	PSTCY32_10940,PSTCY32_26780,Novel02069,PSTCY32_25940,PSTCY32_15216,PSTCY32_00447,PSTCY32_02715,PSTCY32_02641,PSTCY32_19362,PSTCY32_00799,PSTCY32_06623,PSTCY32_11645,PSTCY32_20736,PSTCY32_10052,PSTCY32_01856,PSTCY32_19851,PSTCY32_08438,PSTCY32_11582,PSTCY32_16477,PSTCY32_06526,PSTCY32_06765,PSTCY32_23466,PSTCY32_24075,PSTCY32_15556,PSTCY32_00392,PSTCY32_26089,PSTCY32_19131,PSTCY32_13994,PSTCY32_18…
GO:0016741	transferase activity, transferring one-carbon groups	molecular_function	0.037937	PSTCY32_05332,PSTCY32_00041,PSTCY32_06293,PSTCY32_14062,PSTCY32_24825,PSTCY32_11802,PSTCY32_08060,PSTCY32_01623,PSTCY32_08596,PSTCY32_04724,PSTCY32_14368,PSTCY32_18041,PSTCY32_25842,PSTCY32_24958,PSTCY32_08846,PSTCY32_14323,PSTCY32_16104,PSTCY32_17748,PSTCY32_01834,PSTCY32_18677,PSTCY32_09896,PSTCY32_05207,Novel02119,PSTCY32_08055,PSTCY32_10087,PSTCY32_07857,PSTCY32_07945,PSTCY32_04771,PSTCY32_12…
GO:0055114	oxidation-reduction process	biological_process	0.038348	PSTCY32_07330,PSTCY32_08485,PSTCY32_18029,PSTCY32_10075,PSTCY32_09399,PSTCY32_00087,PSTCY32_11154,PSTCY32_24825,PSTCY32_09904,PSTCY32_00655,PSTCY32_11491,PSTCY32_18431,Novel02505,Novel02642,PSTCY32_25370,PSTCY32_23376,PSTCY32_07424,Novel01822,PSTCY32_00406,PSTCY32_09123,Novel01996,PSTCY32_05572,PSTCY32_07329,PSTCY32_16091,PSTCY32_24820,PSTCY32_07945,PSTCY32_25371,PSTCY32_14587,PSTCY32_22771,Novel…
GO:0044425	membrane part	cellular_component	0.038348	PSTCY32_10764,PSTCY32_06234,PSTCY32_21336,PSTCY32_03564,PSTCY32_23189,PSTCY32_11767,Novel02196,PSTCY32_20010,PSTCY32_20207,PSTCY32_21836,PSTCY32_14410,PSTCY32_14228,PSTCY32_11396,PSTCY32_26781,PSTCY32_12254,PSTCY32_23236,PSTCY32_11583,PSTCY32_20689,PSTCY32_10478,PSTCY32_15233,PSTCY32_12238,PSTCY32_26293,PSTCY32_18675,PSTCY32_06893,PSTCY32_15013,PSTCY32_16462,PSTCY32_12827,PSTCY32_13142,PSTCY32_01…
GO:0016209	antioxidant activity	molecular_function	0.038348	Novel00955,PSTCY32_01256,PSTCY32_08817,PSTCY32_23333,PSTCY32_18311,PSTCY32_18838,PSTCY32_16751,PSTCY32_12204,PSTCY32_03402,PSTCY32_00369,PSTCY32_16567,PSTCY32_14087,PSTCY32_11491,PSTCY32_25396,PSTCY32_13944,PSTCY32_21536,PSTCY32_04678,Novel01876,PSTCY32_25669,PSTCY32_00506,PSTCY32_24546
GO:0032403	protein complex binding	molecular_function	0.038348	PSTCY32_18989,PSTCY32_15915,PSTCY32_25094,PSTCY32_15566,PSTCY32_19491,PSTCY32_03073,PSTCY32_01161,PSTCY32_06525,PSTCY32_09332,PSTCY32_10777,PSTCY32_18564,PSTCY32_16594,PSTCY32_09337,PSTCY32_11137,PSTCY32_18565,PSTCY32_21938,PSTCY32_07364,PSTCY32_15780,PSTCY32_00446,PSTCY32_04569,PSTCY32_18721,PSTCY32_20271,PSTCY32_25804,PSTCY32_01084,PSTCY32_18905,PSTCY32_12140,PSTCY32_08352,PSTCY32_07633,PSTCY32…
GO:0006366	transcription from RNA polymerase II promoter	biological_process	0.038348	PSTCY32_07070,PSTCY32_09867,PSTCY32_21826,PSTCY32_10814,PSTCY32_18618,PSTCY32_22072,PSTCY32_25987,PSTCY32_21476,PSTCY32_12204,PSTCY32_18646,PSTCY32_00397,PSTCY32_00381,PSTCY32_16666,PSTCY32_04385,PSTCY32_16758,PSTCY32_05713,PSTCY32_00432,PSTCY32_06728,PSTCY32_06793,PSTCY32_05302,PSTCY32_12290,PSTCY32_00061,PSTCY32_00087,PSTCY32_15013,PSTCY32_26000,Novel01444,Novel02010,PSTCY32_17947,PSTCY32_12378…
GO:0016407	acetyltransferase activity	molecular_function	0.038536	PSTCY32_03723,PSTCY32_08873,PSTCY32_11713,PSTCY32_00693,PSTCY32_10366,PSTCY32_18409,PSTCY32_04676,PSTCY32_11905,PSTCY32_05190,Novel01188,PSTCY32_12659,PSTCY32_03856,PSTCY32_02109,PSTCY32_18516,PSTCY32_15796,PSTCY32_21278,PSTCY32_05476,PSTCY32_19627,PSTCY32_16571,Novel01741,Novel02508,PSTCY32_09926,PSTCY32_10871,PSTCY32_21826
GO:0008324	cation transmembrane transporter activity	molecular_function	0.040071	PSTCY32_01245,PSTCY32_25422,PSTCY32_10431,PSTCY32_01623,PSTCY32_10205,PSTCY32_02609,PSTCY32_17256,PSTCY32_05631,PSTCY32_02191,Novel02085,PSTCY32_14856,PSTCY32_15570,PSTCY32_11584,PSTCY32_10764,PSTCY32_03564,PSTCY32_13310,PSTCY32_20010,PSTCY32_21090,PSTCY32_17326,PSTCY32_01746,PSTCY32_25503,PSTCY32_23491,PSTCY32_26293,PSTCY32_13798,PSTCY32_14665,PSTCY32_12124,PSTCY32_00630,PSTCY32_22551,PSTCY32_25…
GO:0005739	mitochondrion	cellular_component	0.040766	PSTCY32_23922,PSTCY32_16165,PSTCY32_13044,Novel00951,PSTCY32_06674,PSTCY32_09323,PSTCY32_06623,Novel00576,PSTCY32_20511,PSTCY32_08362,PSTCY32_20476,PSTCY32_00406,Novel00440,PSTCY32_10674,PSTCY32_24497,PSTCY32_05066,PSTCY32_06001,PSTCY32_12352,PSTCY32_14233,PSTCY32_06026,PSTCY32_10764,Novel02555,PSTCY32_03323,PSTCY32_17148,PSTCY32_17000,Novel01884,PSTCY32_19987,PSTCY32_14218,Novel02562,PSTCY32_075…
GO:0043234	protein complex	cellular_component	0.041138	PSTCY32_10814,PSTCY32_04858,PSTCY32_07932,PSTCY32_14154,PSTCY32_07882,PSTCY32_24317,PSTCY32_00061,PSTCY32_04245,PSTCY32_06728,PSTCY32_02908,PSTCY32_13044,PSTCY32_14575,PSTCY32_04385,PSTCY32_06981,PSTCY32_04824,PSTCY32_14953,PSTCY32_17947,PSTCY32_13595,PSTCY32_17723,PSTCY32_12009,PSTCY32_09860,PSTCY32_24123,PSTCY32_23491,PSTCY32_08300,PSTCY32_10479,PSTCY32_08867,PSTCY32_17733,PSTCY32_00359,PSTCY32…
GO:0006753	nucleoside phosphate metabolic process	biological_process	0.041138	PSTCY32_06759,PSTCY32_19140,PSTCY32_02296,PSTCY32_18120,PSTCY32_13007,PSTCY32_18887,PSTCY32_13966,PSTCY32_06452,PSTCY32_19131,PSTCY32_23563,Novel02546,PSTCY32_18960,PSTCY32_16586,PSTCY32_14920,PSTCY32_00707,PSTCY32_10937,PSTCY32_06757,PSTCY32_15572,PSTCY32_09720,PSTCY32_00859,PSTCY32_02536,PSTCY32_13021,PSTCY32_22140,PSTCY32_25556,PSTCY32_26360,Novel00415,PSTCY32_05619,PSTCY32_26076,PSTCY32_06110…
GO:0019438	aromatic compound biosynthetic process	biological_process	0.041514	PSTCY32_15572,PSTCY32_02710,PSTCY32_21745,PSTCY32_08882,PSTCY32_14204,PSTCY32_02292,PSTCY32_13969,PSTCY32_09968,PSTCY32_08352,PSTCY32_21995,PSTCY32_19023,PSTCY32_13021,PSTCY32_06110,PSTCY32_05619,Novel00415,PSTCY32_19515,PSTCY32_02711,PSTCY32_18007,PSTCY32_19421,Novel01241,PSTCY32_16461,PSTCY32_25053,PSTCY32_00762,PSTCY32_06346,PSTCY32_25940,PSTCY32_01936,Novel01021,Novel02150,PSTCY32_21027,PSTCY…
GO:0050662	coenzyme binding	molecular_function	0.041514	PSTCY32_07279,PSTCY32_10718,PSTCY32_09171,PSTCY32_00433,PSTCY32_11459,PSTCY32_05054,PSTCY32_19384,PSTCY32_22040,PSTCY32_15399,PSTCY32_20268,PSTCY32_15813,PSTCY32_01994,PSTCY32_24921,PSTCY32_00859,PSTCY32_01074,PSTCY32_02108,PSTCY32_10358,PSTCY32_02015,PSTCY32_00263,PSTCY32_19190,PSTCY32_17014,PSTCY32_09174,PSTCY32_18147,Novel00679,PSTCY32_17736,PSTCY32_23942,PSTCY32_16392,PSTCY32_14320,PSTCY32_15…
GO:0009064	glutamine family amino acid metabolic process	biological_process	0.042812	PSTCY32_17736,PSTCY32_08713,PSTCY32_17327,PSTCY32_19012,PSTCY32_10936,PSTCY32_25380,PSTCY32_18169,PSTCY32_05145,PSTCY32_04872,PSTCY32_10366,PSTCY32_05610,PSTCY32_05144,PSTCY32_24292,PSTCY32_16559,PSTCY32_08725,PSTCY32_19999,PSTCY32_17748
GO:0000105	histidine biosynthetic process	biological_process	0.042812	PSTCY32_25755,PSTCY32_02190,PSTCY32_10936,PSTCY32_24292,PSTCY32_25978,PSTCY32_17014,PSTCY32_08882,PSTCY32_01994,PSTCY32_10213,Novel02325,PSTCY32_24809,PSTCY32_14763
GO:0006547	histidine metabolic process	biological_process	0.042812	PSTCY32_01994,PSTCY32_08882,PSTCY32_10213,Novel02325,PSTCY32_24809,PSTCY32_14763,PSTCY32_25755,PSTCY32_10936,PSTCY32_02190,PSTCY32_24292,PSTCY32_25978,PSTCY32_17014
GO:0052803	imidazole-containing compound metabolic process	biological_process	0.042812	PSTCY32_14763,PSTCY32_24809,Novel02325,PSTCY32_10213,PSTCY32_01994,PSTCY32_08882,PSTCY32_25978,PSTCY32_17014,PSTCY32_24292,PSTCY32_25755,PSTCY32_02190,PSTCY32_10936
GO:0016747	transferase activity, transferring acyl groups other than amino-acyl groups	molecular_function	0.042812	PSTCY32_19627,PSTCY32_24903,Novel01741,PSTCY32_16571,Novel02508,PSTCY32_09118,PSTCY32_11155,PSTCY32_23666,PSTCY32_08873,PSTCY32_03723,PSTCY32_18409,PSTCY32_05190,PSTCY32_12659,PSTCY32_14989,PSTCY32_09647,PSTCY32_07228,PSTCY32_15796,PSTCY32_12229,PSTCY32_02109,PSTCY32_21278,PSTCY32_05476,PSTCY32_13243,PSTCY32_10871,PSTCY32_21826,PSTCY32_09926,PSTCY32_26301,PSTCY32_07927,PSTCY32_03735,PSTCY32_00693…
GO:0001882	nucleoside binding	molecular_function	0.042812	PSTCY32_06203,PSTCY32_21954,PSTCY32_08654,PSTCY32_00014,PSTCY32_19633,PSTCY32_03160,PSTCY32_17368,PSTCY32_16105,Novel01548,PSTCY32_11205,PSTCY32_04070,Novel02151,PSTCY32_21607,Novel02594,PSTCY32_15010,PSTCY32_25974,PSTCY32_09900,PSTCY32_24331,PSTCY32_01725,PSTCY32_16205,PSTCY32_20085,PSTCY32_06790,PSTCY32_13229,PSTCY32_24623,PSTCY32_18931,PSTCY32_14775,PSTCY32_00405,PSTCY32_09898,PSTCY32_14651,PS…
GO:0009117	nucleotide metabolic process	biological_process	0.042827	PSTCY32_00859,PSTCY32_09720,PSTCY32_15572,PSTCY32_22140,PSTCY32_13021,PSTCY32_06110,PSTCY32_05619,PSTCY32_26076,Novel00415,PSTCY32_26360,PSTCY32_25556,PSTCY32_23973,PSTCY32_26498,PSTCY32_23949,PSTCY32_09570,PSTCY32_04796,PSTCY32_10500,PSTCY32_09935,PSTCY32_13007,PSTCY32_18887,PSTCY32_18120,PSTCY32_02296,PSTCY32_19140,PSTCY32_06759,Novel02546,PSTCY32_23563,PSTCY32_06452,PSTCY32_19131,PSTCY32_13966…
GO:0006357	regulation of transcription from RNA polymerase II promoter	biological_process	0.043458	PSTCY32_12378,PSTCY32_21949,PSTCY32_17947,PSTCY32_09860,PSTCY32_10822,PSTCY32_20271,PSTCY32_15533,PSTCY32_23083,PSTCY32_18614,PSTCY32_15013,PSTCY32_26000,PSTCY32_20081,PSTCY32_16205,PSTCY32_25410,PSTCY32_26471,PSTCY32_02877,PSTCY32_18563,PSTCY32_13956,PSTCY32_09182,PSTCY32_24391,PSTCY32_02899,PSTCY32_13263,Novel01187,PSTCY32_09179,PSTCY32_22072,PSTCY32_12204,PSTCY32_21476,PSTCY32_19421,PSTCY32_18…
GO:0043414	macromolecule methylation	biological_process	0.043458	PSTCY32_23658,PSTCY32_17664,PSTCY32_09899,PSTCY32_11526,PSTCY32_26146,PSTCY32_02928,PSTCY32_13595,PSTCY32_07520,PSTCY32_07195,PSTCY32_08818,PSTCY32_11802,PSTCY32_01919,PSTCY32_14775,PSTCY32_04771,PSTCY32_10872,PSTCY32_00054,PSTCY32_04799,PSTCY32_23870,PSTCY32_13668,PSTCY32_11058,PSTCY32_08055,PSTCY32_17791,PSTCY32_21615,PSTCY32_14535
GO:0006399	tRNA metabolic process	biological_process	0.044902	PSTCY32_11477,PSTCY32_09111,PSTCY32_14995,PSTCY32_05575,PSTCY32_09377,PSTCY32_18855,PSTCY32_14775,PSTCY32_08520,PSTCY32_09969,PSTCY32_16754,PSTCY32_03273,PSTCY32_04674,Novel02224,PSTCY32_00845,PSTCY32_15110,PSTCY32_09097,PSTCY32_17736,PSTCY32_04706,PSTCY32_16392,PSTCY32_08352,PSTCY32_15603,PSTCY32_10358,PSTCY32_09174,PSTCY32_01994,PSTCY32_21034,PSTCY32_25542,PSTCY32_17512,PSTCY32_15399,PSTCY32_12…
GO:0008152	metabolic process	biological_process	0.045699	Novel02610,PSTCY32_00589,PSTCY32_10040,PSTCY32_10293,PSTCY32_01832,PSTCY32_18572,PSTCY32_06613,PSTCY32_11814,PSTCY32_14149,PSTCY32_24437,PSTCY32_25822,PSTCY32_20271,PSTCY32_12556,PSTCY32_19911,Novel02103,PSTCY32_08027,PSTCY32_22149,PSTCY32_11443,PSTCY32_05815,PSTCY32_13956,PSTCY32_18369,PSTCY32_04629,PSTCY32_18577,PSTCY32_01037,PSTCY32_25410,PSTCY32_04771,PSTCY32_12352,PSTCY32_14670,PSTCY32_25842…
GO:0016667	oxidoreductase activity, acting on a sulfur group of donors	molecular_function	0.045699	PSTCY32_25876,PSTCY32_08028,PSTCY32_02580,PSTCY32_25498,PSTCY32_10316,PSTCY32_10603,PSTCY32_06759,PSTCY32_10429,PSTCY32_10852,Novel01360,PSTCY32_13303,PSTCY32_15599,PSTCY32_03732,Novel02642,PSTCY32_04977,PSTCY32_14320,PSTCY32_24341,PSTCY32_06763
GO:0042578	phosphoric ester hydrolase activity	molecular_function	0.046573	PSTCY32_16279,PSTCY32_10500,PSTCY32_14154,PSTCY32_04031,PSTCY32_00762,PSTCY32_14181,PSTCY32_25581,PSTCY32_02634,PSTCY32_02346,PSTCY32_06581,PSTCY32_17812,PSTCY32_25060,PSTCY32_11483,PSTCY32_13297,PSTCY32_14563,PSTCY32_19342,Novel00342,PSTCY32_01948,PSTCY32_24290,PSTCY32_12320,PSTCY32_08812,PSTCY32_22821,Novel01188,PSTCY32_20030,PSTCY32_15267,PSTCY32_02292,Novel02096,PSTCY32_03519,PSTCY32_14662,PS…
GO:0019220	regulation of phosphate metabolic process	biological_process	0.046573	PSTCY32_22784,PSTCY32_11398,PSTCY32_14863,PSTCY32_00775,PSTCY32_23236,PSTCY32_03856,PSTCY32_16466,PSTCY32_14410,PSTCY32_07588,PSTCY32_12907,PSTCY32_00655,PSTCY32_15375,PSTCY32_18713,PSTCY32_17395,PSTCY32_09343,PSTCY32_01063
GO:0051174	regulation of phosphorus metabolic process	biological_process	0.046573	PSTCY32_14863,PSTCY32_11398,PSTCY32_00775,PSTCY32_22784,PSTCY32_16466,PSTCY32_14410,PSTCY32_03856,PSTCY32_23236,PSTCY32_15375,PSTCY32_00655,PSTCY32_12907,PSTCY32_07588,PSTCY32_09343,PSTCY32_01063,PSTCY32_17395,PSTCY32_18713
GO:0017111	nucleoside-triphosphatase activity	molecular_function	0.04717	PSTCY32_09993,PSTCY32_25431,PSTCY32_24827,PSTCY32_10265,PSTCY32_14662,PSTCY32_18102,PSTCY32_19453,PSTCY32_07525,PSTCY32_18053,PSTCY32_23266,PSTCY32_09332,PSTCY32_09337,PSTCY32_16594,Novel01937,PSTCY32_15566,PSTCY32_19491,PSTCY32_02912,PSTCY32_02644,PSTCY32_13599,PSTCY32_22642,PSTCY32_12495,PSTCY32_11477,PSTCY32_25060,PSTCY32_04135,PSTCY32_25467,PSTCY32_00578,PSTCY32_17661,PSTCY32_15239,PSTCY32_26…
GO:0097367	carbohydrate derivative binding	molecular_function	0.04717	PSTCY32_00267,PSTCY32_23536,PSTCY32_12310,Novel01796,PSTCY32_25842,PSTCY32_21041,PSTCY32_22999,PSTCY32_15351,PSTCY32_02129,PSTCY32_22666,PSTCY32_22821,PSTCY32_07101,PSTCY32_15156,PSTCY32_01727,PSTCY32_05111,PSTCY32_08078,PSTCY32_08860,PSTCY32_20630,PSTCY32_24104,PSTCY32_11644,PSTCY32_03644,PSTCY32_13611,PSTCY32_05145,PSTCY32_24277,PSTCY32_20004,PSTCY32_18721,PSTCY32_21035,PSTCY32_21951,PSTCY32_00…
GO:0043231	intracellular membrane-bounded organelle	cellular_component	0.04717	PSTCY32_13603,PSTCY32_15534,Novel01178,PSTCY32_09396,PSTCY32_13435,PSTCY32_11583,PSTCY32_08028,PSTCY32_14184,PSTCY32_21336,PSTCY32_09182,PSTCY32_13261,Novel00440,Novel02085,PSTCY32_15379,PSTCY32_02641,PSTCY32_18646,PSTCY32_13622,PSTCY32_00406,PSTCY32_04775,Novel01822,PSTCY32_08989,PSTCY32_15271,PSTCY32_05713,PSTCY32_08644,PSTCY32_00179,PSTCY32_00524,PSTCY32_15549,PSTCY32_15780,PSTCY32_14920,PSTCY…
GO:0019637	organophosphate metabolic process	biological_process	0.047794	PSTCY32_14181,PSTCY32_00865,PSTCY32_20785,PSTCY32_10794,PSTCY32_00406,PSTCY32_14368,PSTCY32_14526,PSTCY32_24497,PSTCY32_19688,PSTCY32_07255,PSTCY32_07216,PSTCY32_06954,PSTCY32_05604,PSTCY32_14586,PSTCY32_07463,Novel01344,PSTCY32_23922,PSTCY32_22038,PSTCY32_10588,PSTCY32_26598,PSTCY32_09323,PSTCY32_00087,PSTCY32_00430,PSTCY32_00553,PSTCY32_08860,PSTCY32_00805,PSTCY32_09904,PSTCY32_26097,PSTCY32_00…
