# Supplementary material for: High-throughput RNA sequencing reveals differences between the transcriptomes of the five spore forms of Puccinia striiformis f. sp. tritici, the wheat stripe rust pathogen
Source: Stress Biol. 2023 Jul 31;3(1):29. doi: 10.1007/s44154-023-00107-z (PMC10441873; doi:10.1007/s44154-023-00107-z)
Supplement: Supplementary file 3 — Additional file 3: Supplementary Table 3. Enriched GO terms for genes specifically expressed in basidial and pycnial stages. [file 44154_2023_107_MOESM3_ESM.xlsx]

## Sheet: Sheet1
Table S3 Enriched GO terms for genes specifically expressed in basidial and pycinial stages
Stage	GO_accession	Description	Term_type	Corrected_pValue	Gene_names
Basidial	GO:0006230	TMP biosynthetic process	biological_process	0.012345	PSTCY32_09460, PSTCY32_24091, PSTCY32_24083, PSTCY32_06480
	GO:0009173	pyrimidine ribonucleoside monophosphate metabolic process	biological_process	0.012345	PSTCY32_24083, PSTCY32_06480, PSTCY32_09460, PSTCY32_24091
	GO:0009174	pyrimidine ribonucleoside monophosphate biosynthetic process	biological_process	0.012345	PSTCY32_09460, PSTCY32_24091, PSTCY32_24083, PSTCY32_06480
	GO:0046044	TMP metabolic process	biological_process	0.012345	PSTCY32_24091, PSTCY32_09460, PSTCY32_06480, PSTCY32_24083
	GO:0004797	thymidine kinase activity	molecular_function	0.033158	PSTCY32_24091, PSTCY32_09460, PSTCY32_06480, PSTCY32_24083, PSTCY32_23593
	GO:0019136	deoxynucleoside kinase activity	molecular_function	0.033158	PSTCY32_09460, PSTCY32_24091, PSTCY32_24083, PSTCY32_23593, PSTCY32_06480
	GO:0019206	nucleoside kinase activity	molecular_function	0.033158	PSTCY32_06480, PSTCY32_23593, PSTCY32_24083, PSTCY32_24091, PSTCY32_09460
Pycnial	GO:0008270	zinc ion binding	molecular_function	3.1248e-06	PSTCY32_22734, PSTCY32_12261, Novel00177, Novel00639, PSTCY32_17702, PSTCY32_25764, PSTCY32_04850, PSTCY32_00614, PSTCY32_03572, PSTCY32_00610, Novel00572, PSTCY32_26294, PSTCY32_11667, PSTCY32_17274, PSTCY32_11268, PSTCY32_00622, PSTCY32_09485, PSTCY32_12248, PSTCY32_04621, PSTCY32_19071, PSTCY32_00625,PSTCY32_24979, PSTCY32_07822, PSTCY32_17567, PSTCY32_00129, PSTCY32_00619, PSTCY32_00086, PSTC…
	GO:0046914	transition metal ion binding	molecular_function	3.1248e-06	PSTCY32_19062, Novel01634, Novel00235, PSTCY32_04537, Novel01043, PSTCY32_22160, PSTCY32_26445, Novel01514, PSTCY32_10594, PSTCY32_26730, PSTCY32_22414, Novel02578, PSTCY32_13120, PSTCY32_09185, PSTCY32_00619, PSTCY32_00086, PSTCY32_24979, PSTCY32_00625, PSTCY32_07822, PSTCY32_17567, PSTCY32_00129, PSTCY32_00212, PSTCY32_03043, PSTCY32_01541, PSTCY32_17701, Novel00572, PSTCY32_26294, PSTCY32_1166…
	GO:0000152	nuclear ubiquitin ligase complex	cellular_component	3.1248e-06	PSTCY32_13120, PSTCY32_22414, PSTCY32_19071, PSTCY32_04621, PSTCY32_00610, PSTCY32_00614, Novel00235, PSTCY32_19062, PSTCY32_26294, Novel00639, PSTCY32_17701, PSTCY32_04850, PSTCY32_17702, PSTCY32_00212, PSTCY32_00625, PSTCY32_00086, PSTCY32_00619
	GO:0005680	anaphase-promoting complex	cellular_component	3.1248e-06	PSTCY32_17701, Novel00639, PSTCY32_04850, PSTCY32_17702, PSTCY32_00212, PSTCY32_00625, PSTCY32_00086, PSTCY32_00619, PSTCY32_13120, PSTCY32_22414, PSTCY32_19071, PSTCY32_04621, PSTCY32_00610, PSTCY32_00614, Novel00235, PSTCY32_19062, PSTCY32_26294
	GO:0031461	cullin-RING ubiquitin ligase complex	cellular_component	3.1248e-06	PSTCY32_19071, PSTCY32_04621, PSTCY32_13120, PSTCY32_22414, Novel00235, PSTCY32_26294, PSTCY32_19062, PSTCY32_00610, PSTCY32_00614, PSTCY32_04850, PSTCY32_17702, PSTCY32_00212, Novel00639, PSTCY32_17701, PSTCY32_00086, PSTCY32_00619, PSTCY32_00625
	GO:0000151	ubiquitin ligase complex	cellular_component	4.7961e-06	PSTCY32_19062, PSTCY32_26294, Novel00235, PSTCY32_00614, PSTCY32_00610, PSTCY32_04621, PSTCY32_19071, PSTCY32_22414, PSTCY32_13120, PSTCY32_00619, PSTCY32_00086, PSTCY32_00625, PSTCY32_00212, PSTCY32_17702, PSTCY32_04850, Novel00639, PSTCY32_17701
	GO:0004842	ubiquitin-protein transferase activity	molecular_function	2.6815e-05	PSTCY32_19071, PSTCY32_04621, PSTCY32_13120, PSTCY32_22414, Novel00235, PSTCY32_26294, PSTCY32_19062, PSTCY32_00610, PSTCY32_00614, PSTCY32_04850, PSTCY32_17702, PSTCY32_00212, PSTCY32_17701, Novel00639, PSTCY32_00086, PSTCY32_00619, PSTCY32_00625
	GO:0019787	ubiquitin-like protein transferase activity	molecular_function	2.6815e-05	Novel00639, PSTCY32_17701, PSTCY32_04850, PSTCY32_00212, PSTCY32_17702, PSTCY32_00625, PSTCY32_00086, PSTCY32_00619, PSTCY32_13120, PSTCY32_22414, PSTCY32_19071, PSTCY32_04621, PSTCY32_00610, PSTCY32_00614, Novel00235, PSTCY32_19062, PSTCY32_26294
	GO:0046872	metal ion binding	molecular_function	0.00014655	PSTCY32_09185, PSTCY32_13120, Novel02578, PSTCY32_22414, PSTCY32_26730, PSTCY32_10594, Novel01514, PSTCY32_26445, PSTCY32_22160, Novel01043, Novel00235, PSTCY32_04537, Novel01634, PSTCY32_19062, PSTCY32_00404, PSTCY32_17701, PSTCY32_01541, PSTCY32_03043, PSTCY32_00212, PSTCY32_00129, PSTCY32_17567, PSTCY32_07822, PSTCY32_24979, PSTCY32_00625, PSTCY32_00086, Novel01765, PSTCY32_00619, PSTCY32_0948…
	GO:0043169	cation binding	molecular_function	0.00017272	PSTCY32_03774, PSTCY32_12261, Novel00639, Novel00177, PSTCY32_22734, PSTCY32_04850, PSTCY32_25764, PSTCY32_17702, PSTCY32_00610, PSTCY32_03572, PSTCY32_00614, PSTCY32_21594, PSTCY32_20011, PSTCY32_17274, PSTCY32_11667, PSTCY32_02725, PSTCY32_26294, Novel00572, PSTCY32_09485, PSTCY32_01793, PSTCY32_00622, PSTCY32_11268, PSTCY32_19071, PSTCY32_20034, PSTCY32_04621, PSTCY32_12248, PSTCY32_00129, PST…
	GO:1990234	transferase complex	cellular_component	0.0030768	PSTCY32_00619, PSTCY32_02144, PSTCY32_00086, PSTCY32_00625, PSTCY32_17702, PSTCY32_00212, PSTCY32_04850, Novel00639, PSTCY32_17701, PSTCY32_26294, PSTCY32_19062, Novel00235, PSTCY32_22160, PSTCY32_00614, PSTCY32_00610, PSTCY32_04621, PSTCY32_19071, PSTCY32_05147, PSTCY32_22414, PSTCY32_13120
	GO:1902494	catalytic complex	cellular_component	0.0049951	Novel00639, PSTCY32_17701, PSTCY32_00212, PSTCY32_17702, PSTCY32_04850, PSTCY32_00625, PSTCY32_02144, PSTCY32_00619, Novel00709, PSTCY32_00086, PSTCY32_22414, PSTCY32_13120, PSTCY32_04621, PSTCY32_05147, PSTCY32_19071, PSTCY32_00614, PSTCY32_22160, PSTCY32_00610, PSTCY32_19062, PSTCY32_26294, Novel00235, PSTCY32_21594
	GO:0019646	aerobic electron transport chain	biological_process	0.044538	Novel00634, Novel00644
