# Supplementary material for: High-throughput RNA sequencing reveals differences between the transcriptomes of the five spore forms of Puccinia striiformis f. sp. tritici, the wheat stripe rust pathogen
Source: Stress Biol. 2023 Jul 31;3(1):29. doi: 10.1007/s44154-023-00107-z (PMC10441873; doi:10.1007/s44154-023-00107-z)
Supplement: Supplementary file 4 — Additional file 4: Supplementary Table 4. Relative expression level of Puccinia striiformis f. sp. tritici genes in different spore stages. Gene ID and expression values (FPKM) of DEGs in at least one stage compared to another with p <0.05. [file 44154_2023_107_MOESM4_ESM.xlsx]

## Sheet: Table S3
Supplement Table 4 Relative expression level of Puccinia striiformis f. sp. tritici genes in different spores stages
Gene ID	Teliospore	Aeciospore	Urediniospore	Basidiospore	Pycniospore
Novel00001	0	0	0	19.5278	0.0938133
Novel00002	0	0.0376104	0	0.0775203	3.27082
Novel00003	0	0	0	0	12.4962
Novel00004	300.917	263.091	206.36	98.4428	15.9681
Novel00005	13.6461	2.26568	1.47598	0.667924	0.167056
Novel00006	0.133626	0.0210403	0	0.637456	4.57297
Novel00007	17.9764	25.7239	13.0888	1.00774	1.40741
Novel00008	71.8968	55.5804	54.9784	13.2715	4.05821
Novel00009	0.117413	0.954953	1.1381	0	0
Novel00010	0.074125	0	0	0	1.97852
Novel00011	0	0	0	0.167026	39.4661
Novel00012	0.75567	0	0	0	3.36385
Novel00013	0.0325514	0.0414286	0	0.0454857	11.3349
Novel00014	2.02194	0.336431	0.0713216	1.12956	0.190196
Novel00015	0.443223	0.0526965	0.0542909	1.05857	0.0508251
Novel00016	0.877049	0.151023	0	10.8177	0
Novel00017	0.848488	0.680677	0.0491755	0.051407	6.11704
Novel00019	0	0	0	0.0561716	2.14205
Novel00020	0.0306789	0	0	1.96102	0.0247806
Novel00021	116.192	79.3755	98.1114	12.2553	81.5277
Novel00022	0	0.0204502	0	0.602991	0.0175601
Novel00027	2.4759	7.60702	0	0.102131	5.4594
Novel00028	0	0	0	0	10.6978
Novel00031	2.87296	8.40736	7.29467	56.2044	2.45913
Novel00032	9.86414	838.629	2011.87	1.35387	1.92233
Novel00033	0	0	0	0	2.53964
Novel00034	89.6185	4.54606	3.0576	16.2654	2.02594
Novel00035	22.7154	0.328957	0	0.699114	0.200398
Novel00036	7.03794	1.97198	0.337175	1.80203	0.370476
Novel00037	133.914	70.4825	74.0745	63.9856	12.6423
Novel00039	2.86342	0.367157	0.0803814	0.39549	300.768
Novel00040	32.6976	54.835	15.7827	0.650206	2.43536
Novel00041	0	0	0	3.32363	0.181617
Novel00042	0.100832	0	0	0.0851809	3.04885
Novel00043	0.124887	0.10204	0	0.10944	1.48875
Novel00046	6.61993	0.688548	0.525116	0.282781	7.42706
Novel00047	61.319	2.5224	0.63576	5.49163	0.711914
Novel00048	0.134414	0.189662	0	0	0.803753
Novel00049	0	0	0	1.74855	0.134152
Novel00050	3.03751	2.79947	1.50141	5017.65	2.7125
Novel00051	0.361967	0.918533	0.0324681	717.474	0.322551
Novel00052	0	0	0	0.0738754	6.70747
Novel00053	0.964218	0.261337	0	0.102438	0.770204
Novel00054	0	0	0.0625097	0.901125	5.39879
Novel00055	0.111434	0.153135	0	1.1996	68.8746
Novel00056	26.737	115.002	7.62665	0.164366	1.39835
Novel00057	3.37943	0.218764	0.207123	2.14263	1.01899
Novel00058	3.0677	0.47346	0.0945659	0.408768	9.39688
Novel00059	0.178751	0.121433	0.320878	0.0445034	1.74122
Novel00060	30.7414	3.62557	0.496867	4.07362	4.47269
Novel00061	0	0	0	0	1.06613
Novel00062	0.238985	0.278166	0.0663825	4.48947	6.19925
Novel00063	0	0.486711	0	0.948923	0.0176032
Novel00064	0	0	0	0.903581	0
Novel00065	0.243738	2.13929	0.0627721	0	0.799328
Novel00066	11.0835	7.48255	0.37098	0.821426	0.230665
Novel00067	0.698469	0.0495909	0	0.266597	8.26376
Novel00068	24.3309	22.5521	17.5942	13.7374	14.238
Novel00069	0	0.192744	0	2.29905	0
Novel00070	23.4167	833.291	1.28591	1.79952	187.818
Novel00071	0.974934	1.3652	0.310096	3.46831	0
Novel00073	15.9819	14.4048	14.9181	2.62844	0.0611218
Novel00074	3.2716	5.67393	10.4318	14.2786	7.35742
Novel00075	0.846253	0.303209	0.207263	20.5017	7.17769
Novel00076	0	0	0.0316416	0	0.644981
Novel00077	2.21292	0.523124	1.28332	0.252308	0.109408
Novel00078	0.0868533	0.0738531	0	0	4.68827
Novel00079	58.5064	8.29869	6.88286	98.0162	0.110458
Novel00080	15.5646	1.23296	1.74712	0.265326	0.140541
Novel00082	0.203071	0.0455336	0.0158289	162.205	0.189189
Novel00083	0	0	0	2.1176	0
Novel00086	0.193829	0.133826	0	5.41805	0.371264
Novel00088	38.1433	5.32426	0.516332	6.23223	1.67245
Novel00089	0.0337678	0.374678	0.0872596	0.0654717	17.8315
Novel00090	6.24545	1.88917	1.05195	7.35252	2.60089
Novel00091	34.3168	13.3459	7.36087	1.67047	0.681337
Novel00092	0.138439	0	0	0	8.25017
Novel00093	7.51943	4.8026	2.60184	0.704661	2.21634
Novel00094	5.29799	1.99558	0.702533	0.457523	2.27827
Novel00096	24.9654	0.903737	0.17204	0.0274723	0.20162
Novel00097	253.652	23.3409	2.87963	1.81159	7.6332
Novel00098	8.33897	0.671161	0.102083	0	0
Novel00099	0.0761264	0	0	1.48324	0.164054
Novel00100	1.13615	0.113436	0	0.883993	0.125131
Novel00101	0.0205377	0.0178079	0	0.0398202	7.4235
Novel00102	0.860497	1.5532	0.484659	0.243113	97.3943
Novel00104	0.0189262	0.0361313	0.0118635	8.76615	0.0224391
Novel00105	0.143521	2.87972	0	0.679783	0.537977
Novel00110	0.11195	0.102955	0.0285947	0.338408	0
Novel00111	2.60815	2.05792	5.55964	3.4424	0.0433102
Novel00115	44.5802	7.23964	0.51048	0.303894	10.8175
Novel00116	0	0	0.111632	29.7536	0
Novel00117	1.3503	0.152123	0	0.808838	1.54947
Novel00119	5.21392	3.1233	1.89219	0.773154	1.88261
Novel00121	5.39598	0.618119	0.101683	0.681188	0.552645
Novel00122	1.51462	1.01331	0.460948	1.45141	3.46857
Novel00123	0.071534	0	0	11.2561	0
Novel00125	62.9794	14304.9	21497.8	19.7172	27.3023
Novel00126	0	0	0	1.65112	0
Novel00127	0	0	0	1.89459	0
Novel00129	0.295474	0.136449	0	0.238947	97.6824
Novel00130	0.594142	4.50916	3.91732	0.248371	2.14953
Novel00131	2.65552	0.769762	0.0621803	0.365366	0.341551
Novel00133	0.0430192	0	0	0	1.08174
Novel00134	0.0941267	0.0712571	0	0	1.41356
Novel00135	3.19199	1.72572	0.520818	0.0801081	1.29516
Novel00136	29.2199	1.11108	3.212	6.03155	0.268527
Novel00137	0	0	0	0	0.977126
Novel00138	9.01037	1.72	0.0618376	0.411872	0
Novel00139	39.9039	12.2367	0.238371	1.04825	1.0495
Novel00140	0.330462	0.533932	0	0.314877	211.903
Novel00141	0	0	0	0.0394915	11.0939
Novel00142	0.3993	0.0770712	0	0.680121	19.8601
Novel00143	2.97133	0.109539	0	2.13839	0.15883
Novel00145	0.0337899	0.309426	0	0.415465	0.861998
Novel00146	0.285584	0.0953913	0	41.2731	0.0563676
Novel00150	13.2013	5.54378	1.3687	13.4144	6.57016
Novel00152	0	0	0	6.85292	0
Novel00153	0.0936164	0.0784021	0	0.0874893	2.5271
Novel00157	0.597555	0.175314	0.868391	0.152294	0.00946157
Novel00158	34.2796	50.5791	30.7772	66.4941	7.82334
Novel00159	0.0614482	0.114639	0.938361	2.76405	0.168161
Novel00160	54.275	67.2405	47.6558	5.42107	9.80561
Novel00161	2.30021	0.226138	0.0428243	0.0881747	0.393215
Novel00162	196.969	109.87	39.2617	13.433	16.8399
Novel00163	0.253611	0.151995	0.196216	0.355494	31.4939
Novel00164	0	0	0	101.404	0
Novel00165	0.0395196	0	0.0624476	0	0.29527
Novel00166	0	0	0	0	1.19138
Novel00168	3.09973	0.469722	0.0884788	5.74197	0.677153
Novel00169	6.59777	7.3191	3.76705	0.141185	0
Novel00170	0.0256136	0	0.0820727	1.83845	0
Novel00171	3.6543	2.79181	0.869641	2.37471	26.078
Novel00172	42.0774	162.449	12.4726	0.269225	3.62464
Novel00173	0.365612	3.73679	1.99436	0.535745	0.0243057
Novel00174	56.2433	1262.97	1.23089	2.81123	292.824
Novel00177	0.0322172	0.0601052	0.0821343	0.245002	1.44178
Novel00178	5.67082	1.75045	0.0936229	0.153893	0.0741244
Novel00182	0.291885	0	0	0.488103	0.812744
Novel00183	0.648389	1.5347	0	0.0519206	0.0370622
Novel00184	9.72483	4.95896	0.700474	0.156194	0.166483
Novel00185	0.07356	0.0183873	0	39.0472	0.098657
Novel00186	4.48998	1.09171	0	0.120031	2.10941
Novel00187	2.84331	2.62242	1.1034	0.237139	49.5921
Novel00189	0.0721178	0.125064	0	0	1.10932
Novel00191	0	0.0635942	0.0655674	58.6102	0.0563676
Novel00192	27.1254	2.91109	0.0999425	1.34667	1.12613
Novel00193	18.2162	7.1303	4.18743	3.43555	10.9946
Novel00195	0.330032	0	0	0.339263	53.2244
Novel00196	45.2581	12.7071	1.76356	1.57353	0.923265
Novel00197	9.60824	5.69988	3.69544	9.90347	0.261851
Novel00198	1.8477	3.14496	0.28246	4.24111	0.370494
Novel00199	2.10389	0	0	0.288769	3.22596
Novel00200	0.0324971	0.0305695	0	0	1.39558
Novel00201	2.36047	0.023419	0	0	0
Novel00202	7.15219	4.89129	3.30863	0.54275	0.56358
Novel00203	0.0619076	0.539514	0	0	2.14194
Novel00204	0.344518	0	0	11.5826	0.054498
Novel00205	0	0.0801212	0	0.837865	0
Novel00206	0	0.243293	0	0	1.71843
Novel00207	11.828	1.96198	0.671831	0.442536	0.445443
Novel00208	0	0	0	0	1.88188
Novel00209	17.4418	10.3438	20.0781	37.1167	55.8864
Novel00210	2.60533	0.165632	0.459488	0.680055	1.3334
Novel00211	293.96	152.414	70.4106	1.33287	0.702056
Novel00213	0.146693	0.373588	0	9.81448	0
Novel00214	5.75587	1.80585	0.111695	3.02955	1.05299
Novel00215	9.50178	19.2025	11.8787	21.6315	0.115431
Novel00217	12.4194	14.9793	15.2678	8.84916	1.13886
Novel00219	3.19791	0.445133	0.421303	0.303115	2.08497
Novel00220	0.183178	0.247366	0	14.2188	0.0243185
Novel00221	11.4272	3.95237	4.35134	11.8484	2.47352
Novel00222	0.0528869	0	0	0.575902	0
Novel00223	0	0	0	0.292204	1.21943
Novel00229	67.906	72.7546	60.6974	13.6855	4.65995
Novel00230	176.131	150.489	102.578	25.993	5.81951
Novel00232	23.0419	15.1987	11.1159	3.47799	3.76889
Novel00234	6.11951	1.78705	0.166407	0.833938	0
Novel00235	0	0	0	0	3.64846
Novel00236	0.265409	0.152175	0.0629543	27.6121	0.05789
Novel00237	13.7937	17.8432	15.1442	23.2684	8.61157
Novel00239	1.91499	1.17774	0.219695	1.57188	0.58055
Novel00240	3.86643	0.62682	0.273204	1.3931	0.123837
Novel00241	0.645468	0.6412	0	0.726744	5.80357
Novel00242	0.307746	2.14501	0	1.87228	3.56275
Novel00243	0.0949452	0.158309	0.11204	0.0797187	1.1037
Novel00244	11.4275	13.3378	0.613516	3.17975	1.7556
Novel00245	1.26519	1.45567	0.497273	25.4692	56.1232
Novel00246	0	0.136199	0.0669477	0.801953	0.173741
Novel00247	1.56313	1.66868	1.18801	5.12562	6.50653
Novel00248	5.74005	1.8011	0.120684	0.0721578	1.32998
Novel00250	9.83173	5.45062	2.90258	0.355228	3.25896
Novel00251	13.0822	8.09906	3.74152	0.553741	4.07574
Novel00252	1.62421	0	0	1.68387	0.151396
Novel00254	0	0.0439192	0	2.78658	0.120755
Novel00255	0.0466958	0.0584159	0	30.7883	0.0263384
Novel00256	0.0842547	0.253023	0	0.0544533	22.9298
Novel00257	0.780528	0.626322	0	0.226022	7.2523
Novel00258	1.68092	3.22247	2.34702	0.911145	6.27943
Novel00259	1.89191	0.818588	0.545862	1378.44	3.81153
Novel00260	1.47105	0.505813	0.221623	1003.38	1.00604
Novel00262	0.600099	0.0324305	0	0.100266	1.65005
Novel00264	5.80245	3.89796	3.5513	0.973015	0.517654
Novel00265	22.1799	4.57414	0.525358	0	1.17849
Novel00267	78.0986	24.217	22.994	9.38497	0.442904
Novel00270	2.02167	0.0963835	0.038237	0.0626442	1.01383
Novel00271	30.1998	11.3197	8.45585	37.4326	1.34568
Novel00274	2.78463	0.0539718	0.0270436	0.208624	0.0219112
Novel00275	1.15194	4.98065	0.434196	0	0.0577701
Novel00276	0.250882	0.322331	0.200101	0.485538	5.49045
Novel00277	0	0	0	1.25946	0
Novel00278	3.95097	1.62821	1.03195	0.178075	0.0753168
Novel00279	5.20376	4.06322	1.07102	0.572242	2.28007
Novel00282	0	0	0	0	0.439362
Novel00283	69.1456	23.3592	61.8352	21.7837	3.61667
Novel00284	0.0306705	0.0232186	0.0247851	0.785702	0.134364
Novel00285	0.358392	1.19984	0.140051	431.756	0.329803
Novel00287	0.490323	0.17665	0	0.159426	0.730474
Novel00288	0.0487442	0	0	1.2858	0
Novel00289	75.9259	30.6993	13.8227	58.6865	10567.9
Novel00290	0.253446	2.51169	0.0722361	1.2924	29.0354
Novel00291	0.0950328	0.793266	0	0.13322	1.63153
Novel00292	38.2028	15.8106	8.81419	1.47571	3.67933
Novel00293	1.30111	0.903082	0.111019	0.866536	27.0297
Novel00294	1.97558	0.844642	0.0927394	0.100567	29.3246
Novel00296	0.233408	0	0	0.108401	4.38329
Novel00297	0.0242587	0.0438541	0	0.312921	0.633203
Novel00298	16.9854	11.3108	1.63861	13.0972	4907.57
Novel00299	16.1974	19.364	3.05861	33.004	13070.9
Novel00300	146.714	379.098	42.4088	342.518	245745
Novel00301	5.91625	1.81924	0.44212	2.17487	767.949
Novel00302	0.397365	13.3577	0.726045	61.7609	345.061
Novel00303	0.044516	0.119074	0	1.4598	0
Novel00304	0.207496	0	0	0	0.349757
Novel00305	5.47868	15.4394	18.605	1.18823	139.648
Novel00306	14.9651	60.9569	123.182	26.1808	5.7223
Novel00307	0	0	0	0	0.867126
Novel00308	26.9002	14.9208	2.1641	15.9584	71.1894
Novel00309	0.254405	0.315931	0.10798	2.02082	0.478347
Novel00310	0	0	0	4.60615	26.0042
Novel00312	0.354916	0.24207	0	0.336909	67.8388
Novel00313	53.1457	7.08601	0.949288	3.03625	0.378857
Novel00314	4.42637	0	0	0	0.141166
Novel00315	0	0	0	0	0.793767
Novel00317	5.58041	0.61242	0.172792	2.24412	0.206608
Novel00319	0.394404	0.128702	0	1.62631	0.662174
Novel00320	2.34545	0.547872	0.10367	1.36617	49.7854
Novel00321	0.83252	0	0	3.81724	0.140618
Novel00322	5.6967	0.767595	0.357212	0.0849358	0.0857203
Novel00323	2.57696	0.319932	0	0.551945	0.32746
Novel00325	0.127886	0.378676	0.0647684	0.0357404	0.761252
Novel00326	0.250034	2.4957	0.106125	0.113011	5.50034
Novel00327	24.5996	12.5994	15.2947	7.63923	0.315883
Novel00328	182.705	243.499	184.755	24.574	31.6518
Novel00329	4.80268	2.97529	0.433372	0.352379	1.74699
Novel00331	22.7592	13.3165	12.0978	3.0973	1.29556
Novel00332	0	0	0	0.257606	33.454
Novel00333	0	0.0277856	0	0	0.843855
Novel00334	2.82787	1.50423	2.19155	4.24363	0.715371
Novel00335	2.26564	0.648579	0.141632	0.297849	0
Novel00336	21.1702	7.77517	0.743736	7.69668	35.59
Novel00337	7.2479	13.3187	8.83404	0.228376	0.600634
Novel00338	115.604	115.551	116.201	5.91121	11.7244
Novel00339	0.242478	2.84492	0	0	0.366666
Novel00340	11.7983	1.48301	0.648723	0.0471293	0.527356
Novel00342	20.4999	22.8206	21.3743	74.1227	2.93368
Novel00343	0.610359	22.8315	11.4855	322.697	0.273965
Novel00344	0.774566	139.152	130.29	0.551496	0.515639
Novel00345	4.63226	205.66	379.869	0.607895	0.167481
Novel00346	311.387	123.024	20.9645	9.78445	28.8882
Novel00347	12.2912	7.1202	2.57716	0.312352	0.803767
Novel00348	85.3151	38.0644	13.4503	40.4955	1.48085
Novel00349	1316.08	460.73	770.016	9.65274	11.3988
Novel00351	2.68822	1.43821	1.49321	0.139667	0.133357
Novel00353	29.84	6.66405	6.23784	1.93403	8.02488
Novel00354	1.35674	0.228515	0	0.035119	0.387311
Novel00356	1.01898	0	0	0.1021	0.0242938
Novel00357	0.717184	0	0.0537082	1.61371	0.0485269
Novel00358	0.262607	0.918652	0.237494	0.714996	5.10306
Novel00359	0.0800181	0.04391	0.0222265	13.1918	0.019798
Novel00360	0.142109	0.117003	0	4.30637	0
Novel00361	0	0	0	1.53589	0
Novel00362	64.4706	57.1405	78.6939	19.1343	5.43401
Novel00364	105.661	50.1654	47.9597	9.34237	9.00722
Novel00366	0.658014	0.0910234	1.38524	0.322706	1.21468
Novel00367	0	0	0	0	8.21019
Novel00368	1.14485	0.182346	0.176782	0.145547	1.93968
Novel00369	0.586098	0.142925	0.0238842	4.56893	0.437672
Novel00370	0.0344411	0.863036	0.237305	5.64074	0.186701
Novel00371	0.657561	0.175896	0	5.93619	10.6425
Novel00372	2.13471	4.99067	4.39317	0.845869	0.154803
Novel00374	0.0114555	0	0	1.06297	0.0083642
Novel00375	0.0486541	0	0	0	3.40645
Novel00377	5.27458	4.36684	3.07703	7.69504	2.164
Novel00378	0.947509	0.143242	0.0574742	0.88701	2.58902
Novel00379	0.230508	1.05762	0.198424	2.31187	1.19605
Novel00380	0	0.0359578	0.0357812	22.8679	0
Novel00381	233.287	122.132	23.6245	16.5745	38.627
Novel00383	2.91587	0.507365	0.0647589	3.78538	38.6509
Novel00384	4.95996	0.509349	0.156263	0	11.0378
Novel00385	0.0707878	0	0	0	2.72979
Novel00386	0.105992	0	0	0.0833423	1.31772
Novel00387	0.0179452	0.0506421	0.112299	0.068961	1.07772
Novel00388	44.4007	13.1469	10.4354	4.05371	1.10908
Novel00389	13.7538	34.1069	27.0052	33.4075	2.61903
Novel00391	0.197214	0.199657	0.0188306	0.30288	199.872
Novel00392	0.644155	0.802379	0.108608	2.62031	1670.67
Novel00393	0.0891954	0	0	0.109799	20.9238
Novel00394	12.9584	0.785708	0.068131	71.8217	2.34977
Novel00396	1.3395	0.208438	0	0.0266361	0.242213
Novel00397	5.53522	2.94842	4.91921	0	0.258055
Novel00398	4.05636	3.67866	6.37901	2.31738	43.9743
Novel00399	1.0018	0.934002	1.42702	2.19618	0.846382
Novel00401	0.0841875	0.189908	0.112532	0.083966	2.03467
Novel00402	0.123619	0.0807084	0.0391229	0.0220902	1.47712
Novel00403	0.0356654	0.057804	0	0.0937623	80.3418
Novel00406	1.21542	0	0	42.0376	0.158739
Novel00407	0.361684	0.0589624	0	2.46055	2.22266
Novel00408	29.0303	23.2687	15.3533	3.51423	1.81365
Novel00411	0.492879	1.44609	0.739923	1.40717	1.25231
Novel00413	26.0976	12.0989	10.1459	2.62402	0.302569
Novel00414	65.3049	30.2582	26.4316	6.35373	2.2459
Novel00415	38.4555	23.2225	23.4009	9.53321	3.04038
Novel00416	0.17843	0	0	0	2.6341
Novel00417	1.41275	1.34974	1.01677	1.88534	0.223362
Novel00418	6.48018	8.004	5.09014	14.4617	3.66794
Novel00419	2.29241	2.17407	0.0740034	0.242805	0.0650715
Novel00420	0.43207	0.372311	0	4.48687	1.21059
Novel00422	5.94145	4.95328	0.142421	1.83257	0.531142
Novel00423	0.709412	0.406216	0	2.02782	0.0899757
Novel00424	125.26	58.8245	27.5359	6.79604	2.41264
Novel00425	0	0.130608	3.91654	0.42117	0
Novel00426	2.57375	3.35808	4.42223	0.348503	0.27262
Novel00428	6.75333	21.6985	9.87829	4.68617	3.50108
Novel00429	12.2011	7.53503	12.4155	1.72498	0.402102
Novel00430	7.0821	14.5201	0.189557	220.359	5.34168
Novel00431	4.16343	12.3306	4.61371	5.02223	0.228764
Novel00432	208.417	636.78	65.8785	519.675	329321
Novel00433	0.964392	14.5676	0.478788	37.4808	1110.31
Novel00434	0.064772	0.316667	0	0.616217	76.9533
Novel00436	22.1313	13.4712	0.530604	0.0596981	0.415974
Novel00437	0	0.0423117	0	0.0420359	1.08624
Novel00438	1.83521	0.338204	0	0.035189	0
Novel00439	0.108298	0.0983171	0	0.0212627	29.0491
Novel00440	21.1805	14.9209	15.105	5.63022	1.49144
Novel00441	0.715569	0.598002	0.32924	1.05645	4.8623
Novel00442	1.78308	0.324586	0	1.23393	1.20557
Novel00443	0.184647	0	0	0.287651	2.30769
Novel00444	107.097	41.8618	278.914	69.2046	4.03957
Novel00445	0	0	0	0	3.31445
Novel00446	1.63908	5.39425	1.30788	11.6755	29.8407
Novel00448	2.22737	2.94993	1.90899	1.23443	4.39821
Novel00449	1.26708	0.0487918	0.0453354	0.141821	0.0618281
Novel00451	0.0564797	0.127722	0	0.0246744	1.70571
Novel00452	6.20962	6.82899	7.97575	37.8335	1.31488
Novel00453	0.728945	0.325772	0.122842	1.11862	11.5695
Novel00454	0.275635	0.119615	0.576709	0.45696	5.23589
Novel00456	5.67089	0.509211	0.0440367	1.07984	0.757307
Novel00457	5.48036	1.68797	0	0.836522	0
Novel00458	0	0.250082	0.186979	0	3.65701
Novel00459	0.304911	0.338933	0	1.496	480.336
Novel00460	0.197877	0	0.0691548	0.529007	1.23881
Novel00461	0.0796834	2.14707	0.387272	10.0937	0.614212
Novel00462	0	0.122008	0	0.13641	2.18044
Novel00463	2.7079	0.978655	2.11389	0.306312	0.0986136
Novel00464	3.80977	0.774888	0	15.8279	0.521366
Novel00466	0.37051	2.18692	0.80004	0.284534	1.06744
Novel00468	0.291999	0.103721	0.0848484	0.0190061	1.58829
Novel00470	0.758642	1.70157	0.418129	5.77608	1962.99
Novel00472	0.186783	0.383486	0	0.765533	0.184543
Novel00474	0.119119	0	0	1.53655	0
Novel00476	0.703316	0.173808	0.14291	0.0321881	0.536722
Novel00477	0.7204	0.707751	5.51705	0.314057	0.0596137
Novel00478	7.90625	10.1731	15.797	11.4091	10.5914
Novel00479	0.198549	28.7097	0.297663	22.4226	0.612423
Novel00480	0	0	0	0.0438982	1.08304
Novel00481	0	0.131104	0	0	2.26563
Novel00482	0.172773	0.0320009	0	0.0357786	2.05474
Novel00483	24.9397	6.4059	2.14732	8.95517	6.47809
Novel00484	0.129668	0.079698	0	0.365702	3.93309
Novel00485	0.471696	0.25667	0	0.08913	0.972121
Novel00486	1.14417	0.13892	0.085075	0.269404	1.87557
Novel00487	0.138724	0.0481111	0	0.0494404	4.73045
Novel00488	0.52101	0.0904477	0.0432602	100.182	0.09153
Novel00489	0.862726	0.131788	0.12298	155.173	0.137276
Novel00490	0.511332	0.0578209	0	5.10574	0.803654
Novel00491	0.762256	3.69164	0.55866	0.485575	0.515497
Novel00493	15.2901	0.641574	0.0435574	4.88918	0.0787108
Novel00494	0	0	0	7.95675	0
Novel00495	0	0.28462	0	8.22078	0
Novel00496	0	0.794736	0.0263301	0.0295837	1.01018
Novel00497	0.485611	0.573199	0.0209655	0.0909403	34.8473
Novel00498	0	0	0	41.8678	0
Novel00499	134.063	60.7606	49.761	7.35793	1.15721
Novel00500	0.705022	0.223336	0.0634148	5.09112	0.29977
Novel00501	2.56617	0.302262	0	0.740382	26.2685
Novel00502	7.03556	7.20377	19.7175	26.8619	0
Novel00503	2.93642	1.18496	0.361992	2.25932	0.636589
Novel00505	0.0847716	0	0	0	1.37708
Novel00506	0.546102	0.180471	0	1.87254	0.0527292
Novel00508	2.02736	1.07411	0.592687	1.5888	0.850922
Novel00509	2.66482	0	0.895529	0.645869	0.0593179
Novel00510	71.0739	29.2698	26.1691	13.1831	4.23992
Novel00512	5.47432	0.560097	0.109396	0.235409	6.44319
Novel00513	1.46053	0.343187	0.071613	0	0.617337
Novel00514	1.5282	0.456089	0.293164	0.175217	3.41202
Novel00516	76.0114	16.8137	18.8289	9.08284	1.774
Novel00517	0	0	0	1.66792	0
Novel00519	0.0862423	0	0	0.0171424	3.6555
Novel00520	0	0	0	0	0.812451
Novel00521	5.31284	0.513548	0.0565222	1.67766	0.518839
Novel00522	0.0443446	1.23829	0	0	0.919291
Novel00523	1.20369	0.221851	0	0.0804052	11.8522
Novel00524	0.0810902	0.608972	0.069613	0	1.63574
Novel00525	20.8285	13.2145	10.4627	12.0274	0.920014
Novel00527	0.0980935	0	0	0	3.12274
Novel00528	84.1013	106.148	30.3916	12.7562	3.67864
Novel00529	0.59138	0.064283	0	0	6.19017
Novel00530	0	0.804377	0	0.104817	1.36726
Novel00532	1.2651	0.455605	0.0623775	5.74362	0.174112
Novel00533	0.0226933	0.0177867	0.0175205	27.6085	0.0315311
Novel00534	3.41305	0.60881	0	1.69704	0.983442
Novel00535	19.4123	9.29568	0.321212	0	20.334
Novel00536	0.106545	0	0	0.923094	0.513237
Novel00537	20.1012	9.40987	2.73493	2.69019	1.54654
Novel00538	2.73299	4.54673	3.72532	0.232358	0.28936
Novel00539	198.055	143.977	53.3312	12.5098	18.1035
Novel00540	0	0	0	4.82047	0.191757
Novel00541	1.98111	0.388403	0	0.34363	0.626816
Novel00542	16.4096	0.257082	0	57.5755	0.424512
Novel00544	0	0	0	0.113138	2.29715
Novel00545	1.85354	1.11552	0	0.0574421	44.8226
Novel00546	11.1019	7.46192	9.75539	9.74522	0.0398614
Novel00548	0	0	0	1.04325	0
Novel00549	0.409467	0.899315	0.136821	0.296062	2.01936
Novel00550	0.279781	0.0590787	0.0609117	109.977	0.316987
Novel00551	9.33048	5.11825	2.50874	2.32838	5.75042
Novel00552	11.1673	1.13488	0.475369	0.051407	0.712726
Novel00553	2.93566	0.81641	0.0686768	0.65661	17.9549
Novel00554	0.187453	6.94524	13.8173	2.40966	2.59664
Novel00555	6.80286	10.16	5.00742	1.09467	0.126521
Novel00556	0.964886	3.82633	120.325	31.1068	1.27823
Novel00557	0.127706	0.166097	0.0550938	33.0748	0.149725
Novel00558	3.93222	1.89556	0.169064	0.637003	0.818056
Novel00559	0.21272	0.451771	0.236335	0.304098	120.383
Novel00560	0	0	0	0	1.34805
Novel00561	31.7534	8.91559	7.52063	0.56591	0.896889
Novel00562	7.639	0.723202	0.244022	0.11413	0.473386
Novel00563	0.407506	0.948905	0	0.518912	21.4843
Novel00564	0	0.0308793	0	24.9667	0.0267052
Novel00566	0	1.31618	0.0824626	112.647	1.57096
Novel00567	0.756078	0.36181	0.115684	0.185538	3.3638
Novel00568	0	0	0	1.59382	0
Novel00569	1.66437	0	0.562764	0.0366799	0.029079
Novel00570	0.32726	0.111142	0	2.31899	0.0492563
Novel00571	44.4003	21.1221	24.4206	9.00874	1.50758
Novel00572	0	0	0	0.0184004	3.03812
Novel00573	0.373448	0.294421	0.0454191	0.0203889	17.7121
Novel00574	9.23272	2.01975	0.324842	7.29491	0.492409
Novel00575	0.406879	0.415049	0.306833	0	2.17217
Novel00576	24.1049	20.3415	12.5945	2.83278	2.8404
Novel00578	4.62771	0.5784	0.0296574	2.89924	8.95228
Novel00579	12.1437	5.94037	6.28735	22.3007	0.936948
Novel00580	62.4661	21.005	14.1769	10.0511	1.02731
Novel00581	2.5797	1.12322	0.571614	5.01851	7.59028
Novel00582	7.85901	1.23396	0.40916	3.34816	2.52895
Novel00583	0	0.101049	0	0.0496518	0.560977
Novel00584	1.11995	0.405995	0.135448	0	1.65431
Novel00585	2.61929	0.556998	0.0159988	1.39149	2.95451
Novel00586	0.0441745	0.0415542	0	1.10911	11.0267
Novel00587	5.42964	1.24334	0.143329	0.952358	1.59307
Novel00591	11.8658	4.61652	0.955632	2.26964	19.5564
Novel00592	0.868589	0.0688572	0.0678266	0	5.01956
Novel00593	0.272692	1.85892	2.59214	1.71179	0.0354548
Novel00594	0.265904	0.0678379	0.20623	1.65629	2.15274
Novel00596	0.0549863	0.196862	0	0.0240926	4.92259
Novel00597	1.35212	0.238219	2.49887	0.124948	0.0485137
Novel00598	9.01606	1.22966	0.593735	1.93658	45.7308
Novel00599	0.606234	2.15713	0.319972	2.31558	1210.96
Novel00600	3.86136	0.253301	0	0.0339113	1.79975
Novel00602	2.26722	1.21155	1.516	55.6586	264.014
Novel00604	0.0425473	0.0118766	0	0	3.57568
Novel00605	1.00026	0.211187	0.22365	0.831968	3.38613
Novel00606	1.15199	0.161744	0	0.49502	41.7655
Novel00607	2.13435	0.176333	0	0.196109	1.02945
Novel00608	2.73319	3.23793	1.51256	22.7285	1.30968
Novel00610	13.277	7.46579	4.78747	12.2733	15.7977
Novel00611	0.240411	17.1978	33.1688	9.4872	0.398783
Novel00612	0.133505	0.0603365	0	0.291207	29.3451
Novel00613	0.386209	0.159523	0.0805273	16	0.242383
Novel00616	0.553614	0.0404222	0	1.35179	14.0657
Novel00617	200.614	97.4753	25.5914	5.40628	2.75233
Novel00618	2.98485	0.23726	0.114105	0.538945	1.16346
Novel00619	10.7694	1.0997	0.0983592	1.22805	2.89777
Novel00620	106.096	453.351	75.6718	10.8651	3.38638
Novel00621	0	0	0	0	3.24622
Novel00622	0.101601	0	0	8.95201	0.394597
Novel00623	0.167948	0.0271558	0	1.81153	0
Novel00624	39.0079	47.8411	51.5041	26.272	6.01224
Novel00625	0.646463	0.656151	0.0539585	0.0742781	0.479634
Novel00627	1.08782	0.588698	0	3.53846	26.8845
Novel00630	7.28933	2.8515	2.91247	2.51273	0.404216
Novel00631	23.6184	30.3474	5.04264	2.48425	1.3561
Novel00632	8.74312	4.20979	0.460224	13.0924	3.93229
Novel00633	27.4855	21.5887	14.7971	7.62493	17.0817
Novel00634	0.0663267	0	0	0.138282	1.18975
Novel00635	0	0	0	0	4.06597
Novel00637	3.23773	0.430316	0.241872	0	1.3428
Novel00638	14.3329	7.1362	4.99045	1.14057	26.7302
Novel00639	0.56901	0.387291	0.0480738	0.108028	63.16
Novel00640	27.4232	6.06246	6.37546	9.44407	2.63683
Novel00641	0.167052	0.0746641	0	0.678459	0.115949
Novel00642	4.78988	0.905864	0.0235396	0.33277	0.779708
Novel00643	84.4777	35.9006	30.1841	22.4713	46.4843
Novel00644	0.0515685	0.0471388	0	0.120618	99.4613
Novel00645	6.66167	3.32603	2.65523	1.09438	0.444571
Novel00646	0	0	0	8.01879	0.295598
Novel00647	1.21364	0.0507551	0	0	1.96661
Novel00648	0.655473	0.748467	1.80283	0.694862	0.0469164
Novel00649	0.233408	1.49318	2.57597	0.438092	0
Novel00650	126.199	63.8678	35.6354	11.747	4.46784
Novel00651	28.7212	20.0024	17.5621	9.99959	1.2406
Novel00652	0.0595256	0.0506158	0	1.73706	0
Novel00653	0	0	0	0.112096	1.48943
Novel00655	13.8684	7.42393	7.94096	7.87243	2.82723
Novel00656	4.92278	1.6083	0.393671	0	0
Novel00657	0	0.0329234	0	3.46008	0.0524904
Novel00658	12.653	7.06416	0.920318	12.6502	0.36001
Novel00659	0.551088	6.30407	0.0320688	0.0637275	0.165481
Novel00660	0.515717	0.197939	0	0.082893	3.09833
Novel00661	1.97533	0.237905	0	3.1616	0.0820675
Novel00662	11.4005	2.74446	76.1209	4.05542	0.101386
Novel00664	0.142119	0.0256475	0	1.57609	0.0586893
Novel00665	0.374239	0	0.0285068	3.03104	0.784175
Novel00666	1.30103	0.998955	0.0699498	5.11691	0.254421
Novel00668	0.219983	2.10331	0.326347	0.0902662	51.8307
Novel00669	3.28314	5.38561	1.27053	0.936349	8.38431
Novel00670	13.5728	15.0138	19.0062	12.2326	44.9228
Novel00671	4.20084	0.808975	1.05745	0.385691	4.08184
Novel00672	0.0720677	0.0854322	0	0.044627	11.3636
Novel00673	1.17063	0.046295	0.0458348	0	2.91464
Novel00674	0	0	0.147924	0	2.68236
Novel00675	0	0.0786813	0.0360844	0	8.26755
Novel00677	0.7128	0.953291	1.97773	0.803244	0.239426
Novel00678	2.51374	1.09174	0.70194	3.05828	0.19422
Novel00679	9.72389	8.34917	17.7828	2.9956	1.55647
Novel00682	4.71092	2.81648	2.80444	18.144	0.229809
Novel00683	2.73986	8.72582	0.774401	12.2629	2.51872
Novel00684	11.3457	5.82078	6.94717	1.826	0.289241
Novel00685	29.9552	6.34745	0.488266	6.76646	303.466
Novel00686	15.4914	3.94028	0.577462	7.59188	224.635
Novel00687	0.0403086	0	0	0	0.511368
Novel00689	1.16004	0.116662	0	0	0
Novel00690	2.95923	0.393985	0.0340637	0.0751684	22.6122
Novel00691	213.304	62.1993	9.36692	115.312	7168.16
Novel00692	198.3	38.0921	17.741	15.3518	32.8058
Novel00693	500.252	1.69392	2.27819	1.45615	2.84328
Novel00694	2.23601	0.978711	0.0448206	0	3.77242
Novel00695	0.665496	0.336065	0.0303058	1.19711	0.0418684
Novel00696	2.40524	2.29313	0.907861	3457.69	2.63041
Novel00697	124.159	47.2837	27.5549	3.26839	1.65799
Novel00698	0.0981376	0	0	0	1.7067
Novel00699	0.138164	3.10717	0.012268	0.108227	0.0889025
Novel00700	0.196739	0	0	1.54586	0.143712
Novel00701	7.82029	0.504493	0.091993	0	0.678291
Novel00704	0	0.0591954	0	0	3.85404
Novel00705	0	0	0	2.35646	0
Novel00706	0.205011	0	0	1.10294	0.0354675
Novel00707	2.69739	0.244587	0.0930047	0.0511052	0.803799
Novel00708	14.501	1.45815	0.0476649	0	0.86475
Novel00709	0.972392	0.434941	0.28481	0.908073	4.43012
Novel00710	0.124852	1.10472	0.0260871	0	0.608252
Novel00713	5.4382	1240.78	2351.2	1.69146	2.87444
Novel00716	0.319428	0.292054	0.409226	10.1711	0.0546046
Novel00718	0.339694	0.604944	0.241973	1.72484	0.0501025
Novel00719	0	0.134529	0.23458	0.984033	0
Novel00724	0.103089	0.0250024	0	5.0373	0.0199542
Novel00728	9.46604	3.29723	0.032387	0.0336826	1.4626
Novel00729	2.88116	0.250736	0	3.65174	0.172241
Novel00730	2.43939	0.040721	0	0.195774	0.0699322
Novel00731	8.01267	1.71258	1.26527	1.12917	2.13148
Novel00732	0.0995517	0	0	1.91025	0
Novel00733	0.301384	0.189762	0	16.2349	1.20665
Novel00734	1.2674	2.28271	0	8.49522	0.763947
Novel00735	0.0617056	0.28104	0.0986197	58.6656	2.82898
Novel00736	1.70912	0.598246	0	0.555209	0.15054
Novel00738	2.94718	0.76345	0	2.11361	0.977379
Novel00739	0.373654	0	0.099342	0	1.61901
Novel00740	13.1678	4.56675	2.35709	0.534273	1.95226
Novel00741	0.136023	0.0499215	0.0491743	1.61164	0.183763
Novel00742	0.647265	2.70019	0.442591	2.68618	0.106601
Novel00743	2.47571	0.619387	0.694332	0.0372841	0.0290463
Novel00744	0.357356	0.215339	0.205557	0.865815	13.8403
Novel00745	0.276176	1.33025	0.101438	0.257588	29.7522
Novel00746	0.276519	0.273834	0.0541368	0.11775	2.32027
Novel00748	1.91018	1.02071	0.160735	0.902619	1.62768
Novel00749	0.82921	0.382539	0.0259632	1.304	5.17737
Novel00750	0.473009	0.299795	0	3.83163	0.112815
Novel00752	0	0.992553	0.790972	0	0.0235667
Novel00753	0	0	0	3.11059	0
Novel00754	0	0	0	6.48627	0
Novel00755	20.7541	23.1323	5.18517	2.42366	0.797026
Novel00756	5.43304	0.144756	0	0.337815	89.4376
Novel00757	19.0316	0.544501	0	0.696825	1.16204
Novel00759	2.3402	0.626504	0.335502	1.58569	0.961214
Novel00760	1.46461	0.310688	0	5.30469	0.0594654
Novel00762	88.4843	68.5845	56.4451	22.845	15.3149
Novel00763	24.2337	43.9682	46.8025	3.30908	1.56841
Novel00765	4.98701	1.02825	0.125924	7.53008	0.284847
Novel00766	1.99572	0.12913	0.0677242	2.0977	1.87892
Novel00767	0	0.019387	0	0.603423	0.0180602
Novel00769	9.22669	4.43406	1.46767	0.51291	2.13992
Novel00770	6.56974	1.0373	0.472326	13.9243	35.6974
Novel00771	0	0.0347079	0	0.035556	1.25867
Novel00773	0.150577	0.0440914	0	2.87932	0.13333
Novel00774	0.781235	3.01006	0.872153	0.479522	2.05007
Novel00777	0	0	0	0.127846	2.00598
Novel00778	0.227761	0	0	0	1.29949
Novel00779	14.2158	0.330493	0	1.70259	0
Novel00780	0.139546	1.71154	0.0251745	0.0829834	0.0305953
Novel00781	0.340585	2.93719	0.0107563	0.733713	0.755316
Novel00782	5.04883	0.328073	0.0283104	0.107305	0.303649
Novel00783	7.77215	0.273926	0.0543362	0.0616736	0.0513867
Novel00784	0	0	0	0	0.794572
Novel00785	4.96004	5.63126	5.62777	1.22379	1.00884
Novel00788	17.4346	12.0677	7.90672	10.0214	1.86505
Novel00789	0.0322232	0.334079	0.308655	0.0142974	2.57322
Novel00791	0.914398	0.276866	0.0201122	0.414871	0.201929
Novel00792	8.16936	7.96394	6.40921	19.3738	0.863496
Novel00793	0.574897	8.66447	5.8363	13.8801	0.285921
Novel00794	0.517431	0.293415	0.114137	0.223009	17.4721
Novel00795	0	0.689561	0	2.26201	0
Novel00796	2.40631	8.84053	8.69395	17.3031	1.1006
Novel00797	18.5905	2.20983	0.0608036	0.475362	0.110268
Novel00798	9.74197	1.27635	0.0640193	0.379994	2.78457
Novel00799	4.46368	10.541	10.7339	0.473726	8.49411
Novel00800	0.991193	3.6107	3.67983	0.997146	0.0296525
Novel00803	0	0	0	0	4.53534
Novel00808	10.3499	2.70899	0.656569	0.0395423	0.631427
Novel00811	0.226574	0.826661	0.354365	1.84956	0.26782
Novel00812	263.425	211.789	175.074	43.1058	9.29945
Novel00813	0.503529	0.0562204	0	0.55305	2.78475
Novel00814	0.0816623	0.0722554	0	0.42076	1.06025
Novel00815	0.0553046	0	0	0.0467201	0.742037
Novel00818	0	0.0492588	0	1.32897	0.0895043
Novel00819	27.4294	8.12307	0.0967718	12.8635	18.5532
Novel00820	0	0.0664144	0	0.220091	2.20577
Novel00821	0.517606	0.541292	0.0681727	0.363443	240.99
Novel00822	11.4947	2.71589	1.78324	0.240548	1.1745
Novel00823	18.3476	4.06187	0.610431	2.23994	0.506176
Novel00824	21.2223	0.516408	0.146445	0.796153	0.0655535
Novel00825	0.750751	0	0	2.32123	0.0378193
Novel00826	46.7744	22.4554	6.32638	2.73286	2.6872
Novel00827	0.457459	2.02433	0	0.386509	0.228389
Novel00828	0.281547	0.313216	0.401192	2.30119	1.08457
Novel00829	15.6543	3.34449	1.8546	1.09646	0.167545
Novel00830	4.87206	2.08448	0.817647	0.298869	0.234237
Novel00831	15.8829	35.0688	15.8883	23.9886	30.2378
Novel00832	0.168798	0	0	0.0634639	0.517692
Novel00834	1.79817	0	0.0409036	0.0427597	0.12665
Novel00836	1.33636	0.131738	0.0755775	0.0267279	11.5037
Novel00837	0.0402616	0	0	0	3.61866
Novel00838	0	0	0	0.133703	1.35169
Novel00839	22.9101	78.816	88.1091	87.6724	12.5887
Novel00840	0.631355	0.123965	0.190513	0.0645996	1.4961
Novel00841	1.61279	0.436838	0	0.173244	0.711112
Novel00843	0	0	0	0	2.66955
Novel00844	3.23233	8.98544	8.05039	5.2814	0.493581
Novel00845	17.3414	10.7804	11.0998	0.918266	0.416703
Novel00847	599.171	162.758	92.4546	54.2494	12.7906
Novel00848	3.71311	0.112731	0.461147	0.228947	0.0847133
Novel00849	6.94476	4.07878	3.85105	0.534205	0.209667
Novel00851	14.558	2.69941	0.176651	0.760304	0.963551
Novel00853	165.679	72.9786	82.3712	41.6572	54.5526
Novel00854	5.49819	9.565	5.74495	0.0669165	0.115732
Novel00855	6.6592	2.83516	3.97605	1.14746	1.98347
Novel00856	3.94426	5.19565	13.3299	1.4546	0.463559
Novel00857	1.30268	2.69422	6.47246	0.641944	0.299617
Novel00858	1.52442	0.550862	0.0563435	3.39164	1.34714
Novel00859	0.265406	0.082277	0	47.8746	0.183814
Novel00860	0.187462	0.0832357	0.0292723	0.0612011	1.86304
Novel00861	0	0	0	0.817247	0
Novel00863	15.104	2.13842	0.0548043	0.0830995	0.63068
Novel00864	5.86887	1.16465	3.64207	35.9295	0.492363
Novel00865	95.8962	65.6724	14.3396	3.9111	1.43373
Novel00867	0.751041	61.4223	215.276	0.329475	0.262319
Novel00869	0	3.92743	4.36538	0	0.0847699
Novel00870	0.0883489	0	0	4.73054	1.5522
Novel00871	0.357982	0.146724	0.036291	3.49471	0.648589
Novel00872	0.279856	0.168062	0.469961	1.84296	0.0896931
Novel00873	0	0	0	0	1.54571
Novel00874	0	0	0	3.76483	0
Novel00875	10.4266	1.26989	0.983876	0.425367	0.24824
Novel00876	0.127811	0	0	95.5888	0.0887932
Novel00877	1.7371	3.55014	2.69716	7.7005	0.828034
Novel00878	6.41823	1.00638	0.266448	0.0989329	1.75372
Novel00879	3.77107	1.22141	0	1.4585	0.262923
Novel00880	1.92424	0.487628	0	0	0.174663
Novel00881	151.287	128.61	41.5608	9.46135	76.0718
Novel00882	6.36875	0.359599	0.211271	0.904224	3.14231
Novel00887	1.97531	0.630681	0.0568812	1.53119	11.3323
Novel00888	2.92575	9.45771	0.0907328	71.3832	2.34702
Novel00890	31.9991	4.8261	0	2.26701	1.12283
Novel00891	0	0.105747	0	0.0675864	29.1395
Novel00892	0.99565	0.455956	0	0	0.59211
Novel00893	2.61839	0.717453	0.0950909	0.280838	0.637067
Novel00894	0.0644607	0.0693099	0	0.283767	0.899181
Novel00895	37.2063	7.85328	20.9316	10.0684	25.5023
Novel00896	1.2248	0.065115	0	0	0.0606586
Novel00897	72.5533	34.2673	32.0737	54.6695	4.11738
Novel00898	12.1837	35.1101	44.396	14.4753	0.854115
Novel00899	11.5771	0.236662	5.44023	2.40175	0.100209
Novel00900	4.89527	63.567	0.527388	0.320655	7.16526
Novel00901	17.2295	1.73561	0.674185	2.1494	1.28658
Novel00902	0.229978	0	0	0	0.936682
Novel00905	0.29412	0.0722119	0	0.0744195	2.11378
Novel00906	1.01383	0.168307	0	2.7683	0.0360722
Novel00907	6.17023	0.377438	0	0	0
Novel00908	2.42051	0.758172	0	0.106121	0.267455
Novel00910	0.113356	0	0	0	0.653938
Novel00911	0.350471	0.189342	0	87.3572	0.066456
Novel00912	46.0847	28.4337	12.6172	3.73978	1.02321
Novel00913	0.033669	0.148447	0	1.2863	0.0271959
Novel00914	0.546283	0.322622	0.073094	0.0726268	5.76943
Novel00915	1.5837	0.437443	0.026509	0.201251	0.0954719
Novel00916	0.450954	0	0	0.0791697	0.791326
Novel00920	73.0189	51.6171	45.7717	58.5064	28.9978
Novel00921	8.70602	24.4667	8.38432	1.66907	1.54991
Novel00922	4.9389	1.97479	0.329006	2.18085	33.1857
Novel00924	0.852547	0.139106	0.113599	0.442371	0.0699322
Novel00925	54.4483	162.685	217.447	203.856	55.4138
Novel00926	0.613965	1.78014	0.575377	30.8935	2.49611
Novel00927	1.13664	0.396429	0.0559332	4.12469	3.45546
Novel00928	0.855705	0.270971	0.307756	1.44311	0.813992
Novel00929	0	0.036707	0	0.583682	0.393825
Novel00930	4.65761	0.373678	0.137872	0.21508	23.1702
Novel00931	0.145951	6.34462	5.57932	0.886713	0
Novel00932	6.86473	26.403	30.6737	24.344	4.15866
Novel00933	106.32	76.036	38.483	10.7602	3.4329
Novel00934	1.56115	0.5962	0	0.587658	1.82328
Novel00935	2.34399	0.172346	0	0	0.82819
Novel00936	0.308855	0.43897	0	0.102392	61.0175
Novel00938	0.0916438	0	0	0	1.12265
Novel00940	5.94179	7.32968	3.39528	1.08838	1.3297
Novel00941	0	0	0	0.266156	6.99376
Novel00942	3.25556	2.57215	4.71703	0	0.156319
Novel00943	0.119324	4.69819	0.0514779	1.17167	2.6249
Novel00944	0	0.0722363	0	0	2.09465
Novel00945	9.10242	20.3935	10.4587	0.86623	1.30125
Novel00947	2.7417	8.83982	0.67148	1.49532	12.2248
Novel00948	0.0334051	0.0568101	0	0.643511	1.26451
Novel00949	0.253422	1.03971	2.05923	0.0690016	1.00424
Novel00950	1.02911	0.785431	0.505117	2.73315	0.548526
Novel00951	6.28709	10.6737	7.53323	19.5644	5.74728
Novel00952	30.748	26.099	21.0558	39.7775	3.31518
Novel00953	6.72011	2.42023	0.2434	6.15255	0.331522
Novel00954	1.54194	0.0921393	0.0366337	0.271894	1.11385
Novel00955	60.8975	58.2167	28.0248	13.1872	6.98757
Novel00956	0.0459368	0	0.0392348	0	9.26018
Novel00957	3.84285	0.439491	0.866126	1.14102	0.314062
Novel00959	8.13894	8.29285	4.44837	0.521999	0.233835
Novel00960	12.9247	16.155	13.0553	5.22426	0.287443
Novel00962	0.517983	0.0847717	0	0.903296	0
Novel00963	1.30498	0.375921	0.0926534	191.443	0.208866
Novel00964	0	0	0	0	33.7713
Novel00965	1.80112	1.94474	1.92426	7.9065	1.3046
Novel00966	0.988169	0.508043	0.0485815	0.0259723	1.22563
Novel00968	112.731	109.491	90.8095	41.6342	6.28987
Novel00969	0.124261	0.954936	0.861672	0	0.613906
Novel00971	3.11546	1.03611	0.118531	5.19475	0.635511
Novel00972	4.94097	9.34697	0.978066	4.20732	38.7721
Novel00973	0	0.0503024	0	0	17.1059
Novel00974	0.0487916	0.0423063	0	0	4.21108
Novel00975	0	0.208857	0.141891	1.96242	0.837233
Novel00977	1.00426	1.4787	0.156197	316.696	0.652165
Novel00978	6.77847	4.12717	0.80429	7.27143	0.771262
Novel00979	0.812085	0.167661	0	0.0888296	2.21101
Novel00980	0	0	0	0.142879	1.39991
Novel00981	0.506674	0.48477	0.125546	19.0292	0.747909
Novel00982	2.51143	0.0914592	0	0	0
Novel00983	74.3043	6.88991	6.96629	20.1898	2.71191
Novel00984	0.403222	5.55848	0.0629685	0.0349205	0.717648
Novel00985	0.146538	0	0	0.0345958	37.066
Novel00986	3.72364	2.22853	0.0523131	0.0544057	1.4084
Novel00988	1.13081	0.0790313	0.155697	0.0883609	2.09555
Novel00989	0.558606	0.220289	0.140311	0.0592554	0.838827
Novel00990	0.225962	20.1095	0.0462822	1.35175	0.127881
Novel00991	0.213064	0.416737	0.0392697	0.35139	145.949
Novel00992	5.92308	5.02057	3.40129	0.90202	0.238265
Novel00993	0.732012	0.490622	0.312114	3.56479	4.4171
Novel00994	0.334281	0.183437	0.0928527	0.196163	4.44473
Novel00995	0	0	0	0	1.58755
Novel00996	0.11228	0.0362082	0.0379774	35.1427	1.75367
Novel00997	1.72122	0.777611	0.310006	0.664056	113.864
Novel00998	2953.64	68.7914	30.827	38.7553	34.7578
Novel00999	0	0	0	0	4.152
Novel01000	0.439504	0.308612	0.239514	2.46944	0.77518
Novel01001	4.09869	3.42316	1.61265	4.01102	15.9992
Novel01002	0	0	0	1.72912	0
Novel01003	4.95902	1.30335	0.930754	2.34066	2.06574
Novel01004	0.737228	0	0	0	0.464514
Novel01005	10.7977	2.62286	0.678231	10.8786	334.886
Novel01006	8.005	6.85603	8.05305	0.533941	0.0771132
Novel01007	14.5999	5.99008	3.12124	3.77114	14.5067
Novel01008	7.06043	3.1136	2.38487	5.83166	0.38131
Novel01010	0.409986	1.18789	0.320862	0.114777	14.9024
Novel01012	0.552072	2.8031	1.22597	0	0.110868
Novel01013	1.28303	0.376929	0.250877	1.101	369.708
Novel01014	114.337	129.645	22.9773	0.388936	1.97814
Novel01015	0.705885	0.475975	0.0459562	0	0.0789096
Novel01016	0.504181	0.580758	0.0495386	0	0.150157
Novel01017	20.9711	16.7477	14.6971	2.87344	0.353896
Novel01019	0.218744	0	0	0	0.708897
Novel01021	103.306	36.5803	20.4082	33.7038	6.92942
Novel01022	29.9864	2.40465	0.135641	0.0982757	0.812577
Novel01023	36.0672	19.5817	8.63301	1.02698	0.755277
Novel01024	0.614254	0.117664	0	0.427629	2.09136
Novel01025	0.314676	0.0606334	0	0.840307	0.998747
Novel01026	0.0723979	0	0	0.612367	3.03814
Novel01027	27.1975	11.9105	11.4312	2.81245	8.36842
Novel01028	5.27031	0.825247	1.21896	0.160032	0.13253
Novel01029	32.0765	9.0717	2.91076	44.4886	3.41122
Novel01030	0.0981376	1.11333	9.75186	2.54482	0.0251412
Novel01031	0.917116	0.60544	0.0531296	13.9337	1.40881
Novel01032	0.0820159	4.78428	25.0752	4.08135	0.0537377
Novel01035	0.801279	1.11458	0.1338	2.43073	571.288
Novel01036	0.210076	0.028912	0	0.490112	1.81776
Novel01037	0.0811851	0.102496	0.082233	0.0672501	3.37706
Novel01038	0.654126	1.35308	0.253596	1.44411	0.332022
Novel01039	0.0970349	0	0	0	1.19733
Novel01040	0.665955	1.17516	0.3931	0.322276	3.09642
Novel01041	0.133155	0	0	1.13472	1.68464
Novel01042	15.9378	4.26795	1.36332	0.291839	0
Novel01043	0.21523	0.191357	0.192413	0.804651	2.18895
Novel01044	3.70805	1.68466	0.498721	0.735592	1.57551
Novel01045	0	0	0	0	3.53807
Novel01046	0.674908	3.59968	0.245448	0.11869	4.88478
Novel01047	1.91891	1.17596	0.111516	12.6489	0.0353364
Novel01048	0.353911	0	0	0	4.25465
Novel01049	1.33678	0.662438	0.192963	0	0.0433849
Novel01050	0.0692518	0	0.0183292	0.202288	73.2349
Novel01051	8.26524	1.10512	0.06713	0	0.0882401
Novel01054	59.6868	32.1912	29.5535	33.2626	9.05954
Novel01055	5.13072	0.109782	0	0.32994	0.708827
Novel01056	114.435	7.95849	136.788	1.07556	0.59961
Novel01058	2.43422	8.93015	27.6331	0.20174	0
Novel01059	10.1452	0.0577127	4.36876	0.559072	0.0460599
Novel01060	5.27438	5.79411	5.3156	0.263341	0.992517
Novel01062	3.80292	29.0603	0	0.742871	64.7577
Novel01063	4.89651	9.68932	5.46661	5.5603	0
Novel01065	2.5909	8.67495	6.76831	0.539505	0.0388701
Novel01066	10.3021	46.8174	46.5328	4.56006	1.08193
Novel01068	10.1743	2.96239	0.207902	0.585678	0.501049
Novel01069	1.74166	0.191472	0.0296574	0.133289	0.129454
Novel01070	7.64683	7.70373	2.9195	3.11459	15.7501
Novel01072	0.892379	0.0709506	0	0.423842	1.62984
Novel01073	3.99808	2.45525	0.182321	3.05823	3.07511
Novel01076	1.5604	0.764231	0	0.231288	0.224275
Novel01077	92.7785	20.5712	0.961422	2.27764	1.57888
Novel01078	4.27426	0	0	0.238304	0.986933
Novel01079	0.0285442	0.20041	0.0374557	0	0.650667
Novel01080	0.66405	0.894346	0.115119	4.45564	859.12
Novel01081	3.37927	3.3676	0.0927394	0.28486	0.167585
Novel01082	1.7055	0.0783492	0	0.0838933	0.203344
Novel01084	3.21778	0.529302	0.0445527	1.03518	0.0992596
Novel01085	9.18629	0.12079	0	0.124888	1.02504
Novel01086	9.62837	2.50207	1.04344	1.1633	175.878
Novel01088	0.0290391	0	0	0.049979	13.857
Novel01091	44.928	28.7425	22.0026	6.85666	0.0806444
Novel01094	14.7068	19.1926	22.794	1.27471	0.0771992
Novel01096	0.910502	1.93171	4.10402	24.121	0.401631
Novel01098	0.14679	0.0559301	0	0.0576399	10.8205
Novel01099	0.119423	0.282363	0	0	12.4991
Novel01100	0.127649	3.13424	4.80743	0	0
Novel01103	9.82677	11.2473	14.1606	1.86643	0.411477
Novel01104	1.86318	1.60808	0.324282	0.0799098	0.293757
Novel01105	2.06104	1.50501	0.24532	1.69694	0
Novel01110	38.5037	17.1726	15.0641	13.7485	0.532637
Novel01111	46.5841	15.2665	20.9036	8.91224	1.40913
Novel01112	7.31519	9.45588	0.108009	19.9098	0.892001
Novel01113	2.1557	0.914631	0.384317	2.46224	1.47868
Novel01115	0.322495	0.328598	0.0312548	0.171436	0.637441
Novel01116	1.14727	4.09998	0.160642	0.695724	2.36312
Novel01118	1.43446	0.156099	0	0	2.33627
Novel01119	16.7422	20.8057	0.150155	8.38606	62.8294
Novel01120	0.468513	0.157495	0	2.13888	0
Novel01121	0.0795134	0.0858574	0.327072	1.67229	0.378476
Novel01122	1.00974	1.28726	0.103981	1.98101	319.509
Novel01123	0.0737341	0	0	0	0.53291
Novel01124	0.468834	0.0445753	0	0.0420916	17.0957
Novel01125	0.733728	0	0	1.16119	0
Novel01127	30.8108	132.733	174.024	15.2672	2.39499
Novel01128	0.165839	0.991355	0.6007	20.3864	0.105885
Novel01129	3.2502	1.28304	0.355071	0	0.317
Novel01130	24.7193	9.9925	1.42056	13.3052	3.44589
Novel01131	1.12571	0.0879851	0.110974	0.117357	1.71707
Novel01132	28.3364	4.98211	4.50511	1.91725	1.70842
Novel01133	69.12	11.5261	2.00112	1.60363	1.71609
Novel01134	0.753293	0.0438549	0	0.491661	2.79692
Novel01135	19.16	14.8893	8.60229	1.19889	0.0341669
Novel01136	0.114673	0.54323	0	0.447863	0
Novel01138	8.2853	14.6387	4.6116	0.53187	4.2925
Novel01140	0.37564	0.192557	0	0.10498	7.31974
Novel01141	1.7935	0.155037	0	0	0.371435
Novel01142	0	0.018063	0	0	5.25333
Novel01143	0.228016	0	0	4.28597	0.0788947
Novel01145	0.13814	0.196954	0	0	3.50238
Novel01148	5.02755	0.278101	0.0420342	0	0.15441
Novel01149	9.82208	3.67821	0.337647	0.72424	0.556355
Novel01150	0	0	0	0.325869	1.39113
Novel01151	0.404888	0.0700494	0	1.28359	0.0321418
Novel01152	4.84933	2.60288	2.08132	9.40269	0.481572
Novel01156	345.722	199.373	559.303	1.53804	7.26726
Novel01157	0.85324	0.910522	0.283323	0.573122	2.37006
Novel01159	4.42967	0.350052	0.190799	0	10.537
Novel01160	5.80441	3.54315	4.7513	1.37181	4.39356
Novel01161	1.66426	1.65376	1.00322	3.00991	0.649275
Novel01164	3.23763	1.91626	0.709546	1.20344	3.67568
Novel01165	8.05179	2.48907	2.99438	3.59116	1.05942
Novel01166	0	0	0	0	0.850411
Novel01167	0.578527	0.132082	0.0127538	5.98773	0.160312
Novel01168	5.8627	11.5298	6.26857	4.8202	0.607603
Novel01169	33.1934	227.526	271.156	110.1	1.91386
Novel01170	141.267	2.53891	8.13172	118.303	0.183067
Novel01171	0.0925162	0.244154	0	0.0158098	1.13203
Novel01172	0.16133	0.852871	0.201352	0	0.120736
Novel01173	12.149	10.4009	2.73829	0.09589	0.170163
Novel01174	13.9853	14.9107	8.52019	1.78014	5.06925
Novel01175	2.03913	4.41264	1.30727	0.143104	15.7342
Novel01176	373.339	241.26	176.556	8.51763	13.1217
Novel01177	0	0.0930214	0	0.104002	1.34503
Novel01178	58.1756	30.6742	46.6095	57.8233	4.21255
Novel01180	4.67137	5.80672	23.4975	6.41866	0.853639
Novel01181	12.3461	1.20174	0.110902	6.66353	0.0441037
Novel01182	6.82631	1.5286	0.897154	1.6764	0.777958
Novel01183	1.65922	0.462844	0.366472	0.287527	3.21874
Novel01184	3.60235	1.7367	0.807223	0.121336	12.9407
Novel01185	14.057	2.55361	0.646385	105.705	25.5604
Novel01186	1.23511	0.683754	0	1.20377	1.88147
Novel01187	427.735	102.418	43.5104	16.2562	23.5365
Novel01188	29.0577	35.576	14.9045	8.31783	1.54853
Novel01189	2.20097	1.97652	1.83914	0	0.0334167
Novel01191	2.34396	1.09305	0.284502	2.01684	0.133507
Novel01192	50.3601	33.6714	24.87	49.69	3.16916
Novel01193	0.203802	0	0.045549	4.63596	0.789526
Novel01194	0.10405	0.182992	0	5.3708	0.278645
Novel01195	18.4982	6.64812	3.80368	1.89927	0.273083
Novel01196	0.110483	0	0.702422	0	0
Novel01197	14.6452	8.03282	5.81626	4.81296	0.644889
Novel01198	38.3804	13.0865	12.5064	10.3306	6.07386
Novel01199	1.74323	0.688808	0.296778	18.167	0.319236
Novel01200	0.174906	0	0	0	0.969441
Novel01201	29.3498	38.1022	8.00808	7.49113	4.35989
Novel01202	93.5078	3.73798	571.002	3.67666	0.36951
Novel01203	0.242716	0	0	0.031504	1.47928
Novel01204	4.38807	2.88478	1.15399	60.5328	0.83827
Novel01205	31.2084	17.6507	12.3472	4.47941	11.3365
Novel01206	132.142	23.4739	9.01013	78.5926	252.551
Novel01207	38.0681	40.4591	34.8071	11.7457	1.94235
Novel01209	0	0	0	1.7082	0
Novel01210	8.96659	3.34059	0.0506565	2.45733	0.328474
Novel01211	280.374	179.117	99.4581	65.3374	23.6123
Novel01212	24.5022	52.4401	75.8159	81.6833	10.0901
Novel01213	7.17826	2.30603	0.723255	1.02113	63.8399
Novel01214	56.9807	27.1718	4.93139	1.99495	3.57582
Novel01215	24.969	10.4229	0.0957589	20.5029	1.98816
Novel01216	5.98554	2.30075	0.573742	0.411369	0.170289
Novel01218	16.1963	14.9452	19.4864	0.564126	0.0333114
Novel01219	10.149	4.35513	4.0655	5.79543	0.727999
Novel01221	0	0.160978	0	0	60.1728
Novel01225	53.7346	32.6574	27.1388	8.18488	2.25764
Novel01226	50.8788	2.53507	1.08665	77.5564	0.467024
Novel01228	4.2916	1.9512	1.3603	0.733425	1.04637
Novel01229	3.36587	0.596756	0.973554	0.561576	0.855781
Novel01230	0.10144	0.0273792	0	0.864256	0
Novel01231	5.73544	76.6294	4.37877	84.9098	0.255532
Novel01232	91.7871	48.6826	64.9506	19.7358	8.51376
Novel01233	1688.16	653.553	693.483	2.03502	147.288
Novel01234	1.34075	1.78138	0.909559	1744.94	8.17907
Novel01235	140.739	92.6078	145.569	41.1721	3.30143
Novel01236	2.69232	0.533961	0.117404	0.117679	4.9175
Novel01238	28.7555	11.8971	2.12738	0.0449924	1.63822
Novel01239	1.78573	2.32922	3.7649	0.936098	0.315514
Novel01240	5.96367	3.8335	4.52609	0.369719	1.10388
Novel01241	29.1649	22.0212	19.4179	19.3055	2.38639
Novel01242	1.22449	8.1734	5.86194	0.110558	0.718373
Novel01244	41.4307	9.70697	6.71817	2.94952	3.47026
Novel01245	7.01679	1.13203	0.194481	0.24183	1.58188
Novel01246	18.6792	0.853627	0.0452675	175.889	2.12099
Novel01247	175.251	14.6813	0.508362	6.79863	1.21594
Novel01248	2.50628	0.800491	0.0799398	56.5829	0.657556
Novel01249	0.140793	0.0239265	0	2.01295	2.55129
Novel01250	0.10992	0	0	8.69741	0.0738288
Novel01251	32.5081	5.02367	5.45735	4.22247	36.7879
Novel01252	2.43738	1.88878	0.119911	601.134	0.29057
Novel01253	0.43584	0.290487	0.497782	2.34308	0.166153
Novel01254	2.17343	0.713403	0.188594	1.48146	0.338386
Novel01255	1.50644	0.558644	0	1.55584	0.196477
Novel01256	0.318972	0.058034	0	0.497044	3.16424
Novel01257	85.7954	63.6537	24.411	21.5079	3.72018
Novel01258	20.2046	13.7007	14.5147	23.094	11.7369
Novel01260	4.34143	1.34222	0.266292	0.714052	0.0827773
Novel01262	3.08352	3.92933	3.47813	3.82604	0.0716048
Novel01263	9.04054	6.02521	5.7591	2.61255	0.365838
Novel01264	0.159917	0	0	1.18559	0
Novel01265	0.0710324	0.0604003	0	0.0611267	0.601142
Novel01267	0	1.33918	0	0.0905102	1.63383
Novel01268	0.651386	0.368926	0	0	1.02853
Novel01269	2.0704	3.68856	2.18605	0	0.201779
Novel01270	3.44558	0.376082	0.0452524	0.0495147	0.0407196
Novel01271	0	0	0.0304859	0.951987	0
Novel01273	4.68166	1.6989	0	1.08391	1.21484
Novel01274	0.296677	0.863812	8.7353	3.62792	1.57321
Novel01276	0.291953	0.819646	2.59975	0.457641	0.0906635
Novel01277	0.0482518	0	0	0.206854	1.23939
Novel01278	0	0	0	14.2436	0
Novel01279	0	0	0	15.3219	0
Novel01280	1.76165	0.427216	0.102642	1.15766	0.0233889
Novel01281	0.0904974	0	0.189001	0.44322	3.41318
Novel01282	1.48751	0.490672	0.304559	3.00246	0.309101
Novel01283	3.8302	0.509576	0	0.250767	1.12751
Novel01284	0.390808	0.149371	0.196642	1.23902	0.036298
Novel01285	3.38768	0	0	0.0999505	0.432604
Novel01287	1.07203	0.527489	0	0.951255	0.0697749
Novel01288	1.06777	0.121217	0	0.261601	8.49744
Novel01289	1.4745	1.63203	0.109272	0.0765795	0.221847
Novel01291	0.596819	3.94279	0	0.0356386	0
Novel01293	0.160233	0	0	1.15567	0
Novel01294	0.399809	0.258353	0.0293035	0.161497	13.7991
Novel01295	0.360344	0.145809	0	0.075862	1.03861
Novel01296	2.12088	0.407981	0.037433	49.8917	2.75324
Novel01298	0.464633	12.3346	1.14347	6.85509	0.316137
Novel01299	0.101337	0	0	0.0466417	4.41366
Novel01301	0	0	0	0.0982075	3.66907
Novel01302	29.0021	14.8034	2.54198	24.2923	15.554
Novel01303	13.0745	1.1581	0	0.792032	1.43343
Novel01304	0	0	0	6.65861	0
Novel01305	0.533205	0.0567272	0.0199498	0.0615323	0.642772
Novel01306	0.110187	0.0806825	0.0398995	0.128244	67.6922
Novel01307	0.362263	3.9735	2.59988	7.77764	1.99847
Novel01308	28.3033	2.71598	0.0667003	0.275455	0.519273
Novel01310	0.213353	0	0	0.876793	0
Novel01311	0	0	0	0	1.92288
Novel01312	1.10347	0	0.395577	0.3686	2.14658
Novel01313	0	0.0437648	0	0.567984	6.65782
Novel01314	4.00097	0.0428134	0.118434	0.0441222	2.20143
Novel01315	8.02681	1.80499	0.297215	0.380149	0.438397
Novel01316	58.0977	9.73317	11.097	1.67199	1.93979
Novel01318	30.0444	7.10094	4.31362	0.553163	0
Novel01320	7.19734	1.61237	1.65806	0.109084	0.0778668
Novel01321	0.178995	0	0	0.143723	10.096
Novel01322	5.38003	1.72646	0.115976	9.82586	9.05917
Novel01323	6.71515	69.8059	129.727	374.103	0.548057
Novel01324	0.290421	0.540966	0.0139107	0.210275	4.00852
Novel01326	0.292839	1.42776	2.18784	0	0.0992492
Novel01327	0.415303	0.748784	0.0513057	58.6959	0.0665737
Novel01328	0.0252999	0.12251	0.019989	1.72594	42.9775
Novel01329	6.73498	5.85678	0.150248	26.3857	6.04662
Novel01330	0.370592	4.17953	0	5.97348	6.40367
Novel01331	6.14744	0.639738	0.163976	0.587759	0.542986
Novel01332	0.0727353	0.256872	0	1.23221	1.32221
Novel01333	5.63216	0.949198	0.0776191	0.578126	0.259423
Novel01335	7.94505	30.3407	35.5027	1.87134	2.54072
Novel01336	6.7602	8.93947	3.51562	0.256438	5.67209
Novel01338	61.5961	1103.35	1627.25	3.744	458.371
Novel01339	2.02358	3.72939	3.43126	1.10463	0.316425
Novel01340	0.435823	0.463067	0.458875	7.90823	0.762928
Novel01341	0	0.0502247	0	5.0441	0.114929
Novel01342	0.126688	2.1914	0.426854	7.61295	0.0909131
Novel01343	0.664217	78.0059	105.213	1.88236	5.53528
Novel01344	162.752	148.982	105.817	37.5327	8.06392
Novel01345	0.312619	0.141286	0	1.54663	0.2283
Novel01348	0	0	0	7.84845	0
Novel01349	7.14047	0.0716576	0.145187	0.4807	0.610149
Novel01350	2.78816	0.556597	0.151326	6.60292	1.49148
Novel01354	0	0	0	0	0.464109
Novel01355	0.0731458	0	0	0.218306	5.71359
Novel01356	0.27645	0.0468888	0	5.88271	0.0430294
Novel01357	0.238145	0	0	1.59355	1.15421
Novel01358	0.348578	0.053288	0	20.3146	0.851127
Novel01360	120.93	108.226	55.001	26.8286	5.37045
Novel01361	0.519884	3.35005	0.191783	11.8555	1.55472
Novel01362	3.54516	3.72248	17.7966	3.40118	0.110362
Novel01366	0	0.654959	0	0	0
Novel01367	0	0.0570531	0	1.47362	0
Novel01369	7.28059	0.812125	0.140739	0.742765	1.60453
Novel01370	0.200064	0.296963	0	3.09861	0
Novel01371	2.43254	1.94002	0.108473	0	0.102584
Novel01373	16.4667	15.4291	5.05031	2.2893	4.44682
Novel01374	0.090773	0.137437	0	0	11.6503
Novel01375	17.5739	14.3353	18.3217	2.17327	1.12235
Novel01376	0	0	0	2.37627	0
Novel01377	8.5697	0.222997	0	0.37641	9.42811
Novel01378	14.3273	6.8694	4.07557	5.12625	1.32228
Novel01379	4.08599	1.93343	0.880832	0.497563	2.86161
Novel01380	0.41383	0.20807	0.0806136	37.601	0.223164
Novel01381	0	0	0	1.68473	0
Novel01382	0	0	0.045114	6.61456	0
Novel01383	0.248267	3.69883	1.27154	21.8099	1.26299
Novel01384	0.520417	0.355062	0.345945	0.278778	2.41836
Novel01385	0	0	0	0	0.794554
Novel01386	0	0	0	0	3.23005
Novel01388	0.601054	0	0	1.89829	0
Novel01389	0.792001	1.80261	0.334231	0.802803	2.09603
Novel01390	6.95948	3.93884	0.9165	0.449302	0.356988
Novel01391	31.1152	248.394	236.088	67.4544	13.319
Novel01392	2.03007	0.489314	0.155961	2.95451	0.508438
Novel01393	4.00338	0.638533	0.190829	2.31246	0.549928
Novel01394	0.317028	0.0908692	0.0229982	1.19113	10.9102
Novel01395	0.114008	0.194334	0	0	2.52949
Novel01396	0.0305433	0	0	0	0.911206
Novel01397	0.344084	0.93329	0.397	0.028664	0.119093
Novel01398	1.45564	0.233277	0	3.99158	3.9129
Novel01399	4.828	5.2738	6.46195	3.09629	0.617051
Novel01400	0	0.0458327	0	3.39463	0
Novel01401	9.39103	10.2281	8.84511	4.18818	0.563159
Novel01402	114.457	100.484	37.5862	44.8766	21.8012
Novel01403	0	0	0	3.80927	0
Novel01404	0.157951	0.0285047	0	0.370627	3.8269
Novel01405	0.219665	3.17988	0.0570688	0.661133	0.583108
Novel01406	76.5888	59.8824	87.2064	0.394898	1.23891
Novel01407	0	0	0.0372974	8.7894	0
Novel01408	0.281803	0.274835	0.501275	8.39105	0.441979
Novel01409	0.16218	0	0	0	2.13206
Novel01410	105.575	0.955708	1.09823	0.824223	0.201046
Novel01411	6.32927	1.35601	0.168598	0	0
Novel01414	17.666	0.131924	0.0261683	1.02046	0
Novel01415	9.32422	29.5132	7.13118	5.26608	0.951587
Novel01416	0	0.750042	0	0.260433	102.201
Novel01417	0.998174	0.927707	0	0.0549898	14.9603
Novel01420	5.04457	6.25322	8.94185	2.68692	0.713241
Novel01421	14.6745	22.432	8.84848	2.47028	1.79691
Novel01422	6.24145	6.54076	2.16616	0.526658	6.86862
Novel01423	0.953588	4.62065	0.0819571	16.455	0.354049
Novel01424	2.71434	0.148164	2.27871	0	0.261568
Novel01425	4.54967	3.49817	4.00695	0.864233	0.0411175
Novel01427	0.0769364	0	0	1.22821	0.0902019
Novel01428	0	0	0.028943	0.0470789	3.23141
Novel01429	10.4293	4.65741	2.89794	0.551405	0.563972
Novel01430	0.100517	0	0	0.0637947	1.92859
Novel01431	0.234465	0.698363	0	0.214612	1.76068
Novel01433	6.99125	1.47201	0.404014	7.30053	2.26811
Novel01434	0.872637	0	0	1.69429	0.0698222
Novel01435	0.044516	0.410884	0.118003	0.923053	0.0308055
Novel01436	10.6209	4.3179	4.06433	2.1248	0.325951
Novel01439	2.34991	0.120367	0	0.0421947	0.0825089
Novel01441	31.4295	0.988501	0	2.67323	0.643015
Novel01442	6.60229	0.354159	0.077113	0.656899	0.128219
Novel01443	10.3844	3.22885	1.35484	4.06423	1.01047
Novel01444	13.2521	14.4134	7.87304	11.6784	1.56118
Novel01445	38.5908	59.0222	43.6133	8.38712	1.20133
Novel01446	0.180688	0.576821	2.4236	0.370277	0.318741
Novel01448	17.1008	3.23941	0.46985	159.646	6.65608
Novel01449	0	0.0271312	0	0.0292424	0.253781
Novel01450	6.95217	2.12049	0.0959927	0.423654	1.44152
Novel01451	3.56703	0.941062	0.360987	0.0486198	0.155953
Novel01452	3.74369	0.564236	0	1.08217	0.134218
Novel01453	0.530121	0.164483	0.165053	0.102108	1.21233
Novel01455	4.07138	1.34628	0	0	0.0752101
Novel01456	1.49784	0.101985	0	0.431491	0.0533596
Novel01457	4.63587	0	0.0309922	0.0351773	0
Novel01459	0.0534744	0.180718	0	0.0518402	10.3925
Novel01460	0.164418	0.190185	0.168584	3.93433	0.208689
Novel01461	0	0	0	7.41878	0.0184369
Novel01462	0	0	0	6.85442	0
Novel01463	0.156258	0.265561	0	0.610539	0
Novel01464	0.0707694	0.395801	0	1.13527	0
Novel01465	4.2423	1.27524	0.38032	2.86745	0.865997
Novel01466	72.8949	89.7049	55.2066	23.0957	50.7048
Novel01467	25.2057	3.82701	0.732048	23.4935	2.37878
Novel01468	6.79696	1.63662	2.78873	11.8887	0.0762376
Novel01469	7.89388	1.64648	1.62671	1.34416	0.278312
Novel01470	0.0279712	0.2228	0.0250059	0.529323	0.562409
Novel01471	0	0.351079	0.141091	1.85963	0
Novel01473	47.854	18.9565	1.77148	0.529458	5.25861
Novel01475	7.63644	18.6664	6.70708	3.6902	0.30121
Novel01476	22.7521	17.2996	11.441	0.269581	17.2624
Novel01477	20.3527	59.9824	58.1823	24.1064	0.34519
Novel01478	22.9906	90.0059	85.8442	34.7492	1.41104
Novel01479	3.66703	1.30922	0	16.2427	0.0250475
Novel01481	0.557458	0.0658524	0.0107679	0.066424	1.51232
Novel01484	0.439118	0.646634	0.519741	1.227	1.00157
Novel01485	0	0	0	0.47854	0.577176
Novel01486	1.5762	0.535044	0.185479	0.28486	4.45495
Novel01487	0	0.12799	0	0	13.6985
Novel01488	0	0	0.0237739	0	0.747258
Novel01489	38.4153	6.3969	1.24455	2.10579	1.2874
Novel01490	0.324604	0.134094	0	2.58735	0.462233
Novel01491	0.519458	0.625708	0.357145	0.628353	1.5033
Novel01492	2.20912	0.886061	0	0.739593	2.71444
Novel01494	0.554304	4.4076	1.67771	0.165268	0.190772
Novel01495	0.139615	0.090946	0	0	1.05232
Novel01496	0.991409	0.891812	0.0385546	0.153233	1.30995
Novel01499	0	0.0363447	0	0.0770975	0.528869
Novel01500	21.3973	31.9241	30.0955	2.74609	0.818287
Novel01502	4.0078	1.09074	0.903744	0.467935	0.0651648
Novel01504	0.0612457	2.88916	0	0	0.0458351
Novel01507	5.92682	28.9002	3.31771	46.4941	0.36978
Novel01508	0.0724812	0.0811533	0.0526734	2.90027	0.0247806
Novel01509	0	0	0	0.24392	2.93704
Novel01510	0.616729	6.73633	0	0.0772917	0.669065
Novel01512	0.270513	0	0	0	2.86234
Novel01513	0	0	0	0	2.22682
Novel01514	0	0.030005	0	0.0596188	3.05711
Novel01515	0.138733	0	0	1.63286	0.05603
Novel01516	6.58011	1.33627	0.298598	0.633351	3.02069
Novel01517	0.897576	0.61288	0.162599	0.166313	1.39681
Novel01518	0.0508858	0	0	3.50727	0.0287018
Novel01519	0.061467	2.03626	1.78572	0.226231	0.124123
Novel01520	0	0	0	0.516414	0.071668
Novel01521	33.8275	11.5327	23.1149	1.96586	2.32564
Novel01522	3.13643	0.13489	0.375735	0.154326	0
Novel01523	0	0.0437268	0	5.96068	0
Novel01524	0.0423858	1.14857	1.47633	0.0772618	0.0651513
Novel01525	0.0625239	0	0.026701	3.9038	0.0240264
Novel01526	0.0605633	0.453805	0	0	1.53652
Novel01527	0	0	0	0.0484752	15.6085
Novel01529	0.368278	0.130972	0	0	12.3479
Novel01530	36.6745	19.3817	8.14977	5.12187	2.39818
Novel01532	2.98679	1.69471	1.99237	0.405689	0.0742155
Novel01533	3.33496	0.438499	0.265968	0.46259	0
Novel01535	0.10004	0	0	0	19.7046
Novel01536	14.1872	62.094	8.27465	0.494166	16.2313
Novel01537	0.292208	0.261007	0	1.58171	353.201
Novel01540	2.86018	0.158221	0.0264403	0.164135	0.269506
Novel01542	2.39326	3.30358	8.56932	1.64444	0.156748
Novel01543	0.335383	0	0	1.15451	2.29936
Novel01544	75.0802	128.481	12.9326	1.00555	1.42432
Novel01545	0.463363	0.894489	2.38586	0.53338	0
Novel01546	10.1205	9.27996	13.6551	14.7344	0.37867
Novel01547	1.16846	0.396869	0.0430719	1.80971	0.0403222
Novel01548	7.60023	4.57269	3.18955	1.25163	4.79721
Novel01549	26.068	0	0	0.0524936	0
Novel01550	4.66896	0.291776	0	0.126001	0
Novel01551	4.35073	0	0	0.36495	0
Novel01552	6.14064	0	0	0.262402	0
Novel01553	31.8828	0	0	0	0
Novel01554	28.7946	0	0	0.101605	0
Novel01555	19.0244	0	0	0	0
Novel01556	26.2825	0	0	0.13231	0
Novel01557	157.298	0	0.0848783	0.49784	0.0780502
Novel01558	556.315	0.0627285	0.156051	1.75655	0.0862357
Novel01559	187.116	0	0.0370291	0.492221	0.063667
Novel01560	3.97939	0.782164	0.462536	0.625473	0.195812
Novel01561	0.107448	22.9876	14.9861	2.76908	0.128079
Novel01562	2.30208	4.98789	4.06572	0	0.0216302
Novel01563	0.0525791	0	0	0	1.11988
Novel01564	7.41617	1.11809	0.940047	0.0486049	0.13683
Novel01567	1.0312	0.173441	0	1.22036	0.136945
Novel01568	2.50324	0.335524	0.207018	0.487312	0.0549352
Novel01569	10.4494	24.7094	14.5242	1.13721	1.85591
Novel01570	0	0.860498	0.0323713	0.439536	0.0863261
Novel01571	0.0994281	0.288464	0	7.99574	0.0131999
Novel01572	0.460639	0.619966	0.0290504	1.1491	0.231754
Novel01574	8.21382	5.57546	3.73008	10.5738	1.74623
Novel01575	1.11482	0.157924	0.318913	1.86827	0.78912
Novel01576	51.8387	81.9786	38.5158	0.340789	1.00501
Novel01578	1.93073	0.0853404	0.0435171	0.0452578	0.71511
Novel01579	0	0	0	0	1.59655
Novel01580	0	0	0.045415	3.15782	0.0410338
Novel01581	4.23371	0.600523	0.663306	0.866909	0.751799
Novel01582	1.23805	0.242264	0.291528	4.28057	0.256343
Novel01583	13.4418	3.3758	1.90237	3.82983	0.922985
Novel01584	0.0624111	0.0801182	0.124281	2.82215	0.208187
Novel01587	0.0569651	0.183826	0.0422372	0.151882	98.2233
Novel01588	3.84799	1.04385	0.678799	0.630099	0.508807
Novel01590	4.61048	1.28191	0.948819	2.68794	1.28252
Novel01591	0	0	0	0.0471293	11.9469
Novel01593	0.0303021	0	0	1.5499	0
Novel01595	3.75932	0.213284	0.0517461	0.11628	0.255952
Novel01596	7.2817	2.01345	0.205296	0.444193	0.0847971
Novel01597	14.3814	0.272795	1.76222	0.21289	0.30575
Novel01599	4.56955	0.239937	0.336787	0.202281	0
Novel01600	1.44394	0.680275	0.528015	0.081938	3.59114
Novel01601	23.877	2.00377	0.171568	0	0.302512
Novel01603	1.31777	0.469113	0	0.403538	0.345568
Novel01605	0.170767	0.332438	0.0989128	1.70587	0.255613
Novel01606	0.822322	0.542313	0	0.299646	2.31193
Novel01607	0.0229937	0.0354292	0	0.0184626	4.50614
Novel01608	0.0949408	0.337623	0.942046	11.2387	0.0326753
Novel01609	0.876747	0.0887493	0	24.6595	0.0393321
Novel01613	0.125502	0.0950095	0	0.741545	3.16002
Novel01614	1.35573	0.506334	0	4.23714	5.50833
Novel01615	4.91485	1.20169	0	0.356735	1.11439
Novel01616	0.0868183	0.209351	0	0	0.645597
Novel01617	2.02513	1.3762	0.292043	0.284706	23.0715
Novel01618	79.4365	29.0731	15.2469	45.6762	175.753
Novel01619	219.263	172.333	129.573	513.256	696.973
Novel01620	1.89955	1.63529	2.62533	1.17906	0.181564
Novel01622	8.04989	9.58778	10.5267	1.5174	0.899518
Novel01623	1.26849	2.03209	0.566873	13.7799	6.01026
Novel01626	0.535905	138.407	347.309	10.0906	2.30064
Novel01628	5.83491	6.42361	2.01015	0.363932	0.0684455
Novel01629	0	0	0	1.38593	0
Novel01630	27.1896	10.5655	16.274	4.30499	5.58237
Novel01632	2.23667	1.50426	0.0282287	0	4.75176
Novel01633	1.1474	0	0.0533054	0.142572	4.54267
Novel01634	0	0.0394117	0	0.205563	6.93313
Novel01635	0.295051	0.0360011	0.0354622	0	9.15651
Novel01637	0	0	0	0	0.508794
Novel01639	0	0	0	0.139343	1.17528
Novel01641	0.0511586	0.156968	0.222134	0.633142	1.93374
Novel01642	0.162966	0.0692865	0	0	1.25427
Novel01643	0	0	0	0	2.78446
Novel01644	1.11538	0.298937	0	0.946533	0.148655
Novel01645	0.170946	0.0579663	0.0144512	0.0770425	41.5031
Novel01646	29.6359	6.61262	8.13079	6.24473	0.864219
Novel01647	0.282765	0	0	0	0.786648
Novel01648	0.528483	0	0	0.830993	7.88188
Novel01649	0	0.176907	0.253306	4.09533	55.57
Novel01650	0.10004	0	0	0	4.49512
Novel01651	0.213494	0.859368	0.082415	3.46955	0.808726
Novel01652	0	0.0822881	0	0	2.69259
Novel01653	2.46535	0.486476	0.0415642	0	0.0375545
Novel01654	0.318832	0.169234	0.0820521	0.0300079	2.62529
Novel01655	0	0.291488	0.461184	1.28349	0
Novel01656	18.4007	4.85274	5.66828	6.70819	1.50905
Novel01658	0	0	0	0	0.864623
Novel01661	423.712	11.9507	4.07526	5.55281	1.3112
Novel01662	44.2885	0.192869	0.395402	0.223258	0
Novel01664	0.833557	0.404897	0.0781829	0.636658	8.62744
Novel01665	1.29881	1.36424	0.728979	2.39559	0.366032
Novel01666	0	0	0	0.876716	0.0582613
Novel01667	171.866	107.836	49.9098	16.3986	67.5633
Novel01668	2.15034	5.97611	1.23743	20.7144	2.38804
Novel01669	0	0	0	1.93428	0.656309
Novel01673	4.34732	0.610961	0.134566	0.0871744	1.01251
Novel01674	4.0768	15.041	12.5111	1.15386	0.283731
Novel01677	299.164	626.152	151.333	1.69513	9.85006
Novel01678	0	0	0	1.4476	0.264408
Novel01679	2.19697	0.172173	0	1.74996	0.0388146
Novel01680	1.91531	0.212415	0.0358936	0.118811	1.11021
Novel01681	0.0733502	26.6946	12.9174	0	0
Novel01682	0.736254	11.2805	16.9534	0.1648	0.127249
Novel01683	0	0	0	0	0.336637
Novel01684	0	0	0	0	1.63188
Novel01685	16.2288	13.8438	11.5735	27.9606	2.44218
Novel01686	0	0	0.308385	1.3355	10.1856
Novel01687	0.191215	1.1288	0.0463444	84.1695	7.6818
Novel01688	2.94554	3.51678	0.0367518	228.131	2.28019
Novel01689	0.359031	0.624756	0	2.94311	0.0867127
Novel01690	0.0788686	0.781265	0	3.31888	1.21596
Novel01691	0	0.375861	0	0.291045	0.0475887
Novel01692	0.0747132	0	0	0	3.19433
Novel01693	0.205536	0	0	1.85124	0.885392
Novel01695	0.0653014	0	0	0.0923085	0.660295
Novel01697	9.3488	9.53472	10.3227	34.9478	0.917528
Novel01698	2.21195	0.977035	0.430058	0.1539	0.524476
Novel01699	0.562562	1.73403	1.26452	0.116454	0
Novel01700	22.1517	3.32919	1.16526	0.364871	0.887829
Novel01701	4.24076	1.94959	3.36962	1.41822	0.0676036
Novel01702	12.2395	7.78551	7.22262	1.00249	6.53079
Novel01703	0.359838	0.421901	0.44301	0.0672574	1.08484
Novel01705	0.490567	0.257596	0	1.30386	0.164222
Novel01707	10.1301	1.45513	1.66448	2.15242	0.0665942
Novel01708	3.5972	3.36561	0.83477	0.795146	35.6115
Novel01709	0.388398	1.49055	0.372089	12.846	0.229202
Novel01713	2.72533	0.674089	0.14261	22.7057	0.229398
Novel01714	3.69217	1.57483	0	6.49609	0.464815
Novel01715	0	0	0	1.63221	0
Novel01716	0.936165	0.783022	0.291302	1.18941	1.46418
Novel01717	0	0.0376292	0	1.90078	0.035054
Novel01718	0.660856	0.281604	0	0.735857	3.06273
Novel01719	0.286094	0	0	0.140608	3.57941
Novel01720	0.736237	0	0	0	2.49464
Novel01721	1.30999	3.17834	0.653209	7.57225	17.325
Novel01722	0.0386403	0.0726966	0	0	2.00982
Novel01725	8.48225	5.23938	0.959876	0.232883	0.0535761
Novel01727	0	0.356169	0	24.7577	1.13137
Novel01729	22.9185	9.43914	11.2222	1.58875	0.230128
Novel01730	0.251547	0.591496	0.0236415	0.127429	3.76397
Novel01731	7.09208	4.45827	2.92123	4.89824	9.21874
Novel01732	21.336	11.8845	9.27026	14.6693	7.40204
Novel01734	22.4692	3.52068	2.01228	25.9426	0.845381
Novel01735	1.71557	0.247912	0.0475112	0.034866	0
Novel01737	30.0171	17.4546	14.0576	24.2416	9.88493
Novel01738	0.0215125	0.11486	0.149787	0.933753	0
Novel01739	104.943	112.768	76.7783	64.3507	31.5366
Novel01740	11.2403	8.43512	2.51125	14.2159	1.81772
Novel01741	34.7015	54.7085	72.5997	31.0306	12.7272
Novel01742	42.3477	28.1771	50.6738	20.9119	10.3978
Novel01743	131.059	108.419	124.79	21.6372	6.04151
Novel01744	2.57968	1.7932	1.17726	0.173968	5.72696
Novel01745	1.44071	4.39189	0.738299	1.9977	0.029896
Novel01746	1.39768	0.907099	0.535184	0.241741	0.912156
Novel01749	0	0	0	0.258084	0
Novel01750	6.88448	4.00557	7.25684	6.13368	4.12807
Novel01751	15.0859	22.6338	24.3868	63.8682	13.9678
Novel01752	2.8767	1.95755	0.98126	3646.33	4.41831
Novel01753	259.306	136.473	119.424	181.267	25.9618
Novel01754	0.124559	0	0	0.110642	9.04252
Novel01755	626.673	401.449	544.218	11.0548	6.97934
Novel01756	1.54497	0.0880738	0	8.44682	0.0924103
Novel01757	6.98827	0.689781	0.207556	599.831	12.2455
Novel01758	1.04448	0.244236	0.116849	430.074	0.688226
Novel01759	4.18893	68.165	133.769	153.639	1.54333
Novel01760	25.6081	3765.01	2616.95	696.546	6.04526
Novel01763	719.151	382.568	657.673	62.5626	12.7361
Novel01766	3.82694	0.219225	0.30298	0.526573	4.43447
Novel01767	8.29542	17.4041	14.5023	0.94633	1.65357
Novel01768	0.169912	0.446382	0	5.5118	0.098664
Novel01769	24.8471	22.0109	20.2383	18.0107	5.77655
Novel01770	40.066	58.6072	41.4768	9.37301	3.0503
Novel01771	0.218879	0.329981	0.199846	422.027	25.7983
Novel01772	1.91224	0.451078	0.164749	647.164	1.33112
Novel01773	5.38266	1.3753	1.15601	7.66906	1.03933
Novel01774	0.0752273	0	0	0	4.62289
Novel01775	0.18088	0.562075	0.128393	13.6631	0.207127
Novel01776	34.8872	25.4554	13.842	3.88805	13.4494
Novel01778	1.15999	0.270545	0.0345053	1.30312	0.144644
Novel01779	0	5.81364	0.120088	0.0269853	3.99023
Novel01780	1.07575	0.207467	0.0451045	2.36841	0.520542
Novel01781	0.947761	0.294491	0.0109901	2.02363	1.43009
Novel01782	536.632	0.262161	15.0402	280.13	0.210732
Novel01783	0.402921	0.131437	0	93.4537	0.182232
Novel01784	0.438042	0.165511	0	3.70976	0.184897
Novel01785	0.268949	2.12683	1.30508	0.315834	13.0965
Novel01786	45.9102	33.9702	28.7232	25.1682	4.91129
Novel01788	0.0428945	0.0611137	0.014137	0.996331	0.806462
Novel01790	10.6944	35.2804	30.5453	20.3043	0.136395
Novel01791	126.241	87.3087	112.354	29.0667	10.031
Novel01792	59.131	65.1352	81.4188	40.3429	1.55176
Novel01793	4.10892	0.62098	0.0587038	0.599339	3.5649
Novel01794	20.9645	12.0124	8.62956	2.50541	9.02737
Novel01796	349.212	172.832	259.062	67.3983	8.3471
Novel01797	109.043	39.4341	30.5928	4.80413	13.4821
Novel01798	0.2116	0	0	6.64793	0.0293098
Novel01799	87.4121	23.757	28.1766	1.60953	8.61781
Novel01801	4.43498	2.5162	3.09217	2.90263	0.134929
Novel01802	8.19572	7.64528	13.628	6.6282	0.774516
Novel01803	4.90069	9.5457	13.6905	0.054487	0.0470936
Novel01804	18.4482	54.0373	85.2758	0.849593	0.548243
Novel01805	1.24252	0.803664	0.260032	0	0.327045
Novel01806	0.889664	0.193003	0.0772317	0.0221996	0.0868195
Novel01808	8.74432	2.9558	2.03458	0.279325	2.40268
Novel01809	103.632	86.5862	74.5609	115.336	26.6297
Novel01810	4.10939	0.97772	7.95734	0.245876	2.12621
Novel01811	1.64781	129.135	396.619	10.5652	154.089
Novel01812	50.3323	37.4651	36.628	86.632	3.79063
Novel01813	20.1319	15.4974	5.45228	10.2933	5.00594
Novel01814	121.678	93.1246	53.9543	49.5356	2.70083
Novel01815	155.614	95.154	43.7045	3.44258	4.71768
Novel01817	0.238847	0.387106	0.096507	1.11605	170.672
Novel01818	0.146133	3.19904	0	0.497205	0
Novel01819	0.230036	4.04481	0	19.9579	0.0434631
Novel01820	7.1917	33.062	24.6114	22.7658	3.38736
Novel01821	1.06042	0.0825462	0.0814747	4.20271	0.0455775
Novel01822	14.576	8.17732	4.93815	4.48812	2.01709
Novel01824	7.01785	14.6203	22.5667	7.67852	0.673667
Novel01825	1.58891	1.31044	1.23278	3.35724	1.35652
Novel01826	18.7714	0.377438	0.0275981	2.60767	0.60292
Novel01827	8.40122	7.00895	4.49249	10.6039	3.36568
Novel01828	0.899391	1.78049	0.74553	1.19286	0.811457
Novel01829	2.29093	0.73316	0.135392	1.05883	0.088621
Novel01830	1.31439	2.51858	1.99964	0.694987	0.352409
Novel01831	28.4509	24.9918	26.9687	7.94804	18.2273
Novel01832	5.92433	4.16703	6.21355	3.29523	0.2074
Novel01833	6.53518	18.9903	18.2779	4.3026	2.27945
Novel01834	26.9589	4.37777	0.321718	40.17	0.345348
Novel01835	16.3212	2.32412	0.454086	27.6687	0.57257
Novel01836	0.288886	0.0418835	0.0207124	13.217	0.082846
Novel01837	40.1592	50.952	45.9814	102.493	41.6042
Novel01838	0.989905	0.109366	0	2.51807	2.73968
Novel01839	0	0	0.104581	86.8378	0.0931549
Novel01840	23.1612	44.6378	335.995	1.75453	5.47404
Novel01841	270.88	797.741	471.253	2777.75	6.49804
Novel01842	17.481	1.22402	0.05754	0.434745	0.61802
Novel01843	0.431813	0.248061	0.084197	0.173361	1.30591
Novel01844	0.71124	0.365255	0.181666	0.428048	125.901
Novel01845	64.3856	38.1414	22.5287	19.215	12.6691
Novel01846	0.11331	0.0948877	0	2.09425	0
Novel01847	0.460542	0.849234	0.167271	2.04169	1.58833
Novel01848	5.04155	2.49519	3.76909	0.632163	0.129859
Novel01849	2.61462	0.144066	0	0.0808908	2.40408
Novel01851	37.5881	17.0266	3.04419	4.33524	2.17493
Novel01852	13.2685	770.626	1670.69	15.7048	2.63586
Novel01854	54.137	29.3409	18.17	2.44671	3.43714
Novel01857	200.593	101.899	121.302	43.0195	13.3479
Novel01858	16.062	85.524	91.5648	6.31552	0.277119
Novel01859	1.41624	0.624703	0.369626	2.19612	0.25326
Novel01860	0	0.296241	0	26.6558	0.656087
Novel01861	5.49736	52.0259	139.406	2.27455	112.627
Novel01862	1.16394	0.208411	0.138861	1.68227	63.0155
Novel01863	0.357032	0.956965	0	0.376708	1.79058
Novel01864	0.132863	0.360597	0.0395926	0.254516	1.26861
Novel01865	73.6549	17.9317	1.6482	2.7361	1.2998
Novel01866	2.10244	3.99656	0.43306	9.50486	229.891
Novel01867	33.6229	27.7007	8.79414	12.3576	6.37665
Novel01868	186.145	149.966	146.233	1.07553	6.57994
Novel01869	0.227375	0.636208	9.69112	5.49845	1.20381
Novel01870	5.27458	12.1997	10.6794	2.80924	4.23429
Novel01871	2.18984	2.22866	0.167243	0.851754	0.18284
Novel01872	116.086	56.0761	50.7266	17.7631	8.43055
Novel01873	0.473795	1.03496	0.0277968	0.925631	5.79566
Novel01874	2.09406	1.46316	5.90761	3016.26	1.61457
Novel01875	18.2234	22.1061	27.0946	0.589246	0.747335
Novel01876	91.2562	61.8277	29.2427	12.0611	36.1991
Novel01877	242.964	95.6036	34.6486	1.39068	6.77868
Novel01879	30.7744	37.6875	46.8352	12.4475	3.60233
Novel01881	1.89966	1.20233	0.743257	1.73914	0.109303
Novel01883	49.1705	19.6065	20.9143	3.3	3.00603
Novel01884	8.99644	10.618	3.00699	83.333	1.59783
Novel01885	640.585	497.537	739.46	43.3494	26.1625
Novel01886	0.0678419	37.5271	0.174722	0.163694	0.0220691
Novel01888	1.20113	2.07883	1.95248	0.501111	0.33329
Novel01889	0	1.28918	0.0240703	0	0
Novel01890	0	0.0486458	0	0	4.52803
Novel01891	140.577	153.704	101.155	15.7125	26.2078
Novel01892	4.65867	6.25194	7.11157	22.989	0.737413
Novel01895	0.0836045	0	0	0.0594827	6.20483
Novel01896	36.0627	18.142	12.0566	9.48599	2.96987
Novel01897	1.93608	0.809447	0.639572	3.69856	0.252885
Novel01898	2.03712	0.773988	0.680038	4.2225	0.0873219
Novel01899	11.0139	0.575967	0.196431	1.57551	1.32753
Novel01900	84.6244	40.6026	47.8733	6.90535	8.54613
Novel01901	308.006	155.997	309.069	637.648	8.04536
Novel01903	119.324	100.072	122.62	156.929	11.3777
Novel01904	99.0424	59.1784	63.7176	70.5305	4.13041
Novel01905	79.823	21.294	12.988	10.1322	3.02333
Novel01906	0.0932008	0	0.299038	8.62216	0.16642
Novel01907	0.0400791	0	0	4.03199	0
Novel01908	61.8778	55.2	47.3647	55.8824	10.8617
Novel01909	16.1054	6.23851	40.4427	12.4774	29.8489
Novel01911	0.496832	0	0	8.95154	0.086904
Novel01912	11.7431	14.265	16.7748	16.065	0.615256
Novel01914	7.49096	2.02617	0.396082	1.516	0.190994
Novel01915	27.814	12.7228	2.03955	2.442	0.16604
Novel01917	0.0893156	0	0.0586001	1.34019	0.0957386
Novel01918	25.1493	1417.84	2122.26	2.36851	1.99742
Novel01920	42.2086	1201.34	1046.02	3.96942	18.1339
Novel01921	0.161588	1.14406	0.439189	1.63651	0.58419
Novel01922	0.875205	0.367392	0	0.111523	1.55343
Novel01923	4.74113	3.13002	1.19969	0.559861	16.7365
Novel01924	0.783	11.0058	7.75074	24.0578	1.31011
Novel01926	756.114	0.79899	0.909615	6.44029	0.372927
Novel01927	85.0104	300.8	142.974	11.0989	8.34235
Novel01928	6.62196	0.95911	0.0877336	0.718974	23.7093
Novel01929	55.4164	30.0059	17.208	11.4023	25.7771
Novel01930	0.265435	0.134926	0	0.0107648	2.97377
Novel01931	13.3775	20.4973	38.4126	33.0895	3.5782
Novel01932	70.8939	34.8724	25.9377	10.1124	19.0694
Novel01933	0.162811	0.0441513	0.0400877	0	0.487222
Novel01934	68.368	40.1894	36.4899	35.3228	14.8068
Novel01935	3.89809	3.12055	2.18667	11.518	2.30805
Novel01936	674.693	240.193	143.948	62.1841	36.6443
Novel01937	210.927	77.903	10.5332	17.9637	6.65036
Novel01938	10.4527	33.1426	42.1551	17.6685	0.886801
Novel01939	41.4436	81.3281	76.3983	20.6098	6.75165
Novel01940	0.290481	4.73344	0.410133	0.360654	0
Novel01941	51.6841	21.978	3.31313	7.89463	6.69937
Novel01945	8.65084	5.77319	3.08856	2.82085	13.1965
Novel01946	2.76888	29.2535	0.0545371	0.719087	4.96071
Novel01948	1.22096	4.03447	1.2657	0.0488405	1.12508
Novel01950	2.08794	1.30527	4.83097	0.557548	0.312426
Novel01951	23.873	16.6301	15.2379	11.772	72.1362
Novel01952	3.89505	2.78664	0.44831	62.6098	0.0980433
Novel01953	6.99022	1.61487	0.131233	32.731	0.661181
Novel01956	2.71634	1.4477	3.32421	1.76241	0.59293
Novel01957	0.354565	0	0	2.2688	0.121164
Novel01958	1.11643	0.0212729	0.0223138	3.04394	0
Novel01959	14.5551	4.08408	1.51068	1.68966	0.622866
Novel01961	0.924641	0.169822	0.0838887	2.37365	8.01523
Novel01962	16.6361	81.2536	8.09804	3.65867	30.5877
Novel01963	3.93261	13.743	17.0503	105.023	0.643754
Novel01964	0.330909	0.055834	0.0512126	6.66798	1.48355
Novel01965	38.7971	20.1322	13.8916	39.1454	0.914853
Novel01966	0.114179	0.0247924	0.00828608	17.8651	0.288998
Novel01967	56.1727	34.1375	37.8866	33.1897	52.1104
Novel01968	95.7814	45.2966	48.0846	46.5912	61.8178
Novel01969	49.5381	31.4604	33.771	29.6014	7.68282
Novel01970	0.500836	1.97583	0.656063	4.14634	1.15829
Novel01971	65.3759	27.6067	7.72029	42.5142	19.7744
Novel01972	193.116	246.441	174.814	82.0133	10.6374
Novel01973	120.15	51.7196	45.5702	18.4191	93.3762
Novel01974	0	0	0	0.476435	0
Novel01976	64.9333	58.3397	10.02	12.8618	0.193502
Novel01977	0.905327	1.5195	0.616027	0.228333	31.6435
Novel01978	4.24676	3.00431	0.121041	0	0
Novel01979	0	0.135376	0	0	1.4739
Novel01980	0.37724	0.327875	0.186735	9.49748	0
Novel01981	1.90515	0.500921	0.0216565	1.67653	0.94729
Novel01985	53.4308	35.081	21.4221	7.96111	5.67632
Novel01986	2.95834	0.343411	0.600457	0	0.304619
Novel01987	10.5816	0.0944061	0.0950236	2.34247	0.0296525
Novel01988	10.5347	0.0928292	0	0.930595	0
Novel01989	0.657337	0.0172481	0	3.35526	0
Novel01991	37.8666	14.1744	11.7059	4.68619	0.502441
Novel01992	0.440948	0	0	77.5613	0.791596
Novel01993	0	0.100345	0	2.89083	0
Novel01994	0.823586	0.0472735	0	0.0253511	1.8199
Novel01996	20.5512	14.4756	13.8069	2.04861	17.8693
Novel01997	0.222151	0	0	0.430724	0.939651
Novel01998	11.4472	1.05269	0	0	6.42352
Novel01999	0.02384	0.892186	0.0763895	0.705057	255.846
Novel02000	0.350195	0.0415011	0	12.7476	7.69967
Novel02001	0.864566	0	0	0.504864	0.0458139
Novel02002	0.792032	0.180603	0.145523	0.0402509	0.624167
Novel02003	0	0	0	7.06128	0
Novel02004	0.384496	1.41493	0.0894006	0.831218	394.51
Novel02006	1.43134	0.201396	0	2.73261	0.0914851
Novel02007	0.215682	2.19329	1.71409	0.0691612	0.525132
Novel02008	4.64043	1.0023	1.61961	0.403179	2.83485
Novel02010	2.52309	2.0142	1.39353	1.51296	4.72263
Novel02011	0	0.0339602	0	0	0.594758
Novel02012	0.593154	0.365981	0	0.719854	0.258892
Novel02013	0	0.583528	0.264868	0.0203553	0.0351866
Novel02014	2.75024	4.12205	5.40801	1.21475	14.536
Novel02015	15.3767	1.29958	0.0509977	0.74748	3.31601
Novel02016	20.1905	13.3916	5.84023	2.2488	0.923776
Novel02017	0.540166	4.47279	0	2.55085	0.262246
Novel02019	0.81901	0.128964	0	0.0567126	11.7643
Novel02020	0	0	0	0.494977	0
Novel02022	8.7398	11.6119	6.3549	1.02085	0.61855
Novel02023	2.43939	4.93867	0.483354	38.5746	0.0280536
Novel02025	7.4585	3.36287	0.74453	0.524529	0.542483
Novel02026	670.058	30.6097	13.3856	17.1334	10.8041
Novel02027	1.62253	1.55613	0	0	0
Novel02028	0.622567	0.387364	0	0.446194	0.228108
Novel02029	0.0784712	0.307524	0	0.195589	2.7786
Novel02030	0	0	0	1.44951	0
Novel02031	1.06271	0.15951	0.15188	0.449484	1.41969
Novel02032	0.328139	0.0849644	0.221557	5.12676	0.156036
Novel02033	0.116051	0	0	0.0750028	2.10159
Novel02037	7.33	0.326788	0.411898	0.157608	0.198003
Novel02038	0	0	0	0	14.9725
Novel02039	0.0495019	0.155196	0	0.0433792	14.455
Novel02040	0	0	0	0	2.30655
Novel02041	1.15476	1.68193	1.42869	0.47462	8.91209
Novel02044	0	0	0	1.05589	2.04091
Novel02045	0.383805	0.0741057	0.0352135	0.0381856	10.2091
Novel02047	1.27785	2.49364	0.866841	3.1788	1.41162
Novel02048	1.9722	0.304077	0.0670807	0.240527	3.08839
Novel02050	1.18292	9.41283	1.84263	25.0478	103.56
Novel02051	84.7552	51.8105	28.679	45.9377	26.888
Novel02052	49.0752	25.4273	23.687	23.0065	4.87108
Novel02053	41.5652	24.8062	18.8847	27.6842	6.08176
Novel02054	14.1699	273.118	423.477	315.147	7.66526
Novel02055	0.3321	103.576	0.0450482	7.52283	0.0981586
Novel02056	0	0	0	0.126851	2.1936
Novel02057	103.835	58.7435	33.7872	5.86271	8.88868
Novel02059	24.9028	4.57777	0.98963	9.06162	1.82965
Novel02060	2.48629	1.33195	2.46799	0.375913	0.0281239
Novel02061	2.20496	0.0767409	0.199982	0.0141005	0
Novel02062	22.8311	10.3486	6.25668	1.25892	2.04059
Novel02063	0.0616865	0.174082	0	0.0576492	7.28513
Novel02064	4.30119	108.096	105.089	3.36195	10.057
Novel02065	18.2007	3.90236	0.276246	374.606	1.11331
Novel02066	160.287	71.6563	80.2295	152.999	55.7519
Novel02067	0.514275	0.150679	0	0	2.1352
Novel02069	211.804	73.5112	89.6561	31.6152	21.0518
Novel02072	19.2673	13.7578	22.0819	3.6116	0.967431
Novel02073	0.116377	0.0262131	0.00845553	0.5492	23.2785
Novel02075	2.072	4.24106	6.0091	1.4502	0.218692
Novel02076	8.55781	2.73539	1.55392	1.27202	0.715441
Novel02077	2.02764	2.89131	1.06008	0.0695474	0.151757
Novel02078	0.812344	0.195536	0.240033	7.92505	0.0477148
Novel02080	33.3684	11.1909	8.5949	2.09167	0.148517
Novel02082	1.79013	1.97882	2.6801	0.111899	1.75825
Novel02083	91.7934	19.9961	6.78712	1.03756	2.28508
Novel02084	0.19035	0.0369333	0.0367518	0	3.79239
Novel02085	13.2718	5.4356	4.39537	2.17008	2.75642
Novel02086	0.286832	3.41553	1.94899	0.456026	23.1615
Novel02087	8.56491	21.624	4.11135	1.21575	0.640374
Novel02088	21.2311	40.5744	8.09545	1.04631	0.455848
Novel02089	0.943444	0.523069	0.0780888	20.6761	3.88846
Novel02090	79.5737	2737.42	729.01	20.3086	9.94315
Novel02091	0.24619	0.147757	0.0294678	0.830278	93.0929
Novel02092	5.30899	1.83961	0.851483	3318.43	1.541
Novel02093	49.3576	30.9475	17.4396	1.0323	2.70724
Novel02094	0.616337	0.126408	0	4.40369	0.253856
Novel02095	5.9029	19.5045	22.7347	4.64473	0.889995
Novel02096	104.375	162.247	209.51	25.9579	2.11504
Novel02097	0	0	0	0	1.33319
Novel02098	0.711987	1.0868	0.62505	3.76517	0.690153
Novel02099	1.43709	0.967574	1.18292	12.5292	1.14627
Novel02100	0.682545	0.228937	0.966517	6.25288	10.5712
Novel02101	0.304735	1.14045	0.632841	10.7574	48.4957
Novel02102	5.5045	1.92312	2.36392	0.173293	0.401864
Novel02103	9.4195	8.01776	5.10303	5.91241	1.051
Novel02104	0.22803	8.89376	0	4.5894	0.184544
Novel02105	0.477502	0.0953791	0.0725612	0	8.08186
Novel02106	17.6625	12.5961	19.9834	2.81927	0.665186
Novel02107	0.127942	0.10715	0.0546381	0.0620162	4.60918
Novel02108	44.3381	25.6915	19.2311	8.73851	3.17884
Novel02109	1.12847	0.145887	0	0.121443	14.1111
Novel02110	0.151009	0.0228673	0	1.91306	0.197516
Novel02111	341.891	402.362	332.558	49.3543	4.27639
Novel02112	4.12715	27.5883	13.939	2.63351	1.71182
Novel02113	0.160732	1.3484	0	0.393596	0.106253
Novel02114	0.03002	0.894991	0.192147	3.91414	0.109595
Novel02115	112.263	34.9353	46.4384	15.5088	5.39075
Novel02116	0	0.195826	0.164877	1.64882	0.385796
Novel02117	0.319995	0.646035	0.409718	6.82418	0.753934
Novel02118	1.23919	0	0	0.157744	0.37559
Novel02120	14.5975	17.1387	17.0053	7.99382	1.38804
Novel02122	32.2523	20.5761	18.2101	38.8598	0.841223
Novel02123	0	0.0771477	0	2.48184	0.148816
Novel02124	1.15458	2.52105	28.1675	0.711755	0.102736
Novel02125	182.169	101.727	94.1155	54.8323	6.15438
Novel02126	115.385	69.0472	56.612	29.201	5.25443
Novel02128	3.43137	6.03135	5.00016	1.40877	0.302922
Novel02129	0.0743206	0	0.0605825	0.227566	0.363521
Novel02132	0.244549	0.0611283	0.123853	3.81264	0.170834
Novel02133	0	0	0	0.132733	4.18099
Novel02134	0.570151	1.40013	2.82382	32.7135	0.943745
Novel02136	0.944428	0.146722	0.0914785	287.07	0.148901
Novel02137	19.1444	6.82545	4.76673	1.38778	1.472
Novel02138	0.0343071	0.0455162	0	9.00459	0.0406749
Novel02139	3.36751	118.466	22.3493	0.181281	0.203878
Novel02140	0.975819	99.559	21.0209	0	0
Novel02141	120.441	189.634	137.698	120.836	1.90968
Novel02142	3.97148	2.03614	0.455895	6.52428	0.720328
Novel02143	0.619944	0.728485	2.13251	252.962	0.709309
Novel02144	4.27105	0.186376	0.0805357	1.70645	0.295074
Novel02146	86.8713	51.5114	45.4443	54.3222	4.90344
Novel02147	0.17413	0	0	6.28861	0
Novel02148	1.92274	1.02443	0.178096	0.318351	2.53145
Novel02149	0.086556	0.0923055	0.133966	4.48048	0.186059
Novel02150	24.0235	28.2689	23.2148	21.9722	38.8597
Novel02151	5.90928	3.69403	1.78247	5.69485	2.50612
Novel02152	25.429	12.5167	12.1874	20.2567	3.04545
Novel02153	0.235061	2.36026	0.754919	19.0319	2.29446
Novel02154	4.32125	1082.22	2097.06	1.445	1.8916
Novel02155	0.845424	0.15582	0	0.163323	1.20282
Novel02156	0.58853	0.0450629	0.0940604	1.96069	0.17385
Novel02158	74.4366	56.2898	26.3737	8.98257	5.80858
Novel02159	0.145939	0.0403934	0.154653	3.41119	0
Novel02160	45.4469	90.288	61.5631	17.5535	1.81454
Novel02161	83.005	35.6304	22.8387	102.925	5.80461
Novel02162	4.16853	0.247861	0.0486334	0.149383	0.173635
Novel02163	168.355	461.445	65.9097	27.1205	165.286
Novel02164	35.5019	287.003	1.38869	45.9808	325.505
Novel02165	1.16721	0.375238	0	8.87797	0.116356
Novel02166	334.084	166.865	125.426	26.295	7.60697
Novel02167	5.11824	10.5392	0.171034	7.47955	474.829
Novel02168	2.46648	11.2188	0.304258	6.32318	779.134
Novel02169	4.3259	1.38834	0.259984	5.35013	123.241
Novel02170	10.966	0	0.247978	0.0369429	0
Novel02171	4.67984	2.21991	0.466609	0.195627	1.37838
Novel02172	1.17997	0.62163	0.0846583	230.675	0.241113
Novel02173	0.449491	2.77521	0.470788	26.0334	6.54171
Novel02174	13.0128	5.20761	0.048557	0.0482466	0.344695
Novel02176	13.571	2.18483	2.56526	0	0.0999121
Novel02177	0.0994085	4.6684	0.0424526	0.0441508	0.0802963
Novel02178	13.1818	9.1344	11.2435	0.705629	0.0488798
Novel02179	23.9165	17.1219	16.3327	0.58477	1.0821
Novel02180	2.10583	0.20315	0	0.0954382	0.0227929
Novel02181	14.8642	6.34801	3.00698	0.2193	0.779563
Novel02182	0.0987637	0.144763	0.0304155	4.92368	0.0408775
Novel02183	69.2033	19.7944	11.7298	4.07587	0.843923
Novel02184	1.26276	15.2966	2.13019	0.748868	0.0844904
Novel02187	1.33268	3.82581	3.43841	7.16535	0.509299
Novel02188	0	0	0	0.0166133	1.02382
Novel02189	0.0959994	0.0250263	0.025523	1.27296	0
Novel02190	0.455201	0.567157	0.362578	0.307691	1.66192
Novel02191	4.96065	1.638	0.416974	5.85982	1.64853
Novel02192	1.47327	15.9392	10.0235	1.05353	0.696265
Novel02193	30.1335	18.7222	23.444	19.7426	3.73458
Novel02194	47.6604	41.0559	43.1212	16.8741	23.016
Novel02195	40.1048	23.639	16.5095	5.16768	2.5748
Novel02196	67.708	31.4872	28.7102	25.062	8.54623
Novel02197	29.6164	28.4612	23.7245	13.4925	2.29302
Novel02198	0.0822729	1.85168	0	0.0156198	2.99543
Novel02199	0.0648722	2.33758	0.449404	0.24403	0.0262
Novel02200	0.195548	43.8233	0.0627136	0.114443	0.0392723
Novel02201	12.6273	6.24743	1.2938	1203.84	1.10435
Novel02202	2.02379	0.253816	0	46.0784	0.320912
Novel02203	5.25446	3.75025	0.167984	16.308	0.806321
Novel02204	0.75684	15.2249	7.4266	0.668995	0.139382
Novel02205	4.54197	0.674735	0.0438814	2.08598	1.52746
Novel02206	53.4512	46.0813	67.7694	4.30282	1.58284
Novel02207	0	0.357964	0	1.93478	0.669044
Novel02208	0	0.0367137	0	0	2.83934
Novel02209	8.85131	4.69934	0.0873986	3.3128	0.321264
Novel02210	1.09702	1.19493	0.121927	0.0271164	26.0349
Novel02211	6.76359	0.205732	0.207793	8.63431	1.83014
Novel02212	676.827	288.084	212.08	59.3785	164.973
Novel02214	0	0	0	0	5.16589
Novel02217	9.23645	6.23203	1.05751	17.3967	0.878203
Novel02218	0.997742	0.287708	0.180641	0.787551	9.93034
Novel02221	139.649	71.3513	42.9375	9.57243	3.93664
Novel02222	5.85737	0.475536	0.414509	0.544102	0.341939
Novel02223	0.328294	7.37156	3.28019	0.249151	1.06515
Novel02224	78.9709	39.4567	25.3172	16.534	3.26555
Novel02226	6.23381	5.31893	6.37837	0.89983	0.427086
Novel02227	14.0127	19.0367	9.8758	4.64346	2.38594
Novel02228	2.23902	1.63474	2.12798	0.185437	0.176188
Novel02229	0.7281	3.21934	0.649747	0.0186359	0
Novel02230	2.46812	0.521056	0.132831	0.718547	44.9209
Novel02231	36.5928	40.9374	29.5701	11.8757	4.66983
Novel02232	0.787184	0.735703	0.770749	0.979314	0.155764
Novel02234	0.304529	3.67266	3.14521	0.965249	0
Novel02235	0.0466817	0.0878253	0	0.041466	1.48243
Novel02236	4.88786	5.84067	1.53726	10.5762	0.816991
Novel02238	19.3316	5.03392	1.31499	1.82104	172.235
Novel02239	0.617102	0.17239	0.337101	0.424642	10.8703
Novel02240	0.315303	0	0	2.51888	0.121078
Novel02242	0	0.142337	0.0295524	0.53326	0
Novel02243	4.41415	2.51293	1.95939	1.98433	0.104116
Novel02244	0.0436167	0.0378193	0.0376335	3.26608	0
Novel02246	0	0.285738	0	2.15014	0
Novel02247	18.5765	16.1766	17.6634	7.49772	2.76919
Novel02248	0.217946	0.091263	0	0	3.44395
Novel02249	3.02234	0.40326	0	0.228667	0.11608
Novel02250	2.63162	0.147284	0	0	0
Novel02251	0.129065	0	0	0.891518	0.0620066
Novel02252	1.22544	0.0612932	0.250677	3.24203	5.961
Novel02253	0	0	0	4.78865	0
Novel02254	5.08273	4.66107	1.16847	2.30575	1.79739
Novel02255	1.07151	0.277531	0.305573	23.6371	7.75505
Novel02256	5.19071	0.56339	0.0671353	0	0
Novel02257	4.63997	0.66702	0.77824	0.0661957	0.279927
Novel02261	0.278673	0.06728	0.137231	0.601597	2.2642
Novel02263	2.17351	1.07837	1.93805	0.367714	0
Novel02264	2.02697	0.978514	1.52216	0.267714	3.46152
Novel02265	0.0250758	0.0196541	0	0.760296	0.264101
Novel02267	2.12279	1.28602	0.39741	0.431562	2.58911
Novel02269	1.07974	0.250507	0	0.463231	3.9817
Novel02270	0	0	0	0	4.01928
Novel02271	0.213036	0.199849	0.200227	2.33129	0.152212
Novel02272	14.4794	7.30829	2.55571	0.284634	0.792116
Novel02273	0.0622402	0.492783	0.0485435	2.34108	2.50725
Novel02274	565.006	212.222	60.9208	77.6059	38.5825
Novel02276	10.034	9.87028	21.9513	6.03435	0.410362
Novel02278	1.45071	0.647938	0.205056	2.81508	0.416193
Novel02279	0.328329	12.9735	10.736	2.20052	0
Novel02280	0.725358	0.0959026	0	0	1.48782
Novel02281	0.362812	0.0830244	0	3.70523	1.41385
Novel02282	8.96614	1.77699	1.15298	0.769087	0.499906
Novel02284	0.061249	0	0	2.67558	0.0247367
Novel02286	0.309743	0.199847	0.0196867	0.0423868	3.1779
Novel02287	0	0	0	0	1.69221
Novel02288	0.0293745	0	0	0	1.35293
Novel02290	0	0	0	1.35598	0
Novel02291	70.172	54.4989	29.9233	7.97027	1.90897
Novel02292	6.8329	7.64336	4.60811	1.06218	6.35029
Novel02293	0.229526	1.14502	0	0	1.98154
Novel02294	2.46305	0.265413	0.170942	0.109315	20.0691
Novel02295	0.253675	0.282001	0.432244	1.87975	0
Novel02296	0	0	0	0	0.784989
Novel02300	68.5962	2.37646	3.15422	3.19895	0.226236
Novel02301	0	0.0939172	0	0.0933051	6.16839
Novel02302	23.7549	35.0745	33.7777	4.1973	0.314628
Novel02303	2.84807	0.0828963	0	0	0
Novel02305	0	0	0	0	1.4585
Novel02306	0	0	0	19.5171	0
Novel02307	30.8099	27.2346	6.86939	6.92495	0.58081
Novel02308	0.446843	0.150791	0	0.1554	91.4889
Novel02309	0.832586	0	0	0	0.847792
Novel02311	0.115194	0.0761564	0.0549954	1.27633	27.2913
Novel02312	0.057004	0.538637	0	0	1.24038
Novel02313	0.324323	0.0514213	0	0.0287457	5.58745
Novel02314	0	0.0619501	0	3.4388	0.0247209
Novel02315	0.0494198	0.852717	0.602083	1.4227	9.80667
Novel02317	18.0348	21.819	3.55798	87.137	7.97362
Novel02318	12.9973	1.02374	0.0257835	0.419287	3.95713
Novel02319	99.0995	47.5662	6.39409	72.2196	2.08428
Novel02320	1.68485	0.961664	0.249226	2.38545	0.220274
Novel02321	15.5222	9.47149	9.9885	2.97176	1.36088
Novel02323	83.3595	36.4743	26.5777	61.021	15.738
Novel02325	51.8727	23.8928	12.6885	1.23663	2.76985
Novel02326	2.50893	1.29837	0.0326996	0.298436	2.29603
Novel02327	0	0.0777699	1.39167	0	0
Novel02328	343.537	274.263	405.113	65.6731	73.4241
Novel02330	2.44377	30.9274	20.2233	2.54694	0.155983
Novel02331	0.640739	67.3691	30.9481	0.194662	0.0832711
Novel02332	21.7946	11.5526	11.3906	19.5146	4.66795
Novel02333	3.85419	0.0964282	0.0317066	10.4355	0.0859434
Novel02334	186.446	156.185	186.741	0.710951	7.1401
Novel02335	94.2957	28.5003	1.32256	2.86214	18.2439
Novel02336	67.1229	24.3455	7.93254	15.4414	1.11518
Novel02337	3.50785	0.451119	0.0545629	0.0585909	0.0923875
Novel02338	0.0725781	0.0140822	0.100622	2.29104	0.0112389
Novel02339	8.44025	10.3915	14.512	16.7798	0.107575
Novel02340	19.5777	10.1989	4.86148	2.09309	8.66115
Novel02341	24.898	26.0341	34.2915	1.74961	5.11199
Novel02342	56.5904	70.2457	136.026	160.858	2.56717
Novel02343	11.5158	0.878933	0	0.947641	1.55555
Novel02344	90.1519	124.487	87.1316	145.955	7.14227
Novel02345	14.4636	7.36612	7.23299	2.8225	0.37746
Novel02346	3.70126	2.47598	4.86704	1.14572	0
Novel02347	172.527	64.7821	62.6047	59.1063	8.84617
Novel02348	77.6812	31.6676	28.2528	1.77683	2.85217
Novel02349	31.3514	25.7306	20.9978	10.1929	0.770308
Novel02350	5.74234	4.49674	19.2301	16.764	0.215741
Novel02351	0.0469189	0.273335	0	0.277724	0.970261
Novel02352	3.71546	0.362019	0	0.837617	8.19616
Novel02353	0	0	0	1.07448	0.107038
Novel02354	0.267119	0	0	0	0.888732
Novel02355	1.35633	0.110001	0	0.0303615	0
Novel02356	47.5704	32.5889	20.8711	16.2741	14.6363
Novel02357	1.82298	4.56902	5.52684	0.429136	0.0930099
Novel02359	10.4548	6.71069	5.74984	2.51484	0.136622
Novel02360	6.35291	0.11442	0	0	0.238474
Novel02361	1.78984	1.56521	0.193193	0.834135	8.10035
Novel02363	0	0	0	0	5.08128
Novel02364	13.0467	8.18536	11.3401	16.293	0.267544
Novel02365	91.9676	34.872	7.4838	5.96895	4.07648
Novel02367	0	0.116617	0	0.0301434	0.406798
Novel02368	14.616	1694.44	1654.08	5.14856	4.89524
Novel02369	1.76513	0.459381	0.0556077	1.67163	3.47112
Novel02370	0.0304625	1.10038	0.0260181	0.0270589	6.14325
Novel02371	0.681204	0.075779	0.0431774	8.73751	0.337496
Novel02373	1.77733	0.210219	0.103681	0.988349	0.652407
Novel02374	0.0697362	0.639268	0	1.18268	1.04716
Novel02375	0.321133	2.01039	2.75636	0.0650267	0.657664
Novel02376	1.32487	1.25052	0.637469	0.0236503	0.0197055
Novel02377	0.337169	0.0605109	0.0596052	0.200527	14.5845
Novel02378	0.273804	0.305813	0	0	0.584867
Novel02379	0.375105	1.39237	1.74235	0	0
Novel02380	0	0.0435573	0	0.30543	0
Novel02381	93.0335	30.7014	71.803	26.6963	2.90352
Novel02382	0.057004	0.10305	0	0	1.53421
Novel02383	1.02672	2.26703	3.46928	0.470463	0.122319
Novel02384	1.76826	1.23987	0.365673	2.23637	6.75207
Novel02387	0.037327	0	0	0	1.44287
Novel02390	0.104813	0.0167522	0	0.106326	0.591293
Novel02391	8.38588	1.56894	0.162113	0.276006	6.20408
Novel02392	0.0767165	0.031846	0.620243	1.18108	0.222736
Novel02393	2.66457	1.28761	0.379887	1.97745	3.42392
Novel02394	1.09692	0.384177	0.103556	0.0176451	0
Novel02395	2.71019	1.02301	1.18499	0.166723	0.676632
Novel02397	0.0740319	1.06893	0.104165	0.145351	49.9198
Novel02398	0.233015	0.0376766	0	1.75231	0.0333952
Novel02399	0	0	0	0	1.13044
Novel02400	0.363472	0.0511738	0.0469382	0.512857	5.91248
Novel02401	0	0	0	0	0.589624
Novel02402	1.72724	0.342108	0.123419	0	0.621654
Novel02403	27.7027	13.0909	37.6557	0.0578559	0.140425
Novel02404	4.0023	35.6032	0.191319	89.5789	7.14809
Novel02405	0.253726	1.22868	1.68178	0.113907	0.962431
Novel02406	2.16403	1.27197	0.144913	0.674823	1.48488
Novel02407	0.0749337	0	0.130991	0.136591	2.61057
Novel02408	0.258672	0	0	0.154388	0.535248
Novel02409	0	0	0	0	1.989
Novel02410	2.82614	0.278283	0	0.070378	0.95342
Novel02412	6.83935	101.231	83.3158	2.27456	0.93014
Novel02413	0.414153	0.254182	0.127423	480.026	8.03265
Novel02414	0.144547	1.26277	0	1.94536	27.1803
Novel02416	0.39311	0.22564	0	0.049613	1.61528
Novel02418	5.42849	0.554893	0.201394	0.73395	2.31292
Novel02419	0.238237	0.413143	0	0.897536	31.6848
Novel02420	0.169095	0.128011	0	0	6.16566
Novel02421	0.241819	0	0.133172	0	1.32228
Novel02422	0.407173	0.452149	0.556198	0.481942	1.81766
Novel02424	0.34635	1.12274	0.266614	1.24575	0.718377
Novel02426	1.06272	6.41086	0	0.239117	0.525251
Novel02427	0.806124	0.277701	0.125892	1.32703	0.243325
Novel02429	20.8207	0.849525	0.170819	0.687434	110.759
Novel02430	96.6886	30.1596	38.6345	14.2078	3.84511
Novel02431	8.74491	3.55682	2.21153	6.66981	5.13598
Novel02433	8.64571	16.1713	5.47442	2.40988	4.29553
Novel02435	1.8151	1.80554	0.311991	0.191654	0.822294
Novel02436	4.20598	2.14518	1.51198	2.05089	2.5936
Novel02437	13.6964	20.9434	14.9683	13.9139	22.9362
Novel02438	598.818	89.5971	59.2581	51.4255	53.3212
Novel02439	13.5403	3.30387	0.462809	1.82517	1.00361
Novel02440	9.26523	2.41056	0.573699	0.90194	13.8528
Novel02441	4.03008	1.10315	0.743523	5.60501	3.79073
Novel02442	1.23383	0.116995	0	0.0602858	21.7706
Novel02443	0.233205	0.0347173	0.0318437	0.0327829	29.0671
Novel02445	0.0821838	0	0	66.1042	0
Novel02446	0.283628	0.344712	0.50951	0	0.0136112
Novel02447	0.0466817	0	0	0	0.581611
Novel02448	1.19609	0.650112	0.235176	16.4689	0
Novel02449	8.16116	5.5293	1.30381	2.20852	3.33821
Novel02450	265.367	158.547	113.874	1.51611	7.07969
Novel02451	9.50566	8.14713	5.82437	8.89731	0.96254
Novel02452	6.99493	5.08891	4.83859	9.64709	1.269
Novel02453	0.269003	0.646742	0	0.0780624	0.562005
Novel02454	0.289317	0.251695	0.202805	0.107493	4.59451
Novel02456	3.47026	0.24768	0	0	3.52585
Novel02457	3.03612	3.93169	0.299001	0.19892	33.889
Novel02458	16.1727	9.59111	7.40945	1.95081	0.740756
Novel02459	105.255	95.1382	33.7907	5.08125	0.951215
Novel02460	1.82687	1.24374	1.73764	3.74316	5.86517
Novel02461	0	0	0	1.64825	0.071181
Novel02463	3.39337	8.50095	10.3515	0.579531	9.18101
Novel02464	0.750347	0.406344	0.0734131	1.07801	166.995
Novel02466	2.65005	1.16004	0.314023	0.108643	14.9669
Novel02468	2.82031	1.13857	0.0586001	0.121772	0.436022
Novel02469	7.48404	13.9037	3.13717	1.36009	0.64383
Novel02470	3.6094	1.50674	0.190182	0.0691297	1.12899
Novel02473	1.0432	0.0420096	2.61555	0	0
Novel02474	17.1059	10.1072	9.81136	3.41761	2.7592
Novel02476	0	0	0	2.35597	0.616972
Novel02477	1.51805	0.252537	0	0	0.0287956
Novel02478	6.73388	1.25137	1.21408	0.146105	4.2329
Novel02479	0.62307	2.88859	0	10.9058	0.0262696
Novel02480	34.8964	64.3996	80.3226	30.7412	4.64617
Novel02481	1.59943	0.400783	0	0.293761	104.248
Novel02482	3.80813	1.79876	1.72589	13.3999	61.9637
Novel02483	20.5452	4.57759	1.89362	1.22767	62.0842
Novel02484	0.106452	16.1685	4.12776	0.0472327	0
Novel02487	1.6828	1.21991	0	0.438221	0.221186
Novel02488	0	0	0	0.902856	0
Novel02490	0	0	0.0335661	0.107916	0.911003
Novel02491	0.123765	0.206681	0.0356196	0.0726279	4.64636
[truncated: 10,655 more rows]
