# Supplementary material for: High-throughput RNA sequencing reveals differences between the transcriptomes of the five spore forms of Puccinia striiformis f. sp. tritici, the wheat stripe rust pathogen
Source: Stress Biol. 2023 Jul 31;3(1):29. doi: 10.1007/s44154-023-00107-z (PMC10441873; doi:10.1007/s44154-023-00107-z)
Supplement: Supplementary file 5 — Additional file 5: Supplementary Table 5. GO terms of Puccinia striiformis f. sp. tritici genes expressed in different spore stages organized by clusters. [file 44154_2023_107_MOESM5_ESM.xlsx]

## Sheet: Sheet1
Table S5 Go-terms of Puccinia striiformis f. sp. tritici genes expressed in different spore stages organized by clusters
GO_accession	Description	Over_represented_pValue	Corrected_pValue	DEG_item	DEG_list	Bg_item	Bg_list	Gene_names
Cluster 1
GO:0016798	hydrolase activity, acting on glycosyl bonds	2.1753e-09	9.3364e-06	53	1124	257	13153	PSTCY32_00663, PSTCY32_03845, PSTCY32_03554, Novel02414, Novel00255, PSTCY32_03308, PSTCY32_01509, PSTCY32_14855, Novel02413, PSTCY32_03518, PSTCY32_05638, PSTCY32_10591, PSTCY32_06175, PSTCY32_18532, Novel02182, PSTCY32_11772, PSTCY32_07472, PSTCY32_10067, PSTCY32_14070, PSTCY32_13644, PSTCY32_06933, PSTCY32_06174, PSTCY32_17753, PSTCY32_06177, PSTCY32_20495, PSTCY32_10420, Novel02549, Novel0214…
GO:0004553	hydrolase activity, hydrolyzing O-glycosyl compounds	7.0464e-09	1.5122e-05	49	1124	236	13153	PSTCY32_22367, PSTCY32_13893, PSTCY32_24409, PSTCY32_13359, PSTCY32_23955, PSTCY32_03372, PSTCY32_26645, PSTCY32_24941, PSTCY32_20078, PSTCY32_10523, PSTCY32_19986, PSTCY32_26370, PSTCY32_20373, PSTCY32_19904, PSTCY32_03424, PSTCY32_00114, PSTCY32_05619, PSTCY32_21370, PSTCY32_14288, PSTCY32_02018, PSTCY32_06572, PSTCY32_25663, PSTCY32_21410, PSTCY32_06174, PSTCY32_20495, Novel02147, Novel02549, …
GO:0004185	serine-type carboxypeptidase activity	2.5264e-05	0.015788	11	1124	29	13153	PSTCY32_22895, PSTCY32_14891, PSTCY32_13964, PSTCY32_21788, PSTCY32_11784, PSTCY32_11785, PSTCY32_15378, PSTCY32_22893, PSTCY32_03409, PSTCY32_22890, PSTCY32_21787
GO:0005342	organic acid transmembrane transporter activity	2.5749e-05	0.015788	12	1124	35	13153	PSTCY32_24289, PSTCY32_06482, Novel01215, PSTCY32_05661, PSTCY32_24500, PSTCY32_08946, PSTCY32_07068, PSTCY32_26045, PSTCY32_22750, PSTCY32_14358, PSTCY32_08521, Novel01367
GO:0046943	carboxylic acid transmembrane transporter activity	2.5749e-05	0.015788	12	1124	35	13153	Novel01367, PSTCY32_14358, PSTCY32_08521, PSTCY32_26045, PSTCY32_22750, Novel01215, PSTCY32_24289, PSTCY32_06482, PSTCY32_24500, PSTCY32_05661, PSTCY32_08946, PSTCY32_07068
GO:0005215	transporter activity	4.0921e-05	0.021954	103	1124	823	13153	Novel00735, PSTCY32_08018, Novel02518, PSTCY32_11754, PSTCY32_05619, PSTCY32_18821, PSTCY32_05702, PSTCY32_26045, PSTCY32_18794, PSTCY32_04057, PSTCY32_22750, PSTCY32_00771, PSTCY32_19289, Novel01520, PSTCY32_18422, PSTCY32_25352, Novel01376, PSTCY32_04850, PSTCY32_17477, Novel00780, PSTCY32_12554, PSTCY32_03599, PSTCY32_06496, PSTCY32_04916, Novel02317, PSTCY32_26301, PSTCY32_14474, PSTCY32_1551…
GO:0070008	serine-type exopeptidase activity	4.8459e-05	0.023109	12	1124	36	13153	PSTCY32_22895, PSTCY32_14891, PSTCY32_13964, PSTCY32_21788, PSTCY32_11784, PSTCY32_11785, PSTCY32_24783, PSTCY32_15378, PSTCY32_22893, PSTCY32_03409, PSTCY32_22890, PSTCY32_21787
GO:0004620	phospholipase activity	5.4265e-05	0.023291	10	1124	26	13153	PSTCY32_08081, PSTCY32_04736, PSTCY32_21487, PSTCY32_22405, PSTCY32_21083, PSTCY32_08082, PSTCY32_21486, PSTCY32_23121, PSTCY32_01148, PSTCY32_04731
GO:0008514	organic anion transmembrane transporter activity	6.8e-05	0.026055	12	1124	38	13153	PSTCY32_26045, PSTCY32_22750, PSTCY32_06482, PSTCY32_24289, Novel01215, PSTCY32_24500, PSTCY32_05661, PSTCY32_08946, PSTCY32_07068, Novel01367, PSTCY32_14358, PSTCY32_08521
GO:0004180	carboxypeptidase activity	7.2846e-05	0.026055	11	1124	32	13153	PSTCY32_15378, PSTCY32_22893, PSTCY32_03409, PSTCY32_22890, PSTCY32_21787, PSTCY32_22895, PSTCY32_14891, PSTCY32_13964, PSTCY32_21788, PSTCY32_11784, PSTCY32_11785
GO:0015171	amino acid transmembrane transporter activity	9.7041e-05	0.026806	10	1124	28	13153	PSTCY32_14358, PSTCY32_08521, Novel01367, PSTCY32_06482, PSTCY32_24500, PSTCY32_05661, PSTCY32_08946, PSTCY32_07068, PSTCY32_26045, PSTCY32_22750
GO:0016298	lipase activity	9.9928e-05	0.026806	11	1124	33	13153	PSTCY32_23121, PSTCY32_21486, Novel00859, PSTCY32_01148, PSTCY32_04731, PSTCY32_08081, PSTCY32_04736, PSTCY32_21083, PSTCY32_08082, PSTCY32_21487, PSTCY32_22405
GO:0004797	thymidine kinase activity	0.00013307	0.030059	7	1124	15	13153	PSTCY32_14967, PSTCY32_23593, PSTCY32_20180, PSTCY32_06480, PSTCY32_24083, PSTCY32_09460, PSTCY32_24091
GO:0019136	deoxynucleoside kinase activity	0.00013307	0.030059	7	1124	15	13153	PSTCY32_23593, PSTCY32_20180, PSTCY32_14967, PSTCY32_06480, PSTCY32_09460, PSTCY32_24083, PSTCY32_24091
GO:0019206	nucleoside kinase activity	0.00013307	0.030059	7	1124	15	13153	PSTCY32_24091, PSTCY32_20180, PSTCY32_23593, PSTCY32_14967, PSTCY32_06480, PSTCY32_09460, PSTCY32_24083
Cluster 2
GO:0004842	ubiquitin-protein transferase activity	9.1081e-11	6.5153e-08	31	566	187	13153	PSTCY32_04860, PSTCY32_26292, Novel00639, PSTCY32_26287, PSTCY32_00625, PSTCY32_23708, PSTCY32_01017, Novel00235, PSTCY32_26294, PSTCY32_13120, PSTCY32_11344, PSTCY32_00610, PSTCY32_05762, PSTCY32_04856, PSTCY32_00614, PSTCY32_24841, PSTCY32_00086, PSTCY32_20734, PSTCY32_19207, PSTCY32_19071, PSTCY32_03571, PSTCY32_11621, PSTCY32_19062, PSTCY32_00619, PSTCY32_24915, PSTCY32_00212, PSTCY32_04621, …
GO:0019787	ubiquitin-like protein transferase activity	9.1081e-11	6.5153e-08	31	566	187	13153	PSTCY32_18177, PSTCY32_22414, PSTCY32_17701, PSTCY32_04858, PSTCY32_04621, PSTCY32_00212, PSTCY32_00619, PSTCY32_24915, PSTCY32_19062, PSTCY32_19071, PSTCY32_03571, PSTCY32_11621, PSTCY32_24841, PSTCY32_00086, PSTCY32_20734, PSTCY32_19207, PSTCY32_04856, PSTCY32_00614, PSTCY32_05762, PSTCY32_00610, PSTCY32_11344, PSTCY32_26294, PSTCY32_13120, PSTCY32_01017, Novel00235, PSTCY32_23708, PSTCY32_0062…
GO:0008270	zinc ion binding	1.8565e-10	1.1383e-07	81	566	923	13153	PSTCY32_26292, Novel01514, PSTCY32_00625, Novel02150, PSTCY32_23708, PSTCY32_07822, PSTCY32_10594, PSTCY32_26294, PSTCY32_04856, Novel00485, PSTCY32_19655, PSTCY32_11268, PSTCY32_00613, PSTCY32_24979, PSTCY32_18911, PSTCY32_17701, PSTCY32_17274, PSTCY32_01886, Novel00293, PSTCY32_04860, PSTCY32_17733, PSTCY32_24841, PSTCY32_26730, PSTCY32_04621, PSTCY32_02686, PSTCY32_14321, PSTCY32_12248, PSTCY3…
GO:0046914	transition metal ion binding	5.8859e-09	3.1578e-06	87	566	1099	13153	PSTCY32_12248, PSTCY32_14321, PSTCY32_02686, PSTCY32_04621, PSTCY32_04858, PSTCY32_09485, PSTCY32_03043, PSTCY32_16044, PSTCY32_11621, PSTCY32_24841, PSTCY32_26730, PSTCY32_17733, Novel00293, PSTCY32_04860, PSTCY32_24979, PSTCY32_17701, PSTCY32_18911, PSTCY32_01886, PSTCY32_17274, PSTCY32_04856, Novel00485, PSTCY32_19655, PSTCY32_11268, PSTCY32_00613, PSTCY32_23708, PSTCY32_00568, PSTCY32_10594, …
GO:0016798	hydrolase activity, acting on glycosyl bonds	2.2846e-06	0.00089141	29	566	257	13153	PSTCY32_23943, PSTCY32_11549, PSTCY32_06576, Novel01481, PSTCY32_12730, PSTCY32_20369, PSTCY32_20079, PSTCY32_24366, Novel00690, PSTCY32_00129, PSTCY32_17075, PSTCY32_11325, PSTCY32_13890, PSTCY32_23691, PSTCY32_03972, PSTCY32_25036, PSTCY32_24000, PSTCY32_11268, PSTCY32_09581, PSTCY32_14290, PSTCY32_11433, PSTCY32_10040, PSTCY32_15308, PSTCY32_25686, PSTCY32_16015, PSTCY32_18913, PSTCY32_25679, …
GO:0046872	metal ion binding	6.5903e-06	0.0023571	101	566	1549	13153	PSTCY32_26294, PSTCY32_10594, PSTCY32_00568, PSTCY32_09000, PSTCY32_07822, PSTCY32_23708, PSTCY32_00625, Novel02150, PSTCY32_12605, Novel01514, PSTCY32_26292, PSTCY32_26445, PSTCY32_01886, PSTCY32_17274, PSTCY32_18911, PSTCY32_17701, PSTCY32_24979, PSTCY32_11268, PSTCY32_00613, Novel00485, PSTCY32_19655, PSTCY32_12018, PSTCY32_04856, PSTCY32_02725, PSTCY32_01793, PSTCY32_17733, PSTCY32_04860, Nov…
GO:0043169	cation binding	1.0744e-05	0.0035471	101	566	1565	13153	PSTCY32_22160, PSTCY32_25415, PSTCY32_01017, Novel00235, PSTCY32_09185, PSTCY32_20034, PSTCY32_12261, Novel01873, PSTCY32_06592, PSTCY32_26796, PSTCY32_14701, PSTCY32_14874, PSTCY32_09405, PSTCY32_22734, PSTCY32_18993, PSTCY32_25764, PSTCY32_11667, PSTCY32_00085, PSTCY32_18177, PSTCY32_08857, PSTCY32_01541, PSTCY32_21594, PSTCY32_19071, PSTCY32_00212, Novel00572, PSTCY32_00619, Novel01634, PSTCY3…
GO:0004553	hydrolase activity, hydrolyzing O-glycosyl compounds	3.4232e-05	0.010495	25	566	236	13153	PSTCY32_25679, PSTCY32_18913, PSTCY32_16015, PSTCY32_20368, PSTCY32_11433, PSTCY32_14290, PSTCY32_10040, PSTCY32_09581, PSTCY32_25686, PSTCY32_15308, PSTCY32_03972, PSTCY32_23691, PSTCY32_17075, PSTCY32_13890, PSTCY32_11325, PSTCY32_24000, PSTCY32_25036, PSTCY32_20369, PSTCY32_20079, PSTCY32_11549, Novel01481, PSTCY32_06576, PSTCY32_23943, Novel00690, PSTCY32_24366
Cluster 3
GO:0003824	catalytic activity	9.4839e-08	3.8303e-05	980	1961	5707	13153	PSTCY32_23542, PSTCY32_12939, PSTCY32_14483, PSTCY32_07601, PSTCY32_21937, PSTCY32_08070, PSTCY32_03545, PSTCY32_19243, Novel02199, PSTCY32_14410, PSTCY32_04875, Novel02096, PSTCY32_11565, PSTCY32_19301, PSTCY32_21999, PSTCY32_01068, PSTCY32_11923, PSTCY32_15014, PSTCY32_10298, PSTCY32_09171, PSTCY32_17978, PSTCY32_10939, PSTCY32_13048, PSTCY32_19640, PSTCY32_07288, PSTCY32_06500, PSTCY32_15401, …
GO:0016491	oxidoreductase activity	9.8166e-08	3.8303e-05	193	1961	931	13153	PSTCY32_16190, PSTCY32_24888, PSTCY32_25250, PSTCY32_25549, PSTCY32_21874, PSTCY32_25661, PSTCY32_06207, Novel01218, PSTCY32_17651, PSTCY32_09417, PSTCY32_17607, PSTCY32_11491, PSTCY32_12012, PSTCY32_20726, Novel01870, PSTCY32_02449, PSTCY32_18105, Novel02546, PSTCY32_12990, PSTCY32_18522, PSTCY32_21475, PSTCY32_16389, Novel00428, PSTCY32_25370, PSTCY32_19230, PSTCY32_02448, PSTCY32_02246, PSTCY3…
GO:0004879	RNA polymerase II transcription factor activity, ligand-activated sequence-specific DNA binding	9.6403e-05	0.015325	7	1961	9	13153	PSTCY32_06526, PSTCY32_18282, PSTCY32_06916, PSTCY32_12424, PSTCY32_11645, PSTCY32_02641, PSTCY32_25940
GO:0004882	androgen receptor activity	9.6403e-05	0.015325	7	1961	9	13153	PSTCY32_11645, PSTCY32_25940, PSTCY32_02641, PSTCY32_12424, PSTCY32_18282, PSTCY32_06916, PSTCY32_06526
GO:0098531	transcription factor activity, direct ligand regulated sequence-specific DNA binding	9.6403e-05	0.015325	7	1961	9	13153	PSTCY32_18282, PSTCY32_06916, PSTCY32_06526, PSTCY32_11645, PSTCY32_25940, PSTCY32_02641, PSTCY32_12424
GO:0048037	cofactor binding	0.00010701	0.015903	80	1961	347	13153	PSTCY32_20177, PSTCY32_00357, PSTCY32_14131, PSTCY32_05275, PSTCY32_25978, PSTCY32_20270, PSTCY32_18147, PSTCY32_14565, PSTCY32_09135, PSTCY32_13812, PSTCY32_19314, PSTCY32_02915, PSTCY32_17008, PSTCY32_05822, PSTCY32_05985, PSTCY32_20659, PSTCY32_02958, PSTCY32_09941, Novel00679, PSTCY32_15399, PSTCY32_17944, PSTCY32_07392, PSTCY32_07030, PSTCY32_23376, PSTCY32_08398, PSTCY32_04003, PSTCY32_0325…
GO:0005085	guanyl-nucleotide exchange factor activity	0.00012641	0.017502	24	1961	59	13153	PSTCY32_06963, PSTCY32_20089, PSTCY32_05120, PSTCY32_21696, PSTCY32_17383, PSTCY32_15059, PSTCY32_19942, PSTCY32_07168, PSTCY32_04594, PSTCY32_26394, PSTCY32_10724, PSTCY32_07094, PSTCY32_00410, PSTCY32_19938, PSTCY32_25725, PSTCY32_00165, PSTCY32_17520, PSTCY32_12885, PSTCY32_03002, PSTCY32_22821, Novel01969, PSTCY32_14169, PSTCY32_10921, Novel01824
GO:0005088	Ras guanyl-nucleotide exchange factor activity	0.00022304	0.025873	15	1961	30	13153	PSTCY32_04594, Novel01824, PSTCY32_10921, PSTCY32_14169, Novel01969, PSTCY32_15059, PSTCY32_07168, PSTCY32_21696, PSTCY32_17383, PSTCY32_05120, PSTCY32_12885, PSTCY32_25725, PSTCY32_19938, PSTCY32_00410, PSTCY32_07094
GO:0005089	Rho guanyl-nucleotide exchange factor activity	0.00022304	0.025873	15	1961	30	13153	PSTCY32_12885, PSTCY32_05120, PSTCY32_15059, Novel01969, PSTCY32_07168, PSTCY32_17383, PSTCY32_21696, PSTCY32_04594, Novel01824, PSTCY32_14169, PSTCY32_10921, PSTCY32_07094, PSTCY32_25725, PSTCY32_19938, PSTCY32_00410
GO:0005496	steroid binding	0.00024289	0.027434	8	1961	13	13153	PSTCY32_06526, PSTCY32_06916, PSTCY32_10052, PSTCY32_25940, PSTCY32_11645, PSTCY32_18282, PSTCY32_12424, PSTCY32_02641
GO:0008289	lipid binding	0.0002986	0.03204	28	1961	92	13153	PSTCY32_19131, PSTCY32_01856, PSTCY32_10052, Novel00073, PSTCY32_15216, PSTCY32_19851, PSTCY32_18028, PSTCY32_00799, PSTCY32_16477, PSTCY32_23466, PSTCY32_18282, PSTCY32_13994, PSTCY32_14574, PSTCY32_12424, PSTCY32_06916, PSTCY32_06526, PSTCY32_25940, PSTCY32_14645, PSTCY32_11645, PSTCY32_20736, PSTCY32_00447, PSTCY32_11567, PSTCY32_06623, PSTCY32_26089, PSTCY32_19362, PSTCY32_02641, PSTCY32_2453…
GO:0008092	cytoskeletal protein binding	0.00041912	0.041834	45	1961	176	13153	PSTCY32_20538, PSTCY32_26141, PSTCY32_21737, PSTCY32_05624, PSTCY32_21938, PSTCY32_03073, PSTCY32_20271, PSTCY32_01595, PSTCY32_09504, PSTCY32_18989, PSTCY32_24415, PSTCY32_05806, PSTCY32_14267, PSTCY32_18564, PSTCY32_11823, PSTCY32_03517, PSTCY32_02896, PSTCY32_21907, PSTCY32_18565, PSTCY32_01976, PSTCY32_06203, PSTCY32_01082, PSTCY32_16698, PSTCY32_15915, PSTCY32_02723, PSTCY32_12556, PSTCY32_2…
GO:0008194	UDP-glycosyltransferase activity	0.00048329	0.046095	18	1961	50	13153	PSTCY32_24630, PSTCY32_20735, PSTCY32_02367, PSTCY32_14249, PSTCY32_07655, PSTCY32_05031, PSTCY32_21859, PSTCY32_15064, PSTCY32_15387, PSTCY32_19879, PSTCY32_19481, PSTCY32_13252, PSTCY32_11097, PSTCY32_02366, PSTCY32_09186, PSTCY32_03476, Novel02383, PSTCY32_13051
GO:0016755	transferase activity, transferring amino-acyl groups	0.00051889	0.048415	9	1961	18	13153	PSTCY32_15987, PSTCY32_14259, Novel02196, PSTCY32_13783, PSTCY32_03010, PSTCY32_18013, Novel02199, PSTCY32_20780, PSTCY32_15776
Cluster 4
GO:0003735	structural constituent of ribosome	1.3093e-08	1.1641e-05	98	2617	317	13153	PSTCY32_18499, PSTCY32_01621, PSTCY32_13350, PSTCY32_19140, PSTCY32_21821, PSTCY32_10433, PSTCY32_19687, PSTCY32_06649, PSTCY32_16221, PSTCY32_16924, PSTCY32_17822, PSTCY32_10735, PSTCY32_11859, PSTCY32_05768, PSTCY32_23650, PSTCY32_18303, PSTCY32_20391, Novel01700, PSTCY32_13808, PSTCY32_11531, Novel00060, PSTCY32_03733, PSTCY32_01898, PSTCY32_20502, PSTCY32_13807, PSTCY32_15837, PSTCY32_16917, …
GO:0019001	guanyl nucleotide binding	1.3561e-08	1.1641e-05	92	2617	257	13153	PSTCY32_07165, PSTCY32_25392, PSTCY32_23630, PSTCY32_22642, PSTCY32_22230, PSTCY32_01052, Novel00633, PSTCY32_15566, PSTCY32_24419, PSTCY32_00768, PSTCY32_14851, PSTCY32_23083, PSTCY32_14536, PSTCY32_25094, PSTCY32_16271, PSTCY32_00014, PSTCY32_10866, PSTCY32_06289, PSTCY32_17368, PSTCY32_03396, PSTCY32_25422, PSTCY32_21061, PSTCY32_15942, PSTCY32_12488, Novel01936, PSTCY32_01777, PSTCY32_18756, …
GO:0003924	GTPase activity	1.7976e-08	1.2859e-05	67	2617	170	13153	PSTCY32_20513, PSTCY32_10266, PSTCY32_08352, PSTCY32_04193, Novel02179, PSTCY32_26494, PSTCY32_24371, PSTCY32_00826, PSTCY32_07946, PSTCY32_02912, PSTCY32_24087, PSTCY32_03011, PSTCY32_01593, PSTCY32_00834, PSTCY32_15858, PSTCY32_23400, PSTCY32_15836, PSTCY32_25923, PSTCY32_23694, Novel01564, PSTCY32_12536, PSTCY32_11795, PSTCY32_13599, PSTCY32_13751, PSTCY32_09097, PSTCY32_03160, PSTCY32_24290, …
GO:0032561	guanyl ribonucleotide binding	2.5038e-08	1.3433e-05	91	2617	256	13153	PSTCY32_25422, PSTCY32_21061, PSTCY32_12488, PSTCY32_15942, Novel01936, PSTCY32_01777, PSTCY32_14851, PSTCY32_23083, PSTCY32_25094, PSTCY32_14536, PSTCY32_16271, PSTCY32_00014, PSTCY32_17368, PSTCY32_06289, PSTCY32_03396, PSTCY32_22230, PSTCY32_01052, Novel00633, PSTCY32_24419, PSTCY32_15566, PSTCY32_00768, PSTCY32_07165, PSTCY32_25392, PSTCY32_23630, PSTCY32_22642, PSTCY32_12310, PSTCY32_11014, …
GO:0005525	GTP binding	3.5618e-08	1.6986e-05	90	2617	254	13153	Novel02690, PSTCY32_03564, Novel01937, PSTCY32_03644, PSTCY32_02760, PSTCY32_23780, PSTCY32_15962, PSTCY32_12489, PSTCY32_05293, PSTCY32_06593, PSTCY32_05590, PSTCY32_18756, PSTCY32_14927, PSTCY32_22395, PSTCY32_10265, PSTCY32_14690, PSTCY32_12310, PSTCY32_11014, PSTCY32_08149, PSTCY32_14586, PSTCY32_10777, PSTCY32_08864, PSTCY32_15566, PSTCY32_24419, PSTCY32_00768, Novel00633, PSTCY32_01052, PST…
GO:0004298	threonine-type endopeptidase activity	1.1199e-07	3.2043e-05	16	2617	23	13153	PSTCY32_25693, PSTCY32_04121, PSTCY32_23038, PSTCY32_15156, PSTCY32_25662, PSTCY32_18724, PSTCY32_05239, PSTCY32_05445, PSTCY32_19809, PSTCY32_14839, PSTCY32_05710, PSTCY32_08403, PSTCY32_21189, PSTCY32_21413, PSTCY32_23951, PSTCY32_00402
GO:0070003	threonine-type peptidase activity	1.1199e-07	3.2043e-05	16	2617	23	13153	PSTCY32_00402, PSTCY32_14839, PSTCY32_19809, PSTCY32_05445, PSTCY32_23951, PSTCY32_08403, PSTCY32_21413, PSTCY32_21189, PSTCY32_05710, PSTCY32_15156, PSTCY32_05239, PSTCY32_25662, PSTCY32_18724, PSTCY32_04121, PSTCY32_25693, PSTCY32_23038
GO:0016491	oxidoreductase activity	8.1905e-06	0.001134	236	2617	931	13153	PSTCY32_10269, PSTCY32_06026, PSTCY32_05575, PSTCY32_03181, Novel01174, PSTCY32_14895, PSTCY32_01832, PSTCY32_15942, PSTCY32_13303, PSTCY32_12017, PSTCY32_21317, PSTCY32_07945, PSTCY32_17104, PSTCY32_22353, PSTCY32_00143, PSTCY32_10598, PSTCY32_07402, PSTCY32_24324, PSTCY32_16426, PSTCY32_12474, Novel00779, PSTCY32_24419, PSTCY32_00835, PSTCY32_04977, PSTCY32_25498, PSTCY32_13447, PSTCY32_24493, …
GO:0036094	small molecule binding	1.0069e-05	0.0013095	459	2617	1834	13153	PSTCY32_08984, PSTCY32_20673, PSTCY32_16271, PSTCY32_02936, Novel01174, PSTCY32_00014, PSTCY32_04841, Novel01548, PSTCY32_09896, PSTCY32_15013, PSTCY32_07945, PSTCY32_17131, PSTCY32_21035, PSTCY32_00679, PSTCY32_15942, Novel02594, PSTCY32_01777, PSTCY32_07165, PSTCY32_20454, PSTCY32_12979, PSTCY32_25392, PSTCY32_14765, PSTCY32_05756, PSTCY32_22230, PSTCY32_01109, PSTCY32_01052, PSTCY32_18004, Nov…
GO:0000166	nucleotide binding	1.3746e-05	0.0016856	449	2617	1791	13153	PSTCY32_09969, PSTCY32_12485, PSTCY32_18299, Novel01564, PSTCY32_20784, PSTCY32_00512, PSTCY32_23400, PSTCY32_22136, PSTCY32_16226, PSTCY32_01593, PSTCY32_04233, PSTCY32_21751, PSTCY32_03184, PSTCY32_04832, PSTCY32_13435, PSTCY32_02190, PSTCY32_24371, PSTCY32_22059, PSTCY32_08352, PSTCY32_15581, PSTCY32_00603, PSTCY32_09925, PSTCY32_14769, PSTCY32_19797, Novel01059, PSTCY32_06909, PSTCY32_20513, …
GO:1901265	nucleoside phosphate binding	1.3746e-05	0.0016856	449	2617	1791	13153	PSTCY32_26699, PSTCY32_18941, PSTCY32_24950, PSTCY32_05736, Novel01060, PSTCY32_25422, PSTCY32_12316, PSTCY32_22392, PSTCY32_24844, Novel02505, PSTCY32_19702, PSTCY32_13542, PSTCY32_20883, PSTCY32_17368, Novel01436, PSTCY32_25094, PSTCY32_14536, PSTCY32_07216, PSTCY32_04511, PSTCY32_09064, PSTCY32_17014, PSTCY32_15580, Novel01258, PSTCY32_24583, PSTCY32_08601, PSTCY32_26048, PSTCY32_24921, PSTCY3…
GO:0003723	RNA binding	2.901e-05	0.0030368	142	2617	514	13153	PSTCY32_01870, PSTCY32_23067, Novel02607, Novel00863, PSTCY32_18974, PSTCY32_16235, PSTCY32_16754, PSTCY32_07402, PSTCY32_25654, PSTCY32_11265, PSTCY32_16271, PSTCY32_21163, PSTCY32_05575, PSTCY32_05930, PSTCY32_07892, PSTCY32_15502, PSTCY32_10303, PSTCY32_03957, PSTCY32_07187, PSTCY32_21243, PSTCY32_11521, PSTCY32_15570, PSTCY32_12310, PSTCY32_08899, PSTCY32_20322, PSTCY32_12834, PSTCY32_12591, …
GO:0048037	cofactor binding	3.3045e-05	0.0033769	101	2617	347	13153	PSTCY32_05745, PSTCY32_00263, PSTCY32_00859, PSTCY32_02428, PSTCY32_24110, PSTCY32_12393, PSTCY32_22972, PSTCY32_11155, PSTCY32_08027, Novel01104, PSTCY32_19225, PSTCY32_23857, PSTCY32_01037, PSTCY32_13465, PSTCY32_16634, PSTCY32_21603, PSTCY32_21507, PSTCY32_00674, PSTCY32_16272, PSTCY32_19909, PSTCY32_05255, PSTCY32_24115, PSTCY32_13709, Novel02528, PSTCY32_03194, PSTCY32_16605, PSTCY32_07945, …
GO:0005198	structural molecule activity	6.3102e-05	0.0060185	150	2617	586	13153	PSTCY32_17429, PSTCY32_03194, PSTCY32_05198, PSTCY32_00652, PSTCY32_10074, Novel01937, PSTCY32_10082, PSTCY32_03826, PSTCY32_15837, PSTCY32_20502, PSTCY32_08899, PSTCY32_03742, PSTCY32_05546, PSTCY32_05768, PSTCY32_12388, PSTCY32_23650, PSTCY32_13808, PSTCY32_13281, PSTCY32_01898, PSTCY32_03733, Novel00060, PSTCY32_11531, Novel02085, PSTCY32_13350, PSTCY32_01621, PSTCY32_10315, PSTCY32_21821, PST…
GO:0043168	anion binding	6.6002e-05	0.0061583	445	2617	1810	13153	PSTCY32_21615, PSTCY32_09768, PSTCY32_09606, PSTCY32_08168, PSTCY32_23771, PSTCY32_18562, PSTCY32_04311, PSTCY32_25386, PSTCY32_21400, PSTCY32_09812, PSTCY32_06549, PSTCY32_00359, PSTCY32_24075, PSTCY32_14919, PSTCY32_07215, PSTCY32_26473, PSTCY32_03160, PSTCY32_05601, PSTCY32_08863, PSTCY32_11843, PSTCY32_05129, PSTCY32_12509, PSTCY32_13294, PSTCY32_02819, PSTCY32_00834, PSTCY32_08594, Novel0222…
GO:0016818	hydrolase activity, acting on acid anhydrides, in phosphorus-containing anhydrides	7.1691e-05	0.0065468	181	2617	659	13153	PSTCY32_13806, PSTCY32_17368, Novel01436, PSTCY32_10866, PSTCY32_14851, PSTCY32_25094, PSTCY32_14536, PSTCY32_18895, PSTCY32_26699, PSTCY32_06150, PSTCY32_25422, PSTCY32_03003, PSTCY32_24844, PSTCY32_22642, PSTCY32_08078, PSTCY32_09010, Novel02498, PSTCY32_09064, PSTCY32_16077, PSTCY32_10777, PSTCY32_12204, PSTCY32_14690, PSTCY32_14681, PSTCY32_12178, PSTCY32_08149, PSTCY32_11014, PSTCY32_23266, …
GO:0050662	coenzyme binding	8.0554e-05	0.0070558	82	2617	275	13153	PSTCY32_19225, PSTCY32_01037, PSTCY32_23857, Novel01104, PSTCY32_02428, PSTCY32_24110, PSTCY32_05745, PSTCY32_00859, PSTCY32_00263, PSTCY32_24115, PSTCY32_13709, PSTCY32_19909, PSTCY32_03194, Novel02528, PSTCY32_13465, PSTCY32_16634, PSTCY32_00674, PSTCY32_16272, PSTCY32_21603, PSTCY32_21507, PSTCY32_02015, PSTCY32_20673, Novel01174, PSTCY32_08895, Novel02505, PSTCY32_14368, PSTCY32_12017, PSTCY3…
GO:0043566	structure-specific DNA binding	8.533e-05	0.0073248	21	2617	44	13153	PSTCY32_19214, PSTCY32_14388, PSTCY32_26699, PSTCY32_16794, PSTCY32_01415, PSTCY32_02428, PSTCY32_10541, PSTCY32_16433, PSTCY32_21643, PSTCY32_12178, PSTCY32_19823, PSTCY32_25331, PSTCY32_11205, PSTCY32_09768, PSTCY32_07142, PSTCY32_13689, PSTCY32_10026, PSTCY32_16739, PSTCY32_13667, PSTCY32_20454, PSTCY32_20184
GO:0016462	pyrophosphatase activity	0.0001493	0.012323	173	2617	633	13153	PSTCY32_14690, PSTCY32_23266, PSTCY32_11014, PSTCY32_14681, PSTCY32_12178, PSTCY32_08149, PSTCY32_10777, PSTCY32_12204, Novel02690, Novel02083, PSTCY32_25060, PSTCY32_15263, PSTCY32_23780, PSTCY32_15156, PSTCY32_06734, PSTCY32_04020, Novel02528, PSTCY32_20244, PSTCY32_06593, Novel00769, PSTCY32_04490, PSTCY32_06150, PSTCY32_18895, PSTCY32_26699, PSTCY32_03003, PSTCY32_24844, PSTCY32_25422, PSTCY3…
GO:0016817	hydrolase activity, acting on acid anhydrides	0.00015705	0.012718	196	2617	734	13153	PSTCY32_08078, PSTCY32_22642, PSTCY32_16077, PSTCY32_09064, Novel02498, PSTCY32_09010, PSTCY32_14851, PSTCY32_14536, PSTCY32_25094, PSTCY32_10866, PSTCY32_17368, Novel01436, PSTCY32_13806, PSTCY32_24844, PSTCY32_03003, PSTCY32_25422, PSTCY32_06150, PSTCY32_18895, PSTCY32_26699, Novel00769, PSTCY32_04490, PSTCY32_23513, PSTCY32_15156, PSTCY32_06734, PSTCY32_04020, PSTCY32_00524, PSTCY32_20244, Nov…
GO:0016887	ATPase activity	0.00022096	0.016638	91	2617	293	13153	PSTCY32_13751, Novel00096, PSTCY32_24121, PSTCY32_20843, PSTCY32_12485, Novel01564, PSTCY32_23745, PSTCY32_23694, PSTCY32_21222, PSTCY32_23400, PSTCY32_22136, PSTCY32_01593, PSTCY32_10873, PSTCY32_02548, PSTCY32_14181, PSTCY32_08983, PSTCY32_13435, PSTCY32_22999, PSTCY32_09971, PSTCY32_24371, PSTCY32_10567, Novel02179, PSTCY32_08352, PSTCY32_11058, PSTCY32_19290, PSTCY32_10266, PSTCY32_20513, PST…
GO:0017111	nucleoside-triphosphatase activity	0.00025424	0.018495	169	2617	621	13153	PSTCY32_25933, PSTCY32_25431, PSTCY32_01084, PSTCY32_00762, PSTCY32_22096, PSTCY32_24331, PSTCY32_25386, PSTCY32_04311, PSTCY32_14919, PSTCY32_09812, PSTCY32_00359, PSTCY32_03160, PSTCY32_26473, Novel02059, PSTCY32_09097, PSTCY32_13021, PSTCY32_05176, PSTCY32_12509, Novel01240, PSTCY32_00834, PSTCY32_10873, PSTCY32_24087, PSTCY32_03011, PSTCY32_24121, PSTCY32_20843, PSTCY32_04331, PSTCY32_13751, …
GO:0004020	adenylylsulfate kinase activity	0.00029123	0.020491	8	2617	10	13153	PSTCY32_01777, PSTCY32_12310, PSTCY32_13435, PSTCY32_08149, PSTCY32_14586, PSTCY32_20513, PSTCY32_14925, PSTCY32_16271
GO:0003824	catalytic activity	0.00033813	0.022327	1235	2617	5707	13153	PSTCY32_24336, PSTCY32_07746, PSTCY32_09840, PSTCY32_22439, PSTCY32_24341, PSTCY32_24536, PSTCY32_05745, PSTCY32_02925, PSTCY32_17667, Novel00098, PSTCY32_06222, PSTCY32_08285, PSTCY32_10871, PSTCY32_13880, PSTCY32_14644, PSTCY32_10423, PSTCY32_21741, PSTCY32_22061, PSTCY32_14595, PSTCY32_17429, PSTCY32_04706, PSTCY32_09365, PSTCY32_03564, PSTCY32_00265, Novel01476, PSTCY32_02936, Novel00337, PST…
GO:0031683	G-protein beta/gamma-subunit complex binding	0.00035479	0.022728	14	2617	30	13153	PSTCY32_15566, PSTCY32_18721, PSTCY32_26494, PSTCY32_08352, PSTCY32_14919, PSTCY32_07946, PSTCY32_09463, PSTCY32_10777, PSTCY32_03011, PSTCY32_24087, PSTCY32_01084, PSTCY32_25094, PSTCY32_10266, PSTCY32_10866
GO:0003724	RNA helicase activity	0.00036481	0.023026	27	2617	65	13153	PSTCY32_12495, PSTCY32_26473, PSTCY32_04490, PSTCY32_24290, PSTCY32_20513, PSTCY32_05678, PSTCY32_20244, PSTCY32_14181, Novel02083, PSTCY32_25060, PSTCY32_23780, PSTCY32_22999, PSTCY32_13435, PSTCY32_11058, PSTCY32_08352, PSTCY32_23400, PSTCY32_22136, PSTCY32_14536, PSTCY32_05575, Novel01436, PSTCY32_05930, PSTCY32_14662, PSTCY32_00762, PSTCY32_08812, PSTCY32_12310, PSTCY32_14919, PSTCY32_14690
GO:0004719	protein-L-isoaspartate (D-aspartate) O-methyltransferase activity	0.00052504	0.030452	9	2617	15	13153	PSTCY32_00054, PSTCY32_10872, PSTCY32_23044, PSTCY32_04964, PSTCY32_11526, PSTCY32_21789, PSTCY32_08596, PSTCY32_20340, PSTCY32_23658
GO:0032553	ribonucleotide binding	0.00056214	0.031334	375	2617	1527	13153	PSTCY32_06586, PSTCY32_15836, PSTCY32_06790, PSTCY32_21072, PSTCY32_13751, Novel00096, PSTCY32_23163, PSTCY32_24121, PSTCY32_20843, PSTCY32_07471, PSTCY32_24087, PSTCY32_06108, PSTCY32_14651, PSTCY32_15352, Novel01240, PSTCY32_01458, PSTCY32_04193, Novel02179, PSTCY32_10567, PSTCY32_13777, PSTCY32_06450, PSTCY32_14181, PSTCY32_13159, PSTCY32_11787, PSTCY32_22409, PSTCY32_17012, PSTCY32_12495, PST…
GO:0009378	four-way junction helicase activity	0.00057148	0.031446	24	2617	58	13153	PSTCY32_22642, PSTCY32_20244, PSTCY32_15156, PSTCY32_04020, PSTCY32_06734, PSTCY32_20513, PSTCY32_04490, PSTCY32_26473, PSTCY32_08352, PSTCY32_11058, PSTCY32_13435, PSTCY32_22999, PSTCY32_25060, Novel02083, PSTCY32_08812, PSTCY32_00762, PSTCY32_05575, Novel01436, PSTCY32_23400, PSTCY32_22136, PSTCY32_21222, PSTCY32_23533, PSTCY32_14690, PSTCY32_04311
GO:0010181	FMN binding	0.00072349	0.039307	12	2617	24	13153	PSTCY32_14319, PSTCY32_02819, PSTCY32_17422, PSTCY32_09947, PSTCY32_13465, Novel02410, PSTCY32_12633, PSTCY32_03194, PSTCY32_23857, PSTCY32_23771, PSTCY32_14192, PSTCY32_20673
GO:0016829	lyase activity	0.00078752	0.04122	64	2617	218	13153	PSTCY32_00776, PSTCY32_15818, PSTCY32_22240, PSTCY32_26774, PSTCY32_14390, PSTCY32_19688, Novel01868, PSTCY32_22969, PSTCY32_05408, PSTCY32_15110, PSTCY32_04109, PSTCY32_02783, PSTCY32_22059, PSTCY32_16141, PSTCY32_24325, PSTCY32_09904, PSTCY32_19905, PSTCY32_16842, PSTCY32_18887, PSTCY32_17144, PSTCY32_18530, PSTCY32_04068, PSTCY32_16738, PSTCY32_20475, PSTCY32_19282, PSTCY32_05604, PSTCY32_1787…
GO:0010340	carboxyl-O-methyltransferase activity	0.00081788	0.041298	12	2617	24	13153	PSTCY32_14729, PSTCY32_00054, PSTCY32_11058, PSTCY32_10872, PSTCY32_23044, PSTCY32_04964, PSTCY32_21789, PSTCY32_11526, PSTCY32_08596, PSTCY32_16426, PSTCY32_23658, PSTCY32_20340
GO:0051998	protein carboxyl O-methyltransferase activity	0.00081788	0.041298	12	2617	24	13153	PSTCY32_21789, PSTCY32_11526, PSTCY32_20340, PSTCY32_23658, PSTCY32_16426, PSTCY32_08596, PSTCY32_14729, PSTCY32_10872, PSTCY32_11058, PSTCY32_00054, PSTCY32_23044, PSTCY32_04964
