# Supplementary material for: High-throughput RNA sequencing reveals differences between the transcriptomes of the five spore forms of Puccinia striiformis f. sp. tritici, the wheat stripe rust pathogen
Source: Stress Biol. 2023 Jul 31;3(1):29. doi: 10.1007/s44154-023-00107-z (PMC10441873; doi:10.1007/s44154-023-00107-z)
Supplement: Supplementary file 6 — Additional file 6: Supplementary Table 6. GO functional annotation of up-regulated genes in basidiospores, pycniospores, teliospores, and aeciospores when compared with genes in urediniospores. [file 44154_2023_107_MOESM6_ESM.xlsx]

## Sheet: Sheet1
Table S6 GO functional annotation of up-regulated genes in basidiospores, pycniospores, teliospores and aeciospores when compared with those in urediniospores
GO_accession	Description	Term_type	Over_represented_pValue	Corrected_pValue	DEG_item	DEG_list	Bg_item	Bg_list	Gene_names
Basidiospores vs urediniospores
GO:0016798	hydrolase activity, acting on glycosyl bonds	molecular_function	1.3613e-07	0.00058425	83	2453	257	13153	PSTCY32_17753, PSTCY32_06576, PSTCY32_20368, PSTCY32_21410, PSTCY32_02018, PSTCY32_25686, PSTCY32_05638, Novel02414, PSTCY32_22367, Novel02182, PSTCY32_24549, PSTCY32_06174, PSTCY32_24409, PSTCY32_03845, PSTCY32_00762, PSTCY32_10591, PSTCY32_01509, PSTCY32_19904, PSTCY32_07500, PSTCY32_03308, PSTCY32_00764, PSTCY32_25663, Novel02413, PSTCY32_03518, Novel02549, Novel00255, PSTCY32_24941, PSTCY32_1…
GO:0004553	hydrolase activity, hydrolyzing O-glycosyl compounds	molecular_function	4.9239e-07	0.0010567	76	2453	236	13153	PSTCY32_06933, PSTCY32_13359, Novel01443, PSTCY32_13893, PSTCY32_00114, PSTCY32_14070, PSTCY32_10853, PSTCY32_24941, PSTCY32_13881, PSTCY32_11772, PSTCY32_03518, Novel02549, PSTCY32_07500, PSTCY32_19904, PSTCY32_25663, PSTCY32_03308, PSTCY32_00764, Novel02413, PSTCY32_00762, PSTCY32_03845, PSTCY32_10591, PSTCY32_01509, PSTCY32_05638, PSTCY32_25686, Novel02414, PSTCY32_22367, Novel02182, PSTCY32_2…
GO:0004640	phosphoribosylanthranilate isomerase activity	molecular_function	7.7511e-06	0.011089	8	2453	11	13153	PSTCY32_00864, PSTCY32_04464, PSTCY32_12832, PSTCY32_00178, PSTCY32_13351, PSTCY32_03511, PSTCY32_05928, PSTCY32_21589
GO:0055085	transmembrane transport	biological_process	1.4748e-05	0.015824	151	2453	566	13153	PSTCY32_12231, PSTCY32_26713, PSTCY32_05220, PSTCY32_19499, PSTCY32_20019, PSTCY32_21207, Novel00566, PSTCY32_01456, PSTCY32_18802, Novel02217, PSTCY32_09903, PSTCY32_01854, PSTCY32_12674, PSTCY32_16581, PSTCY32_17697, PSTCY32_12885, PSTCY32_25337, PSTCY32_08857, PSTCY32_14920, Novel01759, PSTCY32_18330, PSTCY32_03554, PSTCY32_07647, PSTCY32_24500, Novel01884, PSTCY32_18728, PSTCY32_05619, PSTCY3…
GO:0005215	transporter activity	molecular_function	4.9046e-05	0.042101	199	2453	823	13153	PSTCY32_24289, PSTCY32_12768, PSTCY32_13751, PSTCY32_14662, PSTCY32_23400, PSTCY32_01332, Novel02743, PSTCY32_05661, PSTCY32_23396, PSTCY32_09373, PSTCY32_09173, PSTCY32_17419, PSTCY32_26045, PSTCY32_01937, PSTCY32_17735, PSTCY32_10054, PSTCY32_12627, PSTCY32_05806, PSTCY32_21907, PSTCY32_07870, PSTCY32_00771, PSTCY32_03599, PSTCY32_06031, PSTCY32_10418, PSTCY32_04850, PSTCY32_15904, PSTCY32_1165…
Pycniospores vs urediniospores
GO:0003735	structural constituent of ribosome	molecular_function	4.709e-08	0.00018469	73	1740	317	13153	Novel02401, PSTCY32_05768, PSTCY32_03376, PSTCY32_16221, Novel02150, PSTCY32_02640, PSTCY32_20326, PSTCY32_06576, PSTCY32_11224, PSTCY32_03321, PSTCY32_07428, Novel01385, Novel00060, PSTCY32_03733, Novel01937, Novel00346, PSTCY32_09930, PSTCY32_23650, PSTCY32_24322, PSTCY32_13530, Novel01036, PSTCY32_03194, PSTCY32_16667, PSTCY32_17369, PSTCY32_00860, PSTCY32_19831, PSTCY32_03342, PSTCY32_16496, …
GO:0005840	ribosome	cellular_component	8.6061e-08	0.00018469	72	1740	316	13153	PSTCY32_23064, PSTCY32_02382, PSTCY32_09114, PSTCY32_05228, PSTCY32_25721, PSTCY32_03507, PSTCY32_15350, PSTCY32_17822, PSTCY32_11859, PSTCY32_13808, PSTCY32_13531, PSTCY32_15837, PSTCY32_17831, PSTCY32_20701, PSTCY32_19318, Novel02065, PSTCY32_08197, PSTCY32_16887, PSTCY32_14670, PSTCY32_01173, PSTCY32_17733, PSTCY32_13807, PSTCY32_06649, PSTCY32_19178, PSTCY32_10735, PSTCY32_14787, PSTCY32_1246…
GO:0000152	nuclear ubiquitin ligase complex	cellular_component	1.4641e-06	0.0012568	42	1740	153	13153	PSTCY32_04856, PSTCY32_20734, PSTCY32_05762, PSTCY32_01017, PSTCY32_18177, PSTCY32_01917, PSTCY32_22968, PSTCY32_19071, PSTCY32_00086, PSTCY32_04860, PSTCY32_19207, PSTCY32_00269, Novel00639, PSTCY32_23708, PSTCY32_26292, PSTCY32_10149, PSTCY32_24841, PSTCY32_04858, PSTCY32_04850, PSTCY32_05649, PSTCY32_24915, PSTCY32_00619, PSTCY32_04621, PSTCY32_00212, PSTCY32_26294, PSTCY32_24259, PSTCY32_0616…
GO:0005680	anaphase-promoting complex	cellular_component	1.4641e-06	0.0012568	42	1740	153	13153	PSTCY32_25134, PSTCY32_13120, PSTCY32_00614, PSTCY32_03571, PSTCY32_23517, PSTCY32_17701, PSTCY32_26287, Novel00168, PSTCY32_22414, PSTCY32_11344, PSTCY32_00625, PSTCY32_19062, PSTCY32_06160, PSTCY32_24259, Novel00235, PSTCY32_00610, PSTCY32_26091, PSTCY32_23708, PSTCY32_26292, PSTCY32_10149, PSTCY32_00269, Novel00639, PSTCY32_19207, PSTCY32_24915, PSTCY32_04850, PSTCY32_05649, PSTCY32_26294, PST…
GO:0031461	cullin-RING ubiquitin ligase complex	cellular_component	1.4641e-06	0.0012568	42	1740	153	13153	PSTCY32_23517, PSTCY32_17701, PSTCY32_26287, Novel00168, PSTCY32_22414, PSTCY32_00625, PSTCY32_11344, PSTCY32_25134, PSTCY32_13120, PSTCY32_03571, PSTCY32_00614, Novel00235, PSTCY32_00610, PSTCY32_26091, PSTCY32_19062, PSTCY32_06160, PSTCY32_24259, PSTCY32_05649, PSTCY32_04850, PSTCY32_24915, PSTCY32_00619, PSTCY32_04621, PSTCY32_00212, PSTCY32_26294, PSTCY32_24841, PSTCY32_04858, PSTCY32_23708, …
GO:1901564	organonitrogen compound metabolic process	biological_process	2.9522e-06	0.0021118	201	1740	1147	13153	PSTCY32_25564, PSTCY32_15542, PSTCY32_25044, Novel02498, PSTCY32_09405, Novel01385, PSTCY32_09175, Novel00060, PSTCY32_06480, PSTCY32_22269, PSTCY32_16392, PSTCY32_15836, PSTCY32_17419, PSTCY32_05604, Novel02401, PSTCY32_00117, PSTCY32_13359, PSTCY32_04871, PSTCY32_10366, PSTCY32_23693, PSTCY32_23568, PSTCY32_03333, Novel00604, PSTCY32_17326, PSTCY32_03342, PSTCY32_16496, Novel00920, PSTCY32_0675…
GO:0000151	ubiquitin ligase complex	cellular_component	4.9107e-06	0.0029484	42	1740	160	13153	PSTCY32_20734, PSTCY32_05762, PSTCY32_18177, PSTCY32_01017, PSTCY32_01917, PSTCY32_04856, PSTCY32_04860, PSTCY32_00086, PSTCY32_19071, PSTCY32_22968, PSTCY32_10149, PSTCY32_26292, PSTCY32_23708, PSTCY32_00269, Novel00639, PSTCY32_19207, PSTCY32_26294, PSTCY32_00212, PSTCY32_04621, PSTCY32_00619, PSTCY32_24915, PSTCY32_05649, PSTCY32_04850, PSTCY32_04858, PSTCY32_24841, PSTCY32_19062, PSTCY32_2425…
GO:0005575	cellular_component	cellular_component	5.6628e-06	0.0029484	830	1740	5641	13153	PSTCY32_01943, PSTCY32_04208, PSTCY32_04842, PSTCY32_23165, PSTCY32_09511, PSTCY32_13269, Novel02085, PSTCY32_21082, PSTCY32_03372, Novel01175, PSTCY32_11812, PSTCY32_17610, PSTCY32_11268, Novel02614, PSTCY32_13933, PSTCY32_13515, PSTCY32_11900, PSTCY32_18913, PSTCY32_23122, PSTCY32_00842, PSTCY32_10594, PSTCY32_00190, PSTCY32_21078, PSTCY32_23381, PSTCY32_01922, PSTCY32_16015, PSTCY32_11601, PST…
GO:0005381	iron ion transmembrane transporter activity	molecular_function	6.1825e-06	0.0029484	16	1740	36	13153	Novel02690, PSTCY32_18794, PSTCY32_06031, Novel02085, PSTCY32_09373, PSTCY32_08595, PSTCY32_13111, PSTCY32_05590, PSTCY32_05578, PSTCY32_12609, PSTCY32_03160, PSTCY32_01052, PSTCY32_23238, PSTCY32_03564, PSTCY32_05751, PSTCY32_15962
GO:1901566	organonitrogen compound biosynthetic process	biological_process	1.0024e-05	0.0040172	157	1740	877	13153	PSTCY32_01173, PSTCY32_14670, PSTCY32_24497, PSTCY32_06490, PSTCY32_08197, Novel02065, PSTCY32_10735, PSTCY32_07085, Novel01837, PSTCY32_04986, PSTCY32_22409, PSTCY32_13807, PSTCY32_07277, PSTCY32_03732, PSTCY32_22086, Novel01377, PSTCY32_23064, PSTCY32_13007, PSTCY32_02382, PSTCY32_18960, PSTCY32_25721, PSTCY32_20785, PSTCY32_03507, PSTCY32_20467, PSTCY32_05228, PSTCY32_01263, PSTCY32_01604, PST…
GO:0006826	iron ion transport	biological_process	1.0296e-05	0.0040172	16	1740	37	13153	PSTCY32_23238, PSTCY32_03160, PSTCY32_01052, PSTCY32_15962, PSTCY32_03564, PSTCY32_05751, PSTCY32_09373, PSTCY32_06031, Novel02085, PSTCY32_08595, PSTCY32_13111, Novel02690, PSTCY32_18794, PSTCY32_12609, PSTCY32_05578, PSTCY32_05590
GO:0004553	hydrolase activity, hydrolyzing O-glycosyl compounds	molecular_function	1.2513e-05	0.0044756	56	1740	236	13153	PSTCY32_14290, Novel01481, PSTCY32_19032, PSTCY32_24549, PSTCY32_06570, PSTCY32_13890, PSTCY32_21410, PSTCY32_23943, PSTCY32_25679, PSTCY32_06177, Novel00690, PSTCY32_07500, PSTCY32_09644, PSTCY32_25686, Novel02413, PSTCY32_07772, PSTCY32_04959, PSTCY32_03849, PSTCY32_16919, PSTCY32_20373, PSTCY32_16015, Novel01476, PSTCY32_02018, PSTCY32_00114, PSTCY32_09581, PSTCY32_20369, Novel02414, PSTCY32_1…
GO:0016798	hydrolase activity, acting on glycosyl bonds	molecular_function	2.1175e-05	0.0069911	59	1740	257	13153	PSTCY32_06570, PSTCY32_13890, PSTCY32_21410, Novel01481, PSTCY32_14290, PSTCY32_24549, PSTCY32_19032, PSTCY32_03849, PSTCY32_04959, Novel01476, PSTCY32_16919, PSTCY32_20373, PSTCY32_00129, PSTCY32_16015, PSTCY32_09581, PSTCY32_00114, PSTCY32_02018, PSTCY32_23943, PSTCY32_25679, PSTCY32_06177, Novel00690, PSTCY32_07500, PSTCY32_09644, Novel02413, PSTCY32_07772, PSTCY32_25686, PSTCY32_22367, PSTCY3…
GO:0015093	ferrous iron transmembrane transporter activity	molecular_function	2.7166e-05	0.0077731	13	1740	28	13153	Novel02690, PSTCY32_03160, PSTCY32_01052, PSTCY32_18794, PSTCY32_06031, Novel02085, PSTCY32_08595, PSTCY32_13111, PSTCY32_03564, PSTCY32_05578, PSTCY32_05590, PSTCY32_12609, PSTCY32_15962
GO:0015684	ferrous iron transport	biological_process	2.7166e-05	0.0077731	13	1740	28	13153	PSTCY32_15962, PSTCY32_12609, PSTCY32_05578, PSTCY32_05590, PSTCY32_03564, PSTCY32_08595, PSTCY32_13111, PSTCY32_06031, Novel02085, PSTCY32_18794, PSTCY32_01052, PSTCY32_03160, Novel02690
GO:0006412	translation	biological_process	3.7379e-05	0.010027	92	1740	483	13153	PSTCY32_16475, PSTCY32_20966, PSTCY32_12467, PSTCY32_09433, PSTCY32_12796, PSTCY32_03732, PSTCY32_22086, PSTCY32_07773, PSTCY32_01173, PSTCY32_14670, PSTCY32_06490, PSTCY32_17733, PSTCY32_00190, PSTCY32_16887, PSTCY32_08197, Novel02065, PSTCY32_10735, PSTCY32_14787, PSTCY32_07085, PSTCY32_19178, PSTCY32_06649, PSTCY32_22409, PSTCY32_13807, PSTCY32_13531, PSTCY32_01604, PSTCY32_13808, PSTCY32_1185…
GO:0044424	intracellular part	cellular_component	5.4416e-05	0.012374	469	1740	3074	13153	PSTCY32_24915, PSTCY32_04850, Novel01377, PSTCY32_05616, PSTCY32_24547, PSTCY32_09409, Novel01247, PSTCY32_19379, PSTCY32_18172, Novel00387, PSTCY32_14192, PSTCY32_22174, PSTCY32_14920, PSTCY32_19767, PSTCY32_10735, PSTCY32_14774, PSTCY32_22968, PSTCY32_15044, PSTCY32_01917, PSTCY32_03827, PSTCY32_04856, PSTCY32_19468, Novel02010, PSTCY32_17831, PSTCY32_10714, PSTCY32_17701, PSTCY32_13281, PSTCY3…
GO:0046915	transition metal ion transmembrane transporter activity	molecular_function	5.4492e-05	0.012374	18	1740	50	13153	PSTCY32_01052, PSTCY32_03160, PSTCY32_23238, PSTCY32_05751, PSTCY32_03564, PSTCY32_02725, PSTCY32_15962, PSTCY32_18794, Novel02690, PSTCY32_13111, PSTCY32_08595, Novel02085, PSTCY32_09373, PSTCY32_06031, PSTCY32_05590, PSTCY32_05578, PSTCY32_14920, PSTCY32_12609
GO:0043043	peptide biosynthetic process	biological_process	5.6426e-05	0.012374	93	1740	494	13153	PSTCY32_19178, PSTCY32_07085, PSTCY32_10735, PSTCY32_14787, PSTCY32_22409, PSTCY32_13807, PSTCY32_06649, PSTCY32_00190, PSTCY32_17733, PSTCY32_06490, PSTCY32_14670, PSTCY32_01173, Novel02065, PSTCY32_08197, PSTCY32_16887, PSTCY32_09433, PSTCY32_07773, PSTCY32_22086, PSTCY32_12796, PSTCY32_03732, PSTCY32_20966, PSTCY32_16475, PSTCY32_12467, PSTCY32_03507, PSTCY32_25721, PSTCY32_23519, PSTCY32_1740…
GO:0044702	single organism reproductive process	biological_process	5.766e-05	0.012374	21	1740	63	13153	PSTCY32_05266, PSTCY32_00719, PSTCY32_14382, PSTCY32_15862, PSTCY32_12460, PSTCY32_22094, PSTCY32_21994, PSTCY32_01793, PSTCY32_08024, PSTCY32_14920, PSTCY32_14432, PSTCY32_21594, PSTCY32_16734, PSTCY32_11325, PSTCY32_10538, PSTCY32_21228, PSTCY32_18660, PSTCY32_17092, Novel00298, PSTCY32_16083, PSTCY32_24366
GO:0043226	organelle	cellular_component	7.0704e-05	0.014451	387	1740	2497	13153	Novel01732, Novel00618, PSTCY32_10070, PSTCY32_04795, PSTCY32_14701, PSTCY32_16724, PSTCY32_12987, PSTCY32_06922, PSTCY32_20734, PSTCY32_05762, PSTCY32_21318, PSTCY32_04069, PSTCY32_08102, PSTCY32_02434, PSTCY32_03599, PSTCY32_21876, PSTCY32_15833, Novel00639, PSTCY32_23501, PSTCY32_23650, PSTCY32_24322, PSTCY32_08362, PSTCY32_25479, Novel02746, PSTCY32_06480, PSTCY32_09185, PSTCY32_16350, Novel0…
GO:0005622	intracellular	cellular_component	8.6852e-05	0.015919	476	1740	3139	13153	Novel01430, PSTCY32_21082, PSTCY32_14786, PSTCY32_04208, PSTCY32_06503, PSTCY32_25987, PSTCY32_06160, Novel02085, Novel02614, PSTCY32_14184, PSTCY32_07080, Novel00168, PSTCY32_18913, PSTCY32_23122, Novel01187, PSTCY32_24539, PSTCY32_00842, PSTCY32_17822, PSTCY32_25134, PSTCY32_09733, PSTCY32_11812, PSTCY32_13688, PSTCY32_11268, PSTCY32_13531, PSTCY32_16437, PSTCY32_01922, PSTCY32_00086, PSTCY32_0…
GO:0043604	amide biosynthetic process	biological_process	8.8141e-05	0.015919	96	1740	519	13153	PSTCY32_16311, PSTCY32_16667, PSTCY32_03194, PSTCY32_02848, PSTCY32_18753, Novel01813, Novel01036, PSTCY32_13530, PSTCY32_24322, PSTCY32_09930, PSTCY32_23650, Novel00346, Novel01937, PSTCY32_20502, PSTCY32_10188, PSTCY32_19687, PSTCY32_06922, PSTCY32_19319, PSTCY32_12190, PSTCY32_18330, PSTCY32_23021, PSTCY32_10082, Novel00920, PSTCY32_03599, PSTCY32_08102, PSTCY32_05227, PSTCY32_03342, PSTCY32_1…
GO:0022414	reproductive process	biological_process	9.0714e-05	0.015919	25	1740	83	13153	PSTCY32_12460, PSTCY32_22094, PSTCY32_21994, PSTCY32_08024, PSTCY32_01793, PSTCY32_14932, PSTCY32_14920, PSTCY32_25946, PSTCY32_22894, PSTCY32_05266, PSTCY32_00719, PSTCY32_15862, PSTCY32_14382, PSTCY32_21228, PSTCY32_18660, PSTCY32_17092, PSTCY32_16083, Novel00298, PSTCY32_24366, PSTCY32_25385, PSTCY32_14432, PSTCY32_21594, PSTCY32_16734, PSTCY32_11325, PSTCY32_10538
GO:0043229	intracellular organelle	cellular_component	9.2723e-05	0.015919	382	1740	2469	13153	PSTCY32_21090, PSTCY32_26287, PSTCY32_15223, PSTCY32_03376, PSTCY32_00643, PSTCY32_18660, PSTCY32_25343, PSTCY32_16016, Novel01923, PSTCY32_11201, PSTCY32_14318, Novel02518, PSTCY32_24913, PSTCY32_10658, PSTCY32_08331, PSTCY32_03321, PSTCY32_00468, PSTCY32_06576, PSTCY32_21994, PSTCY32_26091, PSTCY32_14229, PSTCY32_03733, Novel01698, PSTCY32_00719, Novel01036, PSTCY32_26294, PSTCY32_13530, PSTCY3…
GO:0043228	non-membrane-bounded organelle	cellular_component	9.6896e-05	0.015995	136	1740	773	13153	PSTCY32_14787, PSTCY32_19178, PSTCY32_06649, PSTCY32_17723, PSTCY32_03681, PSTCY32_21078, PSTCY32_00190, PSTCY32_17733, PSTCY32_13762, PSTCY32_16887, PSTCY32_15502, PSTCY32_09433, Novel00298, PSTCY32_15718, PSTCY32_07773, PSTCY32_12796, PSTCY32_05675, PSTCY32_16475, PSTCY32_20966, PSTCY32_12467, PSTCY32_06160, PSTCY32_09114, PSTCY32_12598, Novel02085, PSTCY32_01943, PSTCY32_06503, Novel01236, Nov…
GO:0019953	sexual reproduction	biological_process	0.0001057	0.016212	23	1740	74	13153	PSTCY32_14920, PSTCY32_14932, PSTCY32_01793, PSTCY32_08024, PSTCY32_21994, PSTCY32_12460, PSTCY32_22094, PSTCY32_14382, PSTCY32_15862, PSTCY32_00719, PSTCY32_05266, PSTCY32_22894, PSTCY32_25946, PSTCY32_24366, Novel00298, PSTCY32_16083, PSTCY32_17092, PSTCY32_21228, PSTCY32_10538, PSTCY32_11325, PSTCY32_16734, PSTCY32_21594, PSTCY32_14432
GO:0032991	macromolecular complex	cellular_component	0.00010576	0.016212	293	1740	1846	13153	PSTCY32_00690, PSTCY32_05649, PSTCY32_20187, Novel00028, PSTCY32_19388, PSTCY32_12140, PSTCY32_07020, PSTCY32_03194, PSTCY32_10827, PSTCY32_15854, Novel00610, PSTCY32_17369, PSTCY32_00860, PSTCY32_24225, PSTCY32_16162, PSTCY32_22445, PSTCY32_19189, PSTCY32_18037, PSTCY32_18177, PSTCY32_01017, PSTCY32_19687, PSTCY32_05768, PSTCY32_22414, PSTCY32_14586, PSTCY32_00625, PSTCY32_16221, PSTCY32_20712, …
GO:0005198	structural molecule activity	molecular_function	0.00011724	0.016296	106	1740	586	13153	PSTCY32_09433, PSTCY32_07773, PSTCY32_18045, PSTCY32_22086, PSTCY32_03732, PSTCY32_12796, PSTCY32_20966, PSTCY32_16475, PSTCY32_12467, Novel01536, PSTCY32_08024, PSTCY32_19178, PSTCY32_14787, PSTCY32_10735, PSTCY32_13807, PSTCY32_06649, PSTCY32_06771, PSTCY32_14920, PSTCY32_21078, PSTCY32_17733, PSTCY32_10074, PSTCY32_20178, PSTCY32_14670, Novel01210, PSTCY32_01173, Novel02065, PSTCY32_08197, PST…
GO:0007283	spermatogenesis	biological_process	0.0001199	0.016296	11	1740	24	13153	PSTCY32_21594, PSTCY32_05266, PSTCY32_00719, PSTCY32_15862, PSTCY32_22094, PSTCY32_12460, PSTCY32_21228, PSTCY32_17092, Novel00298, PSTCY32_21994, PSTCY32_01793
GO:0048232	male gamete generation	biological_process	0.0001199	0.016296	11	1740	24	13153	PSTCY32_17092, PSTCY32_22094, PSTCY32_12460, PSTCY32_21228, PSTCY32_01793, Novel00298, PSTCY32_21994, PSTCY32_21594, PSTCY32_00719, PSTCY32_05266, PSTCY32_15862
GO:0004842	ubiquitin-protein transferase activity	molecular_function	0.00012529	0.016296	43	1740	187	13153	PSTCY32_00610, Novel00235, PSTCY32_26091, PSTCY32_19062, PSTCY32_06160, PSTCY32_24259, PSTCY32_11621, PSTCY32_17701, PSTCY32_26287, PSTCY32_23517, PSTCY32_11344, PSTCY32_00625, Novel00168, PSTCY32_22414, PSTCY32_25134, PSTCY32_00614, PSTCY32_03571, PSTCY32_13120, PSTCY32_04860, PSTCY32_00086, PSTCY32_19071, PSTCY32_23502, PSTCY32_22968, PSTCY32_20734, PSTCY32_18177, PSTCY32_01917, PSTCY32_05762, …
GO:0019787	ubiquitin-like protein transferase activity	molecular_function	0.00012529	0.016296	43	1740	187	13153	PSTCY32_11344, PSTCY32_00625, PSTCY32_22414, Novel00168, PSTCY32_26287, PSTCY32_17701, PSTCY32_11621, PSTCY32_23517, PSTCY32_00614, PSTCY32_03571, PSTCY32_13120, PSTCY32_25134, PSTCY32_26091, PSTCY32_00610, Novel00235, PSTCY32_24259, PSTCY32_06160, PSTCY32_19062, PSTCY32_04858, PSTCY32_24841, PSTCY32_07293, PSTCY32_00212, PSTCY32_26294, PSTCY32_00619, PSTCY32_04621, PSTCY32_24915, PSTCY32_04850, …
GO:0006518	peptide metabolic process	biological_process	0.00014413	0.017753	93	1740	506	13153	PSTCY32_09114, PSTCY32_02382, PSTCY32_23064, Novel00416, PSTCY32_18960, PSTCY32_01870, PSTCY32_03507, PSTCY32_25721, PSTCY32_23519, PSTCY32_05228, PSTCY32_20467, PSTCY32_17406, PSTCY32_15837, PSTCY32_01604, PSTCY32_13808, PSTCY32_13531, PSTCY32_11859, PSTCY32_17822, PSTCY32_15350, PSTCY32_19318, PSTCY32_09874, PSTCY32_20701, PSTCY32_17831, PSTCY32_17733, PSTCY32_00190, PSTCY32_14670, PSTCY32_0117…
GO:0044444	cytoplasmic part	cellular_component	0.00014477	0.017753	179	1740	1070	13153	PSTCY32_13530, Novel01036, PSTCY32_09930, PSTCY32_00690, PSTCY32_03194, PSTCY32_00426, PSTCY32_11586, PSTCY32_16667, PSTCY32_13285, PSTCY32_14258, PSTCY32_10082, PSTCY32_23021, PSTCY32_15854, PSTCY32_02941, PSTCY32_17369, PSTCY32_00860, PSTCY32_19831, PSTCY32_19687, PSTCY32_22445, PSTCY32_19189, PSTCY32_16221, PSTCY32_02646, PSTCY32_03376, PSTCY32_14586, PSTCY32_05768, PSTCY32_16016, PSTCY32_1067…
GO:0032504	multicellular organism reproduction	biological_process	0.00016069	0.017928	20	1740	62	13153	PSTCY32_14932, PSTCY32_14920, PSTCY32_21994, PSTCY32_01793, PSTCY32_08024, PSTCY32_22094, PSTCY32_12460, PSTCY32_14382, PSTCY32_15862, PSTCY32_05266, PSTCY32_00719, PSTCY32_22894, Novel00298, PSTCY32_16083, PSTCY32_21228, PSTCY32_17092, PSTCY32_16734, PSTCY32_10538, PSTCY32_21594, PSTCY32_14432
GO:0030529	ribonucleoprotein complex	cellular_component	0.00016096	0.017928	103	1740	568	13153	PSTCY32_25796, PSTCY32_17912, PSTCY32_03194, PSTCY32_16667, Novel01322, Novel01937, PSTCY32_09117, Novel00346, PSTCY32_09930, PSTCY32_23650, PSTCY32_13530, PSTCY32_20187, PSTCY32_24322, PSTCY32_08362, Novel01036, PSTCY32_18330, PSTCY32_19319, PSTCY32_19687, PSTCY32_06922, PSTCY32_20502, PSTCY32_17369, PSTCY32_19831, PSTCY32_00860, PSTCY32_16496, PSTCY32_03342, PSTCY32_10827, PSTCY32_12310, PSTCY3…
GO:0044703	multi-organism reproductive process	biological_process	0.00016603	0.017928	23	1740	76	13153	PSTCY32_22094, PSTCY32_12460, PSTCY32_21994, PSTCY32_01793, PSTCY32_08024, PSTCY32_14932, PSTCY32_14920, PSTCY32_22894, PSTCY32_25946, PSTCY32_05266, PSTCY32_00719, PSTCY32_15862, PSTCY32_14382, PSTCY32_21228, PSTCY32_17092, PSTCY32_16083, Novel00298, PSTCY32_24366, PSTCY32_14432, PSTCY32_21594, PSTCY32_16734, PSTCY32_11325, PSTCY32_10538
GO:0043232	intracellular non-membrane-bounded organelle	cellular_component	0.00016705	0.017928	131	1740	749	13153	PSTCY32_00860, PSTCY32_19831, PSTCY32_17369, PSTCY32_14258, PSTCY32_10082, PSTCY32_23021, PSTCY32_16162, PSTCY32_04408, PSTCY32_16461, PSTCY32_19687, PSTCY32_24444, PSTCY32_09930, PSTCY32_26795, PSTCY32_13530, Novel01036, PSTCY32_25796, PSTCY32_13285, PSTCY32_12140, PSTCY32_03194, PSTCY32_16667, PSTCY32_06576, PSTCY32_21994, PSTCY32_11224, PSTCY32_00502, PSTCY32_07428, PSTCY32_00468, PSTCY32_0332…
GO:0000041	transition metal ion transport	biological_process	0.00016708	0.017928	18	1740	54	13153	PSTCY32_23238, PSTCY32_03160, PSTCY32_01052, PSTCY32_15962, PSTCY32_02725, PSTCY32_05751, PSTCY32_03564, PSTCY32_09373, Novel02085, PSTCY32_06031, PSTCY32_08595, PSTCY32_13111, Novel02690, PSTCY32_18794, PSTCY32_12609, PSTCY32_14920, PSTCY32_05590, PSTCY32_05578
GO:0004185	serine-type carboxypeptidase activity	molecular_function	0.00023923	0.025043	12	1740	29	13153	PSTCY32_19876, PSTCY32_22893, PSTCY32_21787, PSTCY32_00797, PSTCY32_22890, PSTCY32_16202, PSTCY32_22895, PSTCY32_21788, PSTCY32_05656, PSTCY32_04382, PSTCY32_11785, PSTCY32_11784
GO:0070838	divalent metal ion transport	biological_process	0.00027456	0.027641	16	1740	47	13153	PSTCY32_06031, Novel02085, PSTCY32_06510, PSTCY32_08595, PSTCY32_13111, PSTCY32_26301, Novel02690, PSTCY32_18794, PSTCY32_12609, PSTCY32_05590, PSTCY32_05578, PSTCY32_03160, PSTCY32_01052, PSTCY32_04849, PSTCY32_15962, PSTCY32_03564
GO:0005623	cell	cellular_component	0.00028337	0.027641	507	1740	3402	13153	Novel02460, PSTCY32_05763, PSTCY32_17092, PSTCY32_07864, Novel02401, PSTCY32_25879, Novel00418, PSTCY32_25465, PSTCY32_26000, PSTCY32_06026, PSTCY32_24290, PSTCY32_09846, PSTCY32_18053, PSTCY32_25814, PSTCY32_15542, PSTCY32_16205, Novel01385, PSTCY32_22839, Novel00794, PSTCY32_09924, PSTCY32_21479, Novel02528, PSTCY32_00610, PSTCY32_04134, PSTCY32_09175, Novel00060, PSTCY32_12189, PSTCY32_12116, …
GO:0044464	cell part	cellular_component	0.00028337	0.027641	507	1740	3402	13153	Novel00643, PSTCY32_20326, PSTCY32_02644, PSTCY32_10538, PSTCY32_15379, PSTCY32_08078, PSTCY32_02640, PSTCY32_20712, Novel00068, PSTCY32_17260, PSTCY32_00614, PSTCY32_06800, Novel01968, Novel02150, PSTCY32_02646, PSTCY32_19626, PSTCY32_16221, PSTCY32_19078, PSTCY32_05768, PSTCY32_18618, PSTCY32_08285, PSTCY32_14586, PSTCY32_07421, PSTCY32_22414, PSTCY32_10674, PSTCY32_08984, PSTCY32_00625, PSTCY3…
GO:0006790	sulfur compound metabolic process	biological_process	0.00029423	0.028063	18	1740	56	13153	PSTCY32_14925, Novel00416, PSTCY32_14129, PSTCY32_15041, Novel01043, PSTCY32_14989, PSTCY32_12310, PSTCY32_20501, PSTCY32_04986, PSTCY32_08820, PSTCY32_06923, PSTCY32_00648, PSTCY32_17274, PSTCY32_07186, PSTCY32_23193, PSTCY32_14586, PSTCY32_24292, PSTCY32_05502
GO:0007276	gamete generation	biological_process	0.00036559	0.034111	15	1740	43	13153	PSTCY32_05266, PSTCY32_16734, PSTCY32_00719, PSTCY32_15862, PSTCY32_14432, PSTCY32_21594, PSTCY32_14920, PSTCY32_22094, PSTCY32_12460, PSTCY32_21228, PSTCY32_17092, Novel00298, PSTCY32_21994, PSTCY32_08024, PSTCY32_01793
GO:0048609	multicellular organismal reproductive process	biological_process	0.00039668	0.036224	17	1740	52	13153	PSTCY32_08024, PSTCY32_01793, PSTCY32_21994, PSTCY32_22094, PSTCY32_12460, PSTCY32_14920, PSTCY32_14932, PSTCY32_22894, PSTCY32_15862, PSTCY32_00719, PSTCY32_05266, Novel00298, PSTCY32_17092, PSTCY32_21228, PSTCY32_21594, PSTCY32_14432, PSTCY32_16734
GO:0043603	cellular amide metabolic process	biological_process	0.00042771	0.038245	97	1740	547	13153	PSTCY32_06576, PSTCY32_11224, PSTCY32_25044, PSTCY32_06130, PSTCY32_07428, PSTCY32_02591, Novel01385, PSTCY32_03321, PSTCY32_16392, Novel00060, PSTCY32_03733, PSTCY32_05768, PSTCY32_00117, Novel02401, PSTCY32_16221, PSTCY32_03376, Novel02150, PSTCY32_20326, PSTCY32_02640, PSTCY32_17369, PSTCY32_00860, PSTCY32_19831, PSTCY32_16496, PSTCY32_03342, PSTCY32_10082, PSTCY32_23021, PSTCY32_03599, PSTCY3…
GO:0004640	phosphoribosylanthranilate isomerase activity	molecular_function	0.00047034	0.040846	6	1740	11	13153	PSTCY32_12832, PSTCY32_00178, PSTCY32_13351, PSTCY32_04464, PSTCY32_00864, PSTCY32_25380
GO:0005737	cytoplasm	cellular_component	0.00047584	0.040846	214	1740	1332	13153	PSTCY32_26227, PSTCY32_17733, PSTCY32_21078, PSTCY32_00190, PSTCY32_17233, PSTCY32_14989, PSTCY32_15502, Novel02552, PSTCY32_16887, PSTCY32_16202, PSTCY32_03971, PSTCY32_19178, PSTCY32_14787, PSTCY32_06017, PSTCY32_06649, PSTCY32_01922, PSTCY32_16015, PSTCY32_18728, PSTCY32_07889, PSTCY32_20966, PSTCY32_16475, Novel01428, PSTCY32_14818, PSTCY32_12467, PSTCY32_10823, PSTCY32_09433, PSTCY32_23563, …
Teliospores vs urediniospores
GO:0005840	ribosome	cellular_component	3.9751e-13	1.0861e-09	83	1684	316	13153	Novel02065, PSTCY32_09114, PSTCY32_18330, PSTCY32_05227, PSTCY32_03507, PSTCY32_12467, PSTCY32_13531, PSTCY32_10082, PSTCY32_19687, PSTCY32_11859, PSTCY32_15651, PSTCY32_13808, PSTCY32_07599, PSTCY32_20966, PSTCY32_09930, PSTCY32_25997, PSTCY32_13350, PSTCY32_03376, PSTCY32_17831, PSTCY32_17822, PSTCY32_13530, PSTCY32_11720, Novel00347, PSTCY32_19357, PSTCY32_22086, PSTCY32_05228, PSTCY32_03321, …
GO:0003735	structural constituent of ribosome	molecular_function	5.061e-13	1.0861e-09	83	1684	317	13153	PSTCY32_10748, PSTCY32_23064, PSTCY32_18052, PSTCY32_19831, PSTCY32_25721, Novel00346, PSTCY32_20233, PSTCY32_10735, PSTCY32_19178, PSTCY32_20502, PSTCY32_09433, PSTCY32_14787, PSTCY32_24322, Novel01937, PSTCY32_02382, PSTCY32_08197, PSTCY32_12796, PSTCY32_19319, PSTCY32_02750, PSTCY32_02640, PSTCY32_17369, PSTCY32_17106, PSTCY32_20326, PSTCY32_18364, PSTCY32_16887, PSTCY32_06649, PSTCY32_16221, …
GO:0030529	ribonucleoprotein complex	cellular_component	1.3916e-10	1.991e-07	122	1684	568	13153	PSTCY32_10748, PSTCY32_04678, PSTCY32_20477, PSTCY32_23064, PSTCY32_09811, PSTCY32_19831, PSTCY32_18052, PSTCY32_25721, PSTCY32_10827, Novel00346, PSTCY32_06800, PSTCY32_08890, PSTCY32_19178, PSTCY32_20502, PSTCY32_10735, Novel01937, PSTCY32_02382, PSTCY32_09433, PSTCY32_14787, PSTCY32_24322, PSTCY32_12796, PSTCY32_08197, PSTCY32_17473, PSTCY32_17369, PSTCY32_00468, PSTCY32_19319, PSTCY32_02311, …
GO:1901564	organonitrogen compound metabolic process	biological_process	5.2901e-09	5.6763e-06	207	1684	1147	13153	PSTCY32_14893, PSTCY32_10725, PSTCY32_15836, PSTCY32_06923, PSTCY32_21862, PSTCY32_20701, PSTCY32_17368, PSTCY32_09904, Novel02224, PSTCY32_16130, PSTCY32_14920, PSTCY32_05604, PSTCY32_11787, PSTCY32_14995, Novel02325, PSTCY32_11531, PSTCY32_14513, PSTCY32_23693, Novel01555, PSTCY32_23455, PSTCY32_13240, PSTCY32_05768, Novel02144, PSTCY32_05678, PSTCY32_02190, Novel02319, PSTCY32_16924, PSTCY32_0…
GO:0006412	translation	biological_process	1.1975e-08	1.017e-05	101	1684	483	13153	PSTCY32_10735, PSTCY32_19178, PSTCY32_20502, PSTCY32_01604, PSTCY32_08197, PSTCY32_12796, PSTCY32_09433, PSTCY32_24322, PSTCY32_14787, PSTCY32_11265, Novel01937, PSTCY32_02382, PSTCY32_19831, PSTCY32_18052, PSTCY32_16754, PSTCY32_25721, PSTCY32_23064, PSTCY32_10748, PSTCY32_09840, Novel00346, PSTCY32_23895, PSTCY32_09900, PSTCY32_08168, PSTCY32_01621, PSTCY32_01898, PSTCY32_04706, Novel01700, PST…
GO:1901566	organonitrogen compound biosynthetic process	biological_process	1.4217e-08	1.017e-05	164	1684	877	13153	PSTCY32_00323, PSTCY32_17822, PSTCY32_17831, PSTCY32_11720, PSTCY32_13530, PSTCY32_14895, PSTCY32_07599, PSTCY32_02591, Novel01469, PSTCY32_13808, PSTCY32_05408, PSTCY32_21802, PSTCY32_00060, PSTCY32_12467, PSTCY32_10082, PSTCY32_14181, PSTCY32_04605, PSTCY32_08820, PSTCY32_09874, PSTCY32_19744, PSTCY32_21034, PSTCY32_18499, PSTCY32_14670, PSTCY32_15580, PSTCY32_16475, PSTCY32_09116, Novel00060, …
GO:0043604	amide biosynthetic process	biological_process	2.1083e-08	1.2927e-05	106	1684	519	13153	Novel02224, PSTCY32_20701, PSTCY32_03194, Novel00060, PSTCY32_14995, PSTCY32_09116, PSTCY32_16475, PSTCY32_14670, PSTCY32_18499, PSTCY32_19744, PSTCY32_21034, PSTCY32_16924, PSTCY32_03826, PSTCY32_16917, PSTCY32_04114, PSTCY32_14655, PSTCY32_03321, PSTCY32_05228, PSTCY32_07773, PSTCY32_12190, PSTCY32_11224, PSTCY32_13807, PSTCY32_16496, PSTCY32_11531, PSTCY32_05768, PSTCY32_11695, PSTCY32_23455, …
GO:0043043	peptide biosynthetic process	biological_process	4.077e-08	2.1873e-05	101	1684	494	13153	PSTCY32_17831, PSTCY32_17822, PSTCY32_13530, PSTCY32_11720, PSTCY32_22086, PSTCY32_19357, Novel00347, PSTCY32_15651, PSTCY32_13808, PSTCY32_25997, Novel01813, PSTCY32_20966, PSTCY32_07599, PSTCY32_09930, PSTCY32_02591, PSTCY32_13350, PSTCY32_03376, PSTCY32_07085, PSTCY32_12467, PSTCY32_03507, PSTCY32_13531, PSTCY32_11859, PSTCY32_19687, PSTCY32_10082, PSTCY32_09114, Novel02065, PSTCY32_23067, PST…
GO:0043228	non-membrane-bounded organelle	cellular_component	7.6352e-08	3.6412e-05	145	1684	773	13153	PSTCY32_00927, PSTCY32_23895, PSTCY32_24444, Novel01247, PSTCY32_21035, PSTCY32_01898, PSTCY32_17596, PSTCY32_19318, Novel01700, PSTCY32_02311, PSTCY32_19319, PSTCY32_02640, PSTCY32_19720, PSTCY32_00468, PSTCY32_20326, PSTCY32_22208, PSTCY32_18364, Novel00079, PSTCY32_16887, PSTCY32_16221, PSTCY32_22072, PSTCY32_10433, Novel02085, PSTCY32_10315, PSTCY32_06160, PSTCY32_24497, PSTCY32_09433, PSTCY3…
GO:0043603	cellular amide metabolic process	biological_process	1.0512e-07	4.5119e-05	108	1684	547	13153	PSTCY32_05768, PSTCY32_23455, PSTCY32_11695, PSTCY32_13240, PSTCY32_16496, PSTCY32_11531, PSTCY32_14655, PSTCY32_03321, PSTCY32_05228, PSTCY32_07773, PSTCY32_12190, PSTCY32_13807, PSTCY32_11224, PSTCY32_03826, PSTCY32_16924, PSTCY32_04114, PSTCY32_16917, PSTCY32_18499, PSTCY32_21034, PSTCY32_19744, PSTCY32_14893, PSTCY32_14670, Novel00060, PSTCY32_09116, PSTCY32_14995, PSTCY32_16475, Novel02224, …
GO:0006518	peptide metabolic process	biological_process	1.3585e-07	5.3005e-05	101	1684	506	13153	PSTCY32_07085, PSTCY32_13350, PSTCY32_03376, PSTCY32_15651, PSTCY32_13808, PSTCY32_09930, PSTCY32_07599, PSTCY32_20966, PSTCY32_02591, Novel01813, PSTCY32_25997, PSTCY32_13530, PSTCY32_11720, PSTCY32_22086, PSTCY32_19357, Novel00347, PSTCY32_17831, PSTCY32_17822, PSTCY32_05227, PSTCY32_09874, PSTCY32_23067, Novel02065, PSTCY32_09114, PSTCY32_18330, PSTCY32_13531, PSTCY32_19687, PSTCY32_10082, PST…
GO:0043232	intracellular non-membrane-bounded organelle	cellular_component	2.4712e-07	8.8388e-05	139	1684	749	13153	PSTCY32_23024, PSTCY32_02819, PSTCY32_19687, PSTCY32_11859, PSTCY32_06503, PSTCY32_13531, Novel00847, PSTCY32_03507, PSTCY32_14192, PSTCY32_04824, PSTCY32_05227, PSTCY32_18330, Novel02065, PSTCY32_09114, Novel00347, PSTCY32_22086, Novel02080, PSTCY32_19357, PSTCY32_23779, PSTCY32_03376, PSTCY32_13350, PSTCY32_09930, PSTCY32_20966, PSTCY32_25997, PSTCY32_15651, Novel00298, PSTCY32_17723, PSTCY32_1…
GO:0000902	cell morphogenesis	biological_process	7.8093e-07	0.00023941	18	1684	39	13153	PSTCY32_01987, PSTCY32_22801, PSTCY32_17164, Novel01465, PSTCY32_12456, PSTCY32_18723, PSTCY32_26788, Novel02336, PSTCY32_14589, PSTCY32_24225, PSTCY32_16275, Novel01965, PSTCY32_02819, PSTCY32_14192, PSTCY32_24435, PSTCY32_00722, PSTCY32_25889, PSTCY32_14824
GO:0032989	cellular component morphogenesis	biological_process	7.8093e-07	0.00023941	18	1684	39	13153	PSTCY32_02819, Novel01965, PSTCY32_14192, PSTCY32_00722, PSTCY32_24435, PSTCY32_25889, PSTCY32_14824, PSTCY32_22801, PSTCY32_01987, PSTCY32_17164, PSTCY32_18723, Novel01465, PSTCY32_12456, Novel02336, PSTCY32_26788, PSTCY32_14589, PSTCY32_24225, PSTCY32_16275
GO:0003723	RNA binding	molecular_function	1.3969e-06	0.0003997	104	1684	514	13153	PSTCY32_20723, PSTCY32_08176, Novel01322, PSTCY32_00857, Novel01700, PSTCY32_23400, PSTCY32_04228, PSTCY32_07293, PSTCY32_01824, PSTCY32_17070, Novel02552, PSTCY32_18974, PSTCY32_07360, PSTCY32_12310, PSTCY32_02848, PSTCY32_04984, PSTCY32_14662, PSTCY32_07598, PSTCY32_21243, PSTCY32_23190, Novel01215, PSTCY32_04065, PSTCY32_03692, PSTCY32_18183, PSTCY32_20692, PSTCY32_23389, PSTCY32_03523, PSTCY3…
GO:0005737	cytoplasm	cellular_component	3.0864e-06	0.00082792	221	1684	1332	13153	PSTCY32_11720, PSTCY32_13530, PSTCY32_17822, PSTCY32_17831, PSTCY32_07063, PSTCY32_07599, PSTCY32_02591, PSTCY32_22412, Novel00863, PSTCY32_15374, PSTCY32_03646, PSTCY32_13808, Novel01766, PSTCY32_10082, PSTCY32_10674, PSTCY32_05032, PSTCY32_12467, PSTCY32_00055, PSTCY32_00406, PSTCY32_09874, Novel02181, PSTCY32_13281, PSTCY32_17003, PSTCY32_01729, PSTCY32_10479, PSTCY32_10823, PSTCY32_15580, PST…
GO:0044444	cytoplasmic part	cellular_component	3.5504e-06	0.00089637	182	1684	1070	13153	PSTCY32_16924, PSTCY32_04114, PSTCY32_13735, PSTCY32_20693, PSTCY32_03321, PSTCY32_11224, PSTCY32_05111, PSTCY32_06762, PSTCY32_21789, PSTCY32_11531, PSTCY32_07932, PSTCY32_05768, PSTCY32_11407, PSTCY32_23455, PSTCY32_14920, PSTCY32_17000, PSTCY32_20701, PSTCY32_08362, PSTCY32_24325, PSTCY32_06001, PSTCY32_00120, PSTCY32_05227, PSTCY32_00691, Novel02065, PSTCY32_17148, PSTCY32_09114, PSTCY32_1833…
GO:0022613	ribonucleoprotein complex biogenesis	biological_process	3.9947e-06	0.00095251	32	1684	109	13153	PSTCY32_22526, PSTCY32_00845, PSTCY32_11802, PSTCY32_06800, PSTCY32_12671, PSTCY32_23658, PSTCY32_10827, PSTCY32_12144, PSTCY32_22408, PSTCY32_01823, PSTCY32_00054, PSTCY32_01744, PSTCY32_20477, PSTCY32_20653, PSTCY32_18455, PSTCY32_18331, PSTCY32_25478, PSTCY32_04824, PSTCY32_22169, PSTCY32_17596, Novel01322, PSTCY32_00927, PSTCY32_24342, PSTCY32_00060, PSTCY32_25796, PSTCY32_20340, PSTCY32_1231…
GO:0019773	proteasome core complex, alpha-subunit complex	cellular_component	6.9882e-06	0.0015786	9	1684	14	13153	PSTCY32_21413, PSTCY32_25693, PSTCY32_25662, PSTCY32_23038, PSTCY32_14839, PSTCY32_23951, PSTCY32_05445, PSTCY32_05710, PSTCY32_18586
GO:0042254	ribosome biogenesis	biological_process	9.6036e-06	0.0020609	30	1684	103	13153	PSTCY32_00054, PSTCY32_01823, PSTCY32_01516, PSTCY32_00468, PSTCY32_22408, PSTCY32_20477, PSTCY32_01744, PSTCY32_18455, PSTCY32_18331, PSTCY32_20653, PSTCY32_05100, PSTCY32_20326, PSTCY32_24290, PSTCY32_20340, PSTCY32_10827, PSTCY32_12144, PSTCY32_06800, PSTCY32_11802, PSTCY32_00927, PSTCY32_24342, PSTCY32_12671, PSTCY32_23658, PSTCY32_00060, PSTCY32_25796, PSTCY32_25478, PSTCY32_22526, PSTCY32_0…
GO:0005198	structural molecule activity	molecular_function	1.347e-05	0.0027529	107	1684	586	13153	PSTCY32_19423, PSTCY32_15578, PSTCY32_23455, PSTCY32_11695, PSTCY32_00648, PSTCY32_05768, PSTCY32_11531, PSTCY32_07932, PSTCY32_16496, PSTCY32_11224, PSTCY32_13807, PSTCY32_07773, PSTCY32_03321, PSTCY32_05228, PSTCY32_10074, PSTCY32_16924, PSTCY32_03826, PSTCY32_01415, PSTCY32_16917, PSTCY32_04114, PSTCY32_19744, PSTCY32_18499, PSTCY32_14670, PSTCY32_16475, PSTCY32_24325, Novel00060, Novel01210, …
GO:0000502	proteasome complex	cellular_component	1.593e-05	0.0031079	14	1684	34	13153	PSTCY32_25693, PSTCY32_21413, PSTCY32_15156, PSTCY32_25662, PSTCY32_23038, PSTCY32_19809, PSTCY32_14839, PSTCY32_23951, PSTCY32_18724, PSTCY32_10968, PSTCY32_05445, PSTCY32_05710, PSTCY32_18586, PSTCY32_11935
GO:0015093	ferrous iron transmembrane transporter activity	molecular_function	1.7802e-05	0.0031835	13	1684	28	13153	PSTCY32_15962, PSTCY32_06031, PSTCY32_18721, Novel02690, Novel01564, PSTCY32_14662, PSTCY32_01052, PSTCY32_08595, PSTCY32_12609, PSTCY32_25422, PSTCY32_05590, PSTCY32_03160, Novel02085
GO:0015684	ferrous iron transport	biological_process	1.7802e-05	0.0031835	13	1684	28	13153	Novel02690, PSTCY32_18721, PSTCY32_06031, PSTCY32_15962, PSTCY32_08595, PSTCY32_01052, PSTCY32_14662, Novel01564, PSTCY32_05590, PSTCY32_12609, PSTCY32_25422, Novel02085, PSTCY32_03160
GO:0005381	iron ion transmembrane transporter activity	molecular_function	1.8905e-05	0.0032456	15	1684	36	13153	PSTCY32_03160, Novel02085, PSTCY32_23238, PSTCY32_09373, PSTCY32_05590, PSTCY32_25422, PSTCY32_12609, Novel01564, PSTCY32_14662, PSTCY32_08595, PSTCY32_01052, PSTCY32_15962, PSTCY32_18721, Novel02690, PSTCY32_06031
GO:0004298	threonine-type endopeptidase activity	molecular_function	2.3721e-05	0.0037414	11	1684	23	13153	PSTCY32_23951, PSTCY32_18724, PSTCY32_05445, PSTCY32_05710, PSTCY32_15156, PSTCY32_21413, PSTCY32_25693, PSTCY32_25662, PSTCY32_23038, PSTCY32_14839, PSTCY32_19809
GO:0070003	threonine-type peptidase activity	molecular_function	2.3721e-05	0.0037414	11	1684	23	13153	PSTCY32_19809, PSTCY32_14839, PSTCY32_23038, PSTCY32_25662, PSTCY32_15156, PSTCY32_21413, PSTCY32_25693, PSTCY32_05710, PSTCY32_05445, PSTCY32_18724, PSTCY32_23951
GO:0005839	proteasome core complex	cellular_component	2.4408e-05	0.0037414	12	1684	27	13153	PSTCY32_18724, PSTCY32_23951, PSTCY32_18586, PSTCY32_05445, PSTCY32_05710, PSTCY32_25662, PSTCY32_25693, PSTCY32_21413, PSTCY32_15156, PSTCY32_19809, PSTCY32_14839, PSTCY32_23038
GO:0006826	iron ion transport	biological_process	3.332e-05	0.0049314	15	1684	37	13153	PSTCY32_15962, PSTCY32_06031, PSTCY32_18721, Novel02690, PSTCY32_14662, Novel01564, PSTCY32_01052, PSTCY32_08595, PSTCY32_12609, PSTCY32_25422, PSTCY32_05590, PSTCY32_09373, PSTCY32_23238, PSTCY32_03160, Novel02085
GO:0005622	intracellular	cellular_component	4.6717e-05	0.0066836	464	1684	3139	13153	PSTCY32_20966, PSTCY32_15044, PSTCY32_09930, PSTCY32_24225, PSTCY32_17228, PSTCY32_07085, PSTCY32_03376, PSTCY32_17404, PSTCY32_21746, PSTCY32_01749, PSTCY32_24290, PSTCY32_20187, PSTCY32_15156, PSTCY32_22086, Novel02080, PSTCY32_15570, PSTCY32_13689, PSTCY32_18369, Novel01794, PSTCY32_18330, PSTCY32_20312, PSTCY32_23067, Novel02065, PSTCY32_09114, PSTCY32_00691, PSTCY32_10382, PSTCY32_04824, Nov…
GO:0005623	cell	cellular_component	5.2153e-05	0.006995	499	1684	3402	13153	PSTCY32_09433, PSTCY32_24322, PSTCY32_23389, PSTCY32_10968, Novel02051, PSTCY32_23951, PSTCY32_06800, PSTCY32_24547, PSTCY32_22209, PSTCY32_10070, PSTCY32_21507, PSTCY32_24094, PSTCY32_06160, PSTCY32_25426, PSTCY32_24405, PSTCY32_13021, PSTCY32_05035, PSTCY32_11004, PSTCY32_09937, Novel00346, Novel01568, PSTCY32_15401, PSTCY32_14882, Novel01245, PSTCY32_01949, PSTCY32_20477, PSTCY32_10748, PSTCY3…
GO:0044464	cell part	cellular_component	5.2153e-05	0.006995	499	1684	3402	13153	PSTCY32_10382, PSTCY32_00691, PSTCY32_04824, Novel02057, PSTCY32_18330, Novel01794, PSTCY32_09114, PSTCY32_23067, PSTCY32_20312, Novel02065, PSTCY32_11859, PSTCY32_19687, PSTCY32_02819, PSTCY32_23024, PSTCY32_09924, PSTCY32_06503, PSTCY32_13424, Novel00847, PSTCY32_09389, PSTCY32_14192, PSTCY32_03507, PSTCY32_17228, PSTCY32_17404, PSTCY32_03376, PSTCY32_07085, PSTCY32_20966, PSTCY32_15044, PSTCY3…
GO:0009653	anatomical structure morphogenesis	biological_process	5.4973e-05	0.0071498	22	1684	71	13153	PSTCY32_14192, PSTCY32_24435, PSTCY32_00722, PSTCY32_02819, Novel01965, PSTCY32_14824, PSTCY32_17429, PSTCY32_25889, PSTCY32_18723, Novel01465, PSTCY32_12456, Novel00591, Novel02336, PSTCY32_26788, PSTCY32_22801, PSTCY32_08024, PSTCY32_01987, PSTCY32_17164, PSTCY32_24225, PSTCY32_16275, PSTCY32_14920, PSTCY32_14589
GO:0010340	carboxyl-O-methyltransferase activity	molecular_function	7.0275e-05	0.0086177	11	1684	24	13153	PSTCY32_10872, PSTCY32_23658, PSTCY32_11058, PSTCY32_10298, PSTCY32_00054, PSTCY32_21789, PSTCY32_16426, PSTCY32_08596, PSTCY32_23044, PSTCY32_14729, PSTCY32_20340
GO:0051998	protein carboxyl O-methyltransferase activity	molecular_function	7.0275e-05	0.0086177	11	1684	24	13153	PSTCY32_08596, PSTCY32_23044, PSTCY32_20340, PSTCY32_14729, PSTCY32_16426, PSTCY32_11058, PSTCY32_10298, PSTCY32_00054, PSTCY32_21789, PSTCY32_10872, PSTCY32_23658
GO:0044424	intracellular part	cellular_component	0.00010751	0.012817	452	1684	3074	13153	PSTCY32_16130, PSTCY32_14920, PSTCY32_20701, PSTCY32_14729, PSTCY32_24325, PSTCY32_06001, PSTCY32_16749, PSTCY32_18532, PSTCY32_00120, PSTCY32_15910, PSTCY32_00502, PSTCY32_24649, PSTCY32_18790, PSTCY32_02768, PSTCY32_13735, PSTCY32_03321, PSTCY32_20693, PSTCY32_05380, PSTCY32_08883, PSTCY32_06762, PSTCY32_07932, PSTCY32_17723, PSTCY32_11531, Novel00298, PSTCY32_06716, PSTCY32_11407, PSTCY32_1740…
GO:0046915	transition metal ion transmembrane transporter activity	molecular_function	0.00013122	0.015222	17	1684	50	13153	Novel02690, PSTCY32_15135, PSTCY32_06031, PSTCY32_08595, PSTCY32_01052, PSTCY32_09373, PSTCY32_23238, Novel02085, PSTCY32_15962, PSTCY32_18721, Novel01564, PSTCY32_14662, PSTCY32_14920, PSTCY32_05590, PSTCY32_12609, PSTCY32_25422, PSTCY32_03160
GO:0048856	anatomical structure development	biological_process	0.00015876	0.017931	28	1684	107	13153	PSTCY32_01987, PSTCY32_08024, PSTCY32_22801, PSTCY32_17164, PSTCY32_12456, Novel01465, PSTCY32_18723, PSTCY32_26788, Novel00591, PSTCY32_03926, Novel02336, PSTCY32_14920, PSTCY32_14589, PSTCY32_24225, PSTCY32_16275, PSTCY32_05129, PSTCY32_14652, Novel01965, Novel00046, PSTCY32_02819, Novel00298, PSTCY32_14192, PSTCY32_00722, PSTCY32_01981, PSTCY32_24435, PSTCY32_25889, PSTCY32_14824, PSTCY32_17429
GO:0004719	protein-L-isoaspartate (D-aspartate) O-methyltransferase activity	molecular_function	0.00016599	0.018267	8	1684	15	13153	PSTCY32_21789, PSTCY32_00054, PSTCY32_10298, PSTCY32_23658, PSTCY32_10872, PSTCY32_20340, PSTCY32_23044, PSTCY32_08596
GO:0006364	rRNA processing	biological_process	0.00025918	0.027132	22	1684	78	13153	PSTCY32_25796, PSTCY32_23658, PSTCY32_00060, PSTCY32_24342, PSTCY32_12671, PSTCY32_11802, PSTCY32_00927, PSTCY32_17596, PSTCY32_04824, PSTCY32_00845, PSTCY32_25478, PSTCY32_20326, PSTCY32_18331, PSTCY32_05100, PSTCY32_20653, PSTCY32_20477, PSTCY32_00054, PSTCY32_01516, PSTCY32_00468, PSTCY32_12144, PSTCY32_20340, PSTCY32_10827
GO:0016072	rRNA metabolic process	biological_process	0.00025918	0.027132	22	1684	78	13153	PSTCY32_00060, PSTCY32_23658, PSTCY32_25796, PSTCY32_00927, PSTCY32_11802, PSTCY32_12671, PSTCY32_24342, PSTCY32_17596, PSTCY32_25478, PSTCY32_04824, PSTCY32_00845, PSTCY32_20653, PSTCY32_05100, PSTCY32_18331, PSTCY32_20326, PSTCY32_00468, PSTCY32_01516, PSTCY32_00054, PSTCY32_20477, PSTCY32_12144, PSTCY32_20340, PSTCY32_10827
GO:0032991	macromolecular complex	cellular_component	0.00035917	0.036703	279	1684	1846	13153	PSTCY32_01731, PSTCY32_25796, Novel02502, PSTCY32_13252, Novel02518, PSTCY32_05763, Novel01377, PSTCY32_05710, PSTCY32_05445, PSTCY32_14068, PSTCY32_09416, PSTCY32_14963, PSTCY32_17106, Novel00618, PSTCY32_20712, PSTCY32_26029, PSTCY32_17369, PSTCY32_06649, PSTCY32_00860, PSTCY32_12310, PSTCY32_15379, PSTCY32_10735, PSTCY32_09373, PSTCY32_19178, PSTCY32_01604, PSTCY32_19809, PSTCY32_08197, PSTCY3…
GO:0000041	transition metal ion transport	biological_process	0.00038309	0.038238	17	1684	54	13153	Novel02085, PSTCY32_09373, PSTCY32_23238, PSTCY32_01052, PSTCY32_08595, PSTCY32_15135, PSTCY32_06031, Novel02690, PSTCY32_03160, PSTCY32_12609, PSTCY32_25422, PSTCY32_05590, Novel01564, PSTCY32_14662, PSTCY32_14920, PSTCY32_15962, PSTCY32_18721
Aeciospores vs urediniospores
GO:0005840	ribosome	cellular_component	1.5433e-16	6.6237e-13	67	992	316	13153	Novel01937, PSTCY32_14787, PSTCY32_03732, PSTCY32_03733, PSTCY32_02640, Novel02023, PSTCY32_23064, PSTCY32_02382, PSTCY32_09930, PSTCY32_13807, PSTCY32_20502, PSTCY32_10735, Novel00060, PSTCY32_19319, PSTCY32_02750, PSTCY32_19687, PSTCY32_05228, PSTCY32_01898, PSTCY32_13530, PSTCY32_19357, PSTCY32_06649, PSTCY32_01621, PSTCY32_13531, Novel01700, PSTCY32_16475, PSTCY32_17822, PSTCY32_10082, PSTCY3…
GO:0003735	structural constituent of ribosome	molecular_function	7.0265e-16	1.5079e-12	66	992	317	13153	Novel01700, PSTCY32_13531, PSTCY32_01621, PSTCY32_06649, PSTCY32_19357, PSTCY32_01898, PSTCY32_13530, PSTCY32_05228, PSTCY32_19687, Novel02065, PSTCY32_04502, PSTCY32_23895, PSTCY32_04114, PSTCY32_05227, PSTCY32_03342, PSTCY32_07773, Novel00346, PSTCY32_17822, PSTCY32_10082, PSTCY32_16475, PSTCY32_23064, PSTCY32_02640, PSTCY32_03733, Novel02023, PSTCY32_14787, Novel01937, PSTCY32_03732, PSTCY32_0…
GO:1901566	organonitrogen compound biosynthetic process	biological_process	9.226e-12	1.3199e-08	120	992	877	13153	PSTCY32_22086, PSTCY32_24878, PSTCY32_09114, PSTCY32_11601, Novel02498, PSTCY32_19178, PSTCY32_16221, PSTCY32_16496, PSTCY32_09433, PSTCY32_14181, PSTCY32_14670, PSTCY32_05768, PSTCY32_25415, PSTCY32_13808, PSTCY32_08820, PSTCY32_12467, PSTCY32_16665, PSTCY32_13240, PSTCY32_02591, PSTCY32_03333, PSTCY32_20701, Novel02319, PSTCY32_04605, PSTCY32_11720, PSTCY32_25721, PSTCY32_15577, PSTCY32_14068, …
GO:1901564	organonitrogen compound metabolic process	biological_process	2.7606e-11	2.9622e-08	145	992	1147	13153	PSTCY32_17368, PSTCY32_05207, Novel01937, PSTCY32_19958, Novel02023, PSTCY32_02640, PSTCY32_03733, PSTCY32_04464, PSTCY32_17736, PSTCY32_23064, PSTCY32_05408, PSTCY32_02382, PSTCY32_22269, PSTCY32_09116, Novel00780, PSTCY32_20502, PSTCY32_13807, PSTCY32_19319, PSTCY32_20475, PSTCY32_21802, PSTCY32_10735, PSTCY32_14500, PSTCY32_05228, PSTCY32_19687, PSTCY32_19357, PSTCY32_13530, PSTCY32_01898, PST…
GO:0043603	cellular amide metabolic process	biological_process	1.3114e-10	1.1257e-07	82	992	547	13153	PSTCY32_19178, Novel02177, PSTCY32_09433, PSTCY32_12486, PSTCY32_16496, PSTCY32_16221, PSTCY32_14893, PSTCY32_09114, PSTCY32_22086, PSTCY32_11720, PSTCY32_25721, PSTCY32_20701, PSTCY32_13350, PSTCY32_19831, PSTCY32_14068, PSTCY32_13808, PSTCY32_05768, PSTCY32_14670, PSTCY32_02591, PSTCY32_13240, PSTCY32_12467, PSTCY32_24322, PSTCY32_03507, PSTCY32_20966, PSTCY32_03376, PSTCY32_19318, PSTCY32_1279…
GO:0043604	amide biosynthetic process	biological_process	7.0775e-10	4.899e-07	77	992	519	13153	PSTCY32_11859, PSTCY32_16887, Novel01813, PSTCY32_23455, PSTCY32_25997, PSTCY32_11531, PSTCY32_09609, PSTCY32_09874, PSTCY32_18303, PSTCY32_17369, PSTCY32_17106, PSTCY32_12697, PSTCY32_10523, PSTCY32_03376, PSTCY32_12796, PSTCY32_19318, PSTCY32_20966, PSTCY32_03507, PSTCY32_24322, PSTCY32_13240, PSTCY32_02591, PSTCY32_12467, PSTCY32_05768, PSTCY32_13808, PSTCY32_14670, PSTCY32_19831, PSTCY32_1335…
GO:0006412	translation	biological_process	7.99e-10	4.899e-07	73	992	483	13153	PSTCY32_05228, PSTCY32_19687, PSTCY32_19357, PSTCY32_01898, PSTCY32_13530, PSTCY32_01621, PSTCY32_06649, Novel01700, PSTCY32_02848, PSTCY32_13531, PSTCY32_16475, PSTCY32_07773, PSTCY32_07085, Novel00346, PSTCY32_10082, PSTCY32_17822, PSTCY32_03342, PSTCY32_23895, Novel02065, PSTCY32_04502, PSTCY32_04114, PSTCY32_05227, PSTCY32_14787, Novel01937, PSTCY32_03732, PSTCY32_02640, PSTCY32_03733, Novel0…
GO:0030529	ribonucleoprotein complex	cellular_component	2.07e-09	1.0647e-06	81	992	568	13153	PSTCY32_08942, PSTCY32_08362, PSTCY32_08735, PSTCY32_09114, PSTCY32_22086, PSTCY32_09402, PSTCY32_15804, PSTCY32_19178, PSTCY32_09433, PSTCY32_16496, PSTCY32_16221, PSTCY32_05768, PSTCY32_21231, PSTCY32_13808, PSTCY32_14670, PSTCY32_05763, PSTCY32_12467, PSTCY32_11720, PSTCY32_25721, PSTCY32_20701, PSTCY32_13350, PSTCY32_19831, PSTCY32_16325, PSTCY32_04933, PSTCY32_14068, PSTCY32_03376, PSTCY32_1…
GO:0043043	peptide biosynthetic process	biological_process	2.2325e-09	1.0647e-06	73	992	494	13153	PSTCY32_11531, PSTCY32_09609, Novel01813, PSTCY32_25997, PSTCY32_23455, PSTCY32_16887, PSTCY32_11859, PSTCY32_24322, PSTCY32_03507, PSTCY32_20966, PSTCY32_03376, PSTCY32_19318, PSTCY32_12796, PSTCY32_17369, PSTCY32_17106, PSTCY32_12697, PSTCY32_18303, PSTCY32_09874, PSTCY32_11720, PSTCY32_25721, PSTCY32_20701, PSTCY32_19831, PSTCY32_13350, PSTCY32_14068, PSTCY32_13808, PSTCY32_05768, PSTCY32_1467…
GO:0006518	peptide metabolic process	biological_process	2.7456e-09	1.1784e-06	74	992	506	13153	PSTCY32_14068, PSTCY32_13350, PSTCY32_19831, PSTCY32_20701, PSTCY32_25721, PSTCY32_11720, PSTCY32_12467, PSTCY32_02591, PSTCY32_14670, PSTCY32_13808, PSTCY32_05768, PSTCY32_16496, PSTCY32_16221, PSTCY32_09433, PSTCY32_19178, PSTCY32_09114, PSTCY32_22086, PSTCY32_25997, PSTCY32_23455, Novel01813, Novel02055, PSTCY32_09609, PSTCY32_11531, PSTCY32_11859, PSTCY32_16887, PSTCY32_20966, PSTCY32_03507, …
GO:0005198	structural molecule activity	molecular_function	1.5641e-08	6.1029e-06	80	992	586	13153	PSTCY32_09114, PSTCY32_22086, PSTCY32_19178, PSTCY32_16221, PSTCY32_16496, PSTCY32_09433, PSTCY32_14670, PSTCY32_05768, PSTCY32_13808, PSTCY32_12467, PSTCY32_00639, PSTCY32_20701, PSTCY32_25721, PSTCY32_11720, PSTCY32_17429, PSTCY32_14068, PSTCY32_13350, PSTCY32_19831, PSTCY32_12796, PSTCY32_19318, PSTCY32_03376, PSTCY32_18303, PSTCY32_17106, PSTCY32_12697, PSTCY32_17369, PSTCY32_03507, PSTCY32_2…
GO:0008171	O-methyltransferase activity	molecular_function	5.3224e-08	1.9036e-05	15	992	38	13153	PSTCY32_16426, PSTCY32_21789, PSTCY32_11526, PSTCY32_23658, PSTCY32_00845, PSTCY32_06663, PSTCY32_02940, PSTCY32_22398, PSTCY32_23044, PSTCY32_10298, PSTCY32_10872, PSTCY32_20340, PSTCY32_17173, PSTCY32_08596, PSTCY32_12726
GO:0004719	protein-L-isoaspartate (D-aspartate) O-methyltransferase activity	molecular_function	4.1938e-06	0.0013846	8	992	15	13153	PSTCY32_10298, PSTCY32_10872, PSTCY32_20340, PSTCY32_08596, PSTCY32_11526, PSTCY32_21789, PSTCY32_23658, PSTCY32_23044
GO:0044444	cytoplasmic part	cellular_component	5.5997e-06	0.0017167	117	992	1070	13153	PSTCY32_25923, PSTCY32_14670, PSTCY32_13808, PSTCY32_05768, PSTCY32_12467, PSTCY32_02359, PSTCY32_02591, PSTCY32_20701, PSTCY32_16202, PSTCY32_11720, PSTCY32_25721, PSTCY32_14068, PSTCY32_13350, PSTCY32_19831, PSTCY32_22086, PSTCY32_09114, PSTCY32_08362, PSTCY32_17000, PSTCY32_20340, PSTCY32_13735, PSTCY32_13469, PSTCY32_19178, PSTCY32_06759, PSTCY32_23739, PSTCY32_16496, PSTCY32_25465, PSTCY32_1…
GO:0004553	hydrolase activity, hydrolyzing O-glycosyl compounds	molecular_function	1.1803e-05	0.0033773	38	992	236	13153	PSTCY32_20501, Novel00172, PSTCY32_22367, PSTCY32_21273, PSTCY32_17751, PSTCY32_07353, PSTCY32_06570, PSTCY32_25377, PSTCY32_11627, PSTCY32_23955, PSTCY32_19904, PSTCY32_07500, PSTCY32_14855, PSTCY32_03849, PSTCY32_04987, PSTCY32_19032, PSTCY32_17429, PSTCY32_15509, PSTCY32_00762, PSTCY32_20079, PSTCY32_17753, PSTCY32_10523, PSTCY32_18535, PSTCY32_01088, PSTCY32_21410, PSTCY32_23194, PSTCY32_0419…
GO:0051188	cofactor biosynthetic process	biological_process	1.9455e-05	0.0052189	24	992	124	13153	PSTCY32_10523, PSTCY32_00143, PSTCY32_05408, PSTCY32_11601, PSTCY32_09918, PSTCY32_17736, PSTCY32_14181, PSTCY32_05207, PSTCY32_21802, PSTCY32_00995, PSTCY32_05678, PSTCY32_19190, PSTCY32_20475, PSTCY32_03333, PSTCY32_13240, PSTCY32_14500, PSTCY32_08820, PSTCY32_01994, PSTCY32_06923, PSTCY32_09116, PSTCY32_14882, PSTCY32_16382, PSTCY32_16392, PSTCY32_07186
GO:0051186	cofactor metabolic process	biological_process	2.5735e-05	0.0064974	28	992	159	13153	PSTCY32_03333, PSTCY32_13240, PSTCY32_00995, PSTCY32_21802, PSTCY32_05678, PSTCY32_19190, PSTCY32_20475, PSTCY32_08820, PSTCY32_01994, PSTCY32_14500, PSTCY32_16382, PSTCY32_14882, PSTCY32_06923, PSTCY32_09116, PSTCY32_00859, PSTCY32_13966, PSTCY32_16392, PSTCY32_07186, PSTCY32_10523, PSTCY32_00143, PSTCY32_09918, PSTCY32_11601, PSTCY32_17736, PSTCY32_14893, PSTCY32_05408, PSTCY32_14181, PSTCY32_0…
GO:0016491	oxidoreductase activity	molecular_function	2.8043e-05	0.0066868	104	992	931	13153	PSTCY32_24435, PSTCY32_18775, PSTCY32_17219, PSTCY32_05770, PSTCY32_13944, PSTCY32_18286, PSTCY32_18691, PSTCY32_01994, PSTCY32_14650, PSTCY32_06923, PSTCY32_10658, PSTCY32_10829, PSTCY32_23693, PSTCY32_12269, PSTCY32_19423, PSTCY32_10523, PSTCY32_17106, PSTCY32_09874, PSTCY32_17332, PSTCY32_03365, PSTCY32_08836, PSTCY32_00568, PSTCY32_23696, PSTCY32_11794, PSTCY32_05129, PSTCY32_24536, PSTCY32_1…
GO:0005737	cytoplasm	cellular_component	3.2063e-05	0.0069221	137	992	1332	13153	PSTCY32_14787, PSTCY32_03732, PSTCY32_22748, PSTCY32_10070, PSTCY32_00043, PSTCY32_25426, PSTCY32_15326, PSTCY32_09930, Novel02209, PSTCY32_18790, Novel00060, PSTCY32_02750, PSTCY32_19837, PSTCY32_17228, PSTCY32_14920, PSTCY32_14051, PSTCY32_06649, PSTCY32_01621, PSTCY32_04057, PSTCY32_17822, PSTCY32_03342, PSTCY32_23739, PSTCY32_25465, PSTCY32_16221, PSTCY32_16496, PSTCY32_13469, PSTCY32_20340, …
GO:0043232	intracellular non-membrane-bounded organelle	cellular_component	3.4607e-05	0.0069221	85	992	749	13153	PSTCY32_19720, Novel00666, PSTCY32_19178, PSTCY32_16496, PSTCY32_16221, PSTCY32_09433, PSTCY32_09114, PSTCY32_22086, PSTCY32_22208, PSTCY32_20701, PSTCY32_11720, PSTCY32_25721, PSTCY32_14068, PSTCY32_13350, PSTCY32_19831, PSTCY32_14670, PSTCY32_13808, PSTCY32_05768, PSTCY32_12467, PSTCY32_03507, PSTCY32_24322, Novel00537, PSTCY32_20966, PSTCY32_19318, PSTCY32_12796, PSTCY32_03376, PSTCY32_17369, …
GO:0016798	hydrolase activity, acting on glycosyl bonds	molecular_function	3.5891e-05	0.0069221	39	992	257	13153	Novel00172, PSTCY32_20501, PSTCY32_25377, PSTCY32_06570, PSTCY32_22367, PSTCY32_07353, PSTCY32_17751, PSTCY32_21273, PSTCY32_07500, PSTCY32_14855, PSTCY32_03849, PSTCY32_23955, PSTCY32_11627, PSTCY32_19904, PSTCY32_19032, PSTCY32_17429, PSTCY32_24312, PSTCY32_04987, PSTCY32_18535, PSTCY32_10523, PSTCY32_20079, PSTCY32_15509, PSTCY32_00762, PSTCY32_17753, PSTCY32_04194, PSTCY32_16919, Novel02414, …
GO:0010340	carboxyl-O-methyltransferase activity	molecular_function	3.7094e-05	0.0069221	9	992	24	13153	PSTCY32_20340, PSTCY32_10872, PSTCY32_08596, PSTCY32_10298, PSTCY32_23044, PSTCY32_21789, PSTCY32_16426, PSTCY32_11526, PSTCY32_23658
GO:0051998	protein carboxyl O-methyltransferase activity	molecular_function	3.7094e-05	0.0069221	9	992	24	13153	PSTCY32_10298, PSTCY32_08596, PSTCY32_20340, PSTCY32_10872, PSTCY32_23658, PSTCY32_21789, PSTCY32_16426, PSTCY32_11526, PSTCY32_23044
GO:0006732	coenzyme metabolic process	biological_process	4.02e-05	0.0071891	19	992	91	13153	PSTCY32_06759, PSTCY32_14181, PSTCY32_10523, PSTCY32_09918, PSTCY32_11601, PSTCY32_14893, PSTCY32_06923, PSTCY32_09116, PSTCY32_14882, PSTCY32_13966, PSTCY32_16392, PSTCY32_07186, PSTCY32_00859, PSTCY32_05678, PSTCY32_21802, PSTCY32_13240, PSTCY32_14500, PSTCY32_08820, PSTCY32_01994
GO:0016747	transferase activity, transferring acyl groups other than amino-acyl groups	molecular_function	5.367e-05	0.009214	20	992	101	13153	PSTCY32_02547, PSTCY32_02168, Novel01215, PSTCY32_02070, PSTCY32_12229, PSTCY32_07047, Novel01188, PSTCY32_20796, PSTCY32_22637, Novel00683, PSTCY32_16571, PSTCY32_24531, PSTCY32_09118, PSTCY32_10871, PSTCY32_00505, PSTCY32_13612, PSTCY32_08873, PSTCY32_19704, PSTCY32_11905, PSTCY32_24230
GO:0009058	biosynthetic process	biological_process	6.2718e-05	0.010353	264	992	2851	13153	PSTCY32_08027, PSTCY32_02750, PSTCY32_26696, PSTCY32_17511, Novel02209, PSTCY32_00143, PSTCY32_20501, PSTCY32_01979, PSTCY32_13007, PSTCY32_11327, PSTCY32_22181, PSTCY32_03114, PSTCY32_06508, PSTCY32_17715, PSTCY32_05604, PSTCY32_08398, PSTCY32_14787, PSTCY32_20657, PSTCY32_04228, PSTCY32_09310, PSTCY32_17822, PSTCY32_06649, PSTCY32_03400, PSTCY32_16148, PSTCY32_21995, PSTCY32_17228, PSTCY32_2034…
GO:0043228	non-membrane-bounded organelle	cellular_component	6.5401e-05	0.010396	86	992	773	13153	PSTCY32_14184, PSTCY32_23024, PSTCY32_23064, Novel02023, PSTCY32_22748, PSTCY32_00927, PSTCY32_02640, PSTCY32_03733, PSTCY32_03732, PSTCY32_14787, Novel01937, PSTCY32_00060, PSTCY32_14192, PSTCY32_02750, PSTCY32_00502, PSTCY32_19319, Novel00060, PSTCY32_10735, PSTCY32_19698, PSTCY32_20502, PSTCY32_13807, PSTCY32_09930, PSTCY32_02382, Novel01700, PSTCY32_06503, PSTCY32_13531, PSTCY32_01621, PSTCY3…
GO:0006629	lipid metabolic process	biological_process	6.964e-05	0.010675	57	992	440	13153	PSTCY32_08398, PSTCY32_02526, PSTCY32_23739, PSTCY32_24531, Novel02177, PSTCY32_01876, PSTCY32_23121, PSTCY32_12486, PSTCY32_10383, PSTCY32_04731, PSTCY32_24367, PSTCY32_17736, PSTCY32_04736, PSTCY32_21603, PSTCY32_16426, PSTCY32_16392, PSTCY32_00865, PSTCY32_22138, PSTCY32_09116, PSTCY32_07183, PSTCY32_16382, PSTCY32_08065, PSTCY32_14618, PSTCY32_04943, PSTCY32_05032, PSTCY32_24890, PSTCY32_0278…
GO:0055114	oxidation-reduction process	biological_process	0.00018247	0.027005	96	992	882	13153	PSTCY32_17776, PSTCY32_00859, PSTCY32_14001, PSTCY32_16165, PSTCY32_05502, PSTCY32_21016, PSTCY32_24823, PSTCY32_18147, PSTCY32_18417, PSTCY32_23785, PSTCY32_19190, PSTCY32_00208, PSTCY32_14920, Novel01231, Novel01873, Novel00040, PSTCY32_08875, PSTCY32_13531, PSTCY32_03256, PSTCY32_09135, PSTCY32_04798, PSTCY32_08485, PSTCY32_23841, PSTCY32_11922, PSTCY32_16392, PSTCY32_16382, PSTCY32_26696, PST…
GO:0044249	cellular biosynthetic process	biological_process	0.00020327	0.029082	244	992	2655	13153	PSTCY32_16130, PSTCY32_17228, PSTCY32_11642, PSTCY32_17489, PSTCY32_21995, PSTCY32_00762, PSTCY32_10227, PSTCY32_01621, PSTCY32_03400, PSTCY32_16148, PSTCY32_06649, PSTCY32_08882, PSTCY32_22963, Novel00162, PSTCY32_17822, PSTCY32_04228, PSTCY32_16999, PSTCY32_16257, PSTCY32_23568, PSTCY32_20657, PSTCY32_03342, PSTCY32_03732, PSTCY32_14787, PSTCY32_05604, PSTCY32_06508, PSTCY32_17715, PSTCY32_0318…
GO:1901576	organic substance biosynthetic process	biological_process	0.00031946	0.044229	248	992	2722	13153	PSTCY32_04228,PSTCY32_08882,Novel00162,PSTCY32_22963,PSTCY32_17822,PSTCY32_03342,PSTCY32_16999,PSTCY32_23568,PSTCY32_16257,PSTCY32_20657,PSTCY32_11642,PSTCY32_17489,PSTCY32_16130,PSTCY32_17228,PSTCY32_01621,PSTCY32_03400,PSTCY32_16148,PSTCY32_06649,PSTCY32_21995,PSTCY32_00762,PSTCY32_10227,PSTCY32_26696,PSTCY32_16382,PSTCY32_19451,Novel02209,PSTCY32_13602,PSTCY32_17511,PSTCY32_16392,PSTCY32_09930…
