# Supplementary material for: High-throughput RNA sequencing reveals differences between the transcriptomes of the five spore forms of Puccinia striiformis f. sp. tritici, the wheat stripe rust pathogen
Source: Stress Biol. 2023 Jul 31;3(1):29. doi: 10.1007/s44154-023-00107-z (PMC10441873; doi:10.1007/s44154-023-00107-z)
Supplement: Supplementary file 7 — Additional file 7: Supplementary Table 7. Genes regulated in basidiospores with a minimum of ten-fold change when compared with genes in urediniospores. [file 44154_2023_107_MOESM7_ESM.xlsx]

## Sheet: Sheet1
Table S7 Genes of Puccinia striifomris f. sp. tritici regulated in basidiospores with a minimum of tenfold change when compared with urediniospores
Gene ID	log2 fold change	Blast swiss prot
Genes up-regulated in basidiospores
Novel00001	16.2271
Novel00006	13.6008
Novel00016	16.4322
Novel00020	14.9076	Chain A, Aminopeptidase From Trypanosoma Brucei>gi|402550548|pdb|4FUK|B Chain B, Aminopeptidase From Trypanosoma Brucei
Novel00022	13.7288	gag-pol polyprotein [Lasius niger]
Novel00041	14.3384
Novel00049	13.7579
Novel00050	12.4803
Novel00051	15.283
Novel00055	14.3788
Novel00063	14.1223
Novel00064	12.9061
Novel00069	14.2263
Novel00082	14.0958
Novel00083	14.6033
Novel00086	15.0201
Novel00099	13.3104	ABC transporter AbcG14 [Dictyostelium discoideum]
Novel00100	13.7077
Novel00104	10.2577
Novel00105	13.9707
Novel00117	13.9315
Novel00123	16.6521
Novel00126	13.5266
Novel00127	12.4902
Novel00142	12.878
Novel00143	14.5518
Novel00145	12.9757
Novel00146	19.0497
Novel00152	15.847
Novel00164	19.1975
Novel00182	13.1457
Novel00185	19.7526
Novel00191	10.5614
Novel00204	16.335
Novel00205	13.7325	retrovirus-related Pol polyprotein from transposon TNT 1-94 [Trichinella spiralis]>gi|316974460|gb|EFV57947.1| retrovirus-related Pol polyprotein from transposon TNT 1-94 [Trichinella spiralis]
Novel00213	16.0384
Novel00220	17.5692	hypothetical protein CAOG_09152 [Capsaspora owczarzaki ATCC 30864]
Novel00222	12.8516
Novel00241	12.7013
Novel00242	13.4771
Novel00252	13.9237
Novel00254	14.6972
Novel00255	18.7195
Novel00259	12.0836
Novel00260	12.9131
Novel00277	14.8115
Novel00285	12.3684
Novel00288	13.7628
Novel00297	12.5946
Novel00303	13.9453
Novel00310	15.2859
Novel00319	13.9758
Novel00321	14.1099
Novel00323	12.6916
Novel00359	10.0425
Novel00360	14.9352
Novel00361	13.4606
Novel00371	16.0763
Novel00374	15.6076	hypothetical protein PTSG_12494 [Salpingoeca rosetta]>gi|326429609|gb|EGD75179.1| hypothetical protein PTSG_12494 [Salpingoeca rosetta]
Novel00380	10.1921
Novel00394	10.7752	putative ribosomal RNA methyltransferase 2, partial [Ophiophagus hannah]
Novel00406	18.5449
Novel00407	14.0667
Novel00420	15.6507
Novel00423	16.1697
Novel00430	11.0069
Novel00442	13.9667
Novel00464	17.3143
Novel00472	12.9757
Novel00474	13.5946
Novel00488	11.9857
Novel00489	11.1178
Novel00490	15.2891
Novel00494	15.1302
Novel00495	17.253
Novel00498	20.2366
Novel00506	14.6869
Novel00517	13.5944
Novel00533	11.3625
Novel00534	13.6658
Novel00536	13.2555	PREDICTED: probable rRNA-processing protein EBP2 [Hydra vulgaris]
Novel00540	16.3527	PREDICTED: ATP-dependent DNA helicase Q-like SIM [Crassostrea gigas]
Novel00541	12.2843
Novel00542	19.107
Novel00548	13.5821
Novel00550	11.586
Novel00557	10.071
Novel00563	13.7485
Novel00564	19.3588	PREDICTED: uncharacterized protein LOC105356805 isoform X2 [Oryzias latipes]
Novel00566	11.1723
Novel00568	13.8592
Novel00570	14.0954
Novel00586	13.5369
Novel00616	13.7425
Novel00622	15.3628
Novel00623	14.7658
Novel00627	15.7559
Novel00641	14.2658
Novel00646	16.3277
Novel00652	13.9279
Novel00657	15.5331
Novel00661	15.4633
Novel00664	14.7684
Novel00696	12.6803
Novel00700	13.867
Novel00705	13.91
Novel00706	13.3175
Novel00724	16.3454
Novel00729	15.0119
Novel00732	14.172
Novel00733	17.1254
Novel00734	16.5266
Novel00736	12.9481
Novel00738	13.8672
Novel00750	15.2142
Novel00753	14.8578
Novel00754	16.4008
Novel00757	13.107
Novel00760	14.8402
Novel00767	13.6601
Novel00773	14.8501
Novel00779	13.923
Novel00795	14.0638
Novel00814	12.8579
Novel00818	14.5178
Novel00825	14.4626
Novel00859	18.9432
Novel00861	12.9501
Novel00870	15.6438
Novel00874	15.332
Novel00876	18.5938
Novel00879	12.9929
Novel00888	10.4672
Novel00890	12.9749
Novel00906	14.7979
Novel00911	19.8871
Novel00913	14.1372
Novel00929	12.6919
Novel00948	13.311
Novel00962	13.7221
Novel00963	11.8126
Novel00977	11.8121
Novel00996	10.6385
Novel01002	12.879
Novel01025	13.5025
Novel01026	13.0672
Novel01036	12.8229
Novel01120	15.3411
Novel01125	14.1144
Novel01134	13.1677
Novel01136	12.9499
Novel01143	14.1258
Novel01151	13.8308
Novel01186	13.508
Novel01194	16.1804
Novel01209	14.1291
Novel01230	13.6757
Novel01234	11.6973
Novel01246	12.679
Novel01248	10.2425	multidrug resistance protein 2 [Clonorchis sinensis]
Novel01249	16.1491	PREDICTED: uncharacterized protein LOC102218311 [Xiphophorus maculatus]
Novel01250	16.9419
Novel01252	13.0716
Novel01255	16.1824
Novel01256	13.4341
Novel01264	13.4544
Novel01273	13.0256
Novel01278	16.101
Novel01279	16.7121
Novel01287	13.8206
Novel01293	12.9144
Novel01296	11.1239
Novel01303	14.0836	hypothetical protein [Drosophila melanogaster]
Novel01304	16.3646
Novel01310	13.782
Novel01313	13.4769
Novel01327	10.8979
Novel01330	15.8681
Novel01332	14.7302
Novel01341	15.4737
Novel01345	13.1974	putative reverse transcriptase family protein [Gregarina niphandrodes]>gi|608646029|gb|EZG42949.1| putative reverse transcriptase family protein [Gregarina niphandrodes]
Novel01348	15.423
Novel01356	15.6165
Novel01357	13.2894
Novel01358	18.2375
Novel01367	13.4103
Novel01370	14.4539
Novel01376	14.4773
Novel01381	13.7968
Novel01388	13.6115
Novel01398	14.4598
Novel01400	15.0089
Novel01403	14.5483
Novel01404	12.5259
Novel01427	13.8912
Novel01434	14.0705
Novel01441	14.3444
Novel01452	12.4898
Novel01456	12.4426
Novel01461	17.2112
Novel01462	16.7756
Novel01463	13.4173	gag-pol polyprotein [Lasius niger]
Novel01464	13.0253	gag-pol polyprotein, partial [Lasius niger]
Novel01479	17.9825
Novel01490	14.6541
Novel01492	12.4165
Novel01515	13.4341
Novel01518	15.4454
Novel01520	12.2686
Novel01523	15.8015
Novel01537	12.3629
Novel01543	12.2839
Novel01567	14.4964
Novel01571	17.6248
Novel01593	14.6063
Novel01603	12.5013
Novel01609	17.8122
Novel01613	12.6167
Novel01614	15.4782
Novel01629	12.6278
Novel01644	12.6904
Novel01666	13.3981
Novel01669	14.6357
Novel01678	12.939
Novel01679	14.022
Novel01687	11.5772
Novel01688	13.4461
Novel01689	16.2001	gag-pol polyprotein [Lasius niger]
Novel01690	14.2938
Novel01691	12.6907
Novel01693	13.1134
Novel01705	15.2537	PREDICTED: retrovirus-related Pol polyprotein from transposon TNT 1-94, partial [Solenopsis invicta]
Novel01714	16.2124
Novel01715	13.1311
Novel01717	14.3681
Novel01718	13.5198
Novel01727	17.4797
Novel01749	12.5026
Novel01752	12.654
Novel01756	16.9257	hypothetical protein ACA1_113910 [Acanthamoeba castellanii str. Neff]>gi|440798984|gb|ELR20045.1| hypothetical protein ACA1_113910 [Acanthamoeba castellanii str. Neff]
Novel01757	12.2741
Novel01758	12.6208	PREDICTED: Krueppel-like factor 17 isoform X2 [Chinchilla lanigera]
Novel01768	16.6273
Novel01771	11.8241
Novel01772	12.7157
Novel01783	20.4929
Novel01784	14.8776
Novel01798	16.4216
Novel01818	12.4787
Novel01819	18.3475
Novel01836	10.0588	unnamed protein product [Vitrella brassicaformis CCMP3155]
Novel01838	14.251
Novel01839	10.5454
Novel01846	14.7915
Novel01860	19.0427
Novel01863	12.2839
Novel01907	16.7002
Novel01911	16.2117
Novel01957	14.7022
Novel01966	11.827	Histone acetyltransferase MYST3 [Macaca fascicularis]
Novel01974	12.5016
Novel01988	13.5883
Novel01989	16.4021
Novel01992	18.0991
Novel01993	15.5521
Novel02000	17.0645
Novel02001	13.01
Novel02003	14.4066
Novel02006	13.4713
Novel02012	13.3181	Putative transposase [Dictyostelium fasciculatum]>gi|328874320|gb|EGG22685.1| Putative transposase [Dictyostelium fasciculatum]
Novel02017	14.228
Novel02020	12.6804
Novel02028	12.6391
Novel02030	13.7889
Novel02044	12.2694
Novel02065	11.1829
Novel02092	12.7269
Novel02094	15.4736
Novel02104	16.4689
Novel02110	16.062
Novel02113	13.5949
Novel02123	13.6547
Novel02136	12.4281	hypothetical protein DICPUDRAFT_147853 [Dictyostelium purpureum]>gi|325086031|gb|EGC39428.1| hypothetical protein DICPUDRAFT_147853 [Dictyostelium purpureum]
Novel02138	17.3681
Novel02147	16.4213	PREDICTED: endo-beta-1,4-glucanase B-like [Pantholops hodgsonii]
Novel02165	17.9939
Novel02172	12.2436
Novel02201	10.6372	hypothetical protein LOTGIDRAFT_121653 [Lottia gigantea]>gi|556103318|gb|ESO91970.1| hypothetical protein LOTGIDRAFT_121653 [Lottia gigantea]
Novel02202	19.2075
Novel02207	14.1643
Novel02240	14.5232
Novel02246	13.7129
Novel02251	13.4023
Novel02253	14.2157
Novel02265	13.9712
Novel02269	12.6161
Novel02281	15.7611
Novel02284	15.3598	PREDICTED: uncharacterized protein LOC105315721 [Amphimedon queenslandica]
Novel02290	13.1228
Novel02306	15.9725
Novel02314	15.4932
Novel02343	12.8123
Novel02351	12.5822
Novel02353	13.2619
Novel02374	13.1613
Novel02380	13.1154
Novel02398	14.2451
Novel02413	12.6771	PREDICTED: probable 1,4-beta-D-glucan cellobiohydrolase B [Amphimedon queenslandica]
Novel02414	14.4409	Chain A, Crystal Structure Of A Gh7 Family Cellobiohydrolase From Limnoria Quadripunctata>gi|512125515|pdb|4GWA|B Chain B, Crystal Structure Of A Gh7 Family Cellobiohydrolase From Limnoria Quadripunctata>gi|512125519|pdb|4HAP|A Chain A, Crystal Structure Of A Gh7 Family Cellobiohydrolase From Limnoria Quadripunctata In Complex With Cellobiose>gi|512125520|pdb|4HAP|B Chain B, Crystal Structure Of …
Novel02445	18.7134
Novel02461	14.138	unnamed protein product [Vitrella brassicaformis CCMP3155]
Novel02476	13.7874
Novel02479	18.8549
Novel02487	12.7224
Novel02488	13.051
Novel02518	15.1064
Novel02545	15.5823
Novel02574	16.0316
Novel02576	12.487
Novel02577	12.2547
Novel02589	10.0439
Novel02592	17.106
Novel02593	15.4508
Novel02597	10.032
Novel02613	14.2703
Novel02617	14.4569
Novel02654	15.075
Novel02664	14.7343
Novel02665	13.757
Novel02681	12.5819
Novel02686	15.5101
Novel02691	12.269
Novel02709	10.0433
Novel02713	13.4472
Novel02717	13.5318
Novel02719	14.6169
Novel02721	13.3381
Novel02726	14.272
Novel02748	15.3238
Novel02754	12.6055
PSTCY32_00034	17.3305
PSTCY32_00104	16.9067
PSTCY32_00113	12.9769
PSTCY32_00114	14.4541
PSTCY32_00115	12.3606
PSTCY32_00118	11.2055
PSTCY32_00129	12.4044
PSTCY32_00178	15.277	sp|Q4PB04|H32_USTMA Histone H3.2 OS=Ustilago maydis (strain 521 / FGSC 9021) GN=HHT2 PE=3 SV=3//9.11882e-60
PSTCY32_00214	12.6575
PSTCY32_00215	13.4235
PSTCY32_00268	10.0981
PSTCY32_00269	14.0181	sp|Q8GT74|NIP2_ARATH NEP1-interacting protein 2 OS=Arabidopsis thaliana GN=NIP2 PE=1 SV=1//2.46743e-15
PSTCY32_00278	14.6818
PSTCY32_00299	11.6577	sp|Q12477|PCL9_YEAST PHO85 cyclin-9 OS=Saccharomyces cerevisiae (strain ATCC 204508 / S288c) GN=PCL9 PE=1 SV=1//3.52603e-23
PSTCY32_00305	14.325
PSTCY32_00360	10.3394
PSTCY32_00361	17.0849
PSTCY32_00370	14.3942
PSTCY32_00382	14.212
PSTCY32_00461	12.3648	sp|P08770|TRA1_MAIZE Putative AC transposase OS=Zea mays PE=2 SV=2//9.47601e-12
PSTCY32_00495	14.9858
PSTCY32_00516	14.1144
PSTCY32_00521	16.8361
PSTCY32_00528	15.3249
PSTCY32_00543	17.3575
PSTCY32_00546	17.384
PSTCY32_00572	13.3979
PSTCY32_00595	10.748
PSTCY32_00596	15.4888
PSTCY32_00598	11.7679	sp|P9WP43|CUT1_MYCTU Probable cutinase Rv1984c OS=Mycobacterium tuberculosis (strain ATCC 25618 / H37Rv) GN=Rv1984c PE=1 SV=1//1.45297e-07
PSTCY32_00599	18.4096
PSTCY32_00600	10.1744	sp|Q8X1P1|CUTI_BLUGH Cutinase OS=Blumeria graminis f. sp. hordei GN=CUT1 PE=3 SV=1//1.52246e-07
PSTCY32_00642	13.39
PSTCY32_00687	12.7117
PSTCY32_00719	16.1488	sp|Q09854|MOK11_SCHPO Cell wall alpha-1,3-glucan synthase mok11 OS=Schizosaccharomyces pombe (strain 972 / ATCC 24843) GN=mok11 PE=3 SV=2//0
PSTCY32_00767	13.0417
PSTCY32_00771	13.4959
PSTCY32_00795	17.8925	sp|P03934|TC1A_CAEEL Transposable element Tc1 transposase OS=Caenorhabditis elegans GN=tc1a PE=3 SV=1//3.35648e-25
PSTCY32_00821	14.814
PSTCY32_00830	16.6866
PSTCY32_00831	13.1669
PSTCY32_00844	10.8631
PSTCY32_00864	19.8227	sp|Q4PB04|H32_USTMA Histone H3.2 OS=Ustilago maydis (strain 521 / FGSC 9021) GN=HHT2 PE=3 SV=3//6.47585e-75
PSTCY32_00880	12.8903	sp|P06652|MPIP_SCHPO M-phase inducer phosphatase OS=Schizosaccharomyces pombe (strain 972 / ATCC 24843) GN=cdc25 PE=1 SV=2//4.97136e-34
PSTCY32_00883	13.1382
PSTCY32_00904	13.0982
PSTCY32_00919	16.1323
PSTCY32_00936	12.7436
PSTCY32_00994	14.753
PSTCY32_01041	13.7734
PSTCY32_01081	13.2852
PSTCY32_01083	13.0117
PSTCY32_01181	17.4767
PSTCY32_01243	17.038
PSTCY32_01259	13.8328
PSTCY32_01316	13.0278
PSTCY32_01430	14.3376
PSTCY32_01741	12.5262
PSTCY32_01758	13.4313
PSTCY32_01864	16.7773
PSTCY32_01876	13.2265	sp|P0CN91|ATG26_CRYNB Sterol 3-beta-glucosyltransferase OS=Cryptococcus neoformans var. neoformans serotype D (strain B-3501A) GN=ATG26 PE=3 SV=1//4.29295e-139
PSTCY32_01893	10.1456
PSTCY32_01896	17.8725
PSTCY32_01917	13.7178	sp|Q9FIR0|ATL30_ARATH RING-H2 finger protein ATL30 OS=Arabidopsis thaliana GN=ATL30 PE=2 SV=1//4.23191e-06
PSTCY32_01923	12.0431
PSTCY32_01967	12.2694
PSTCY32_02047	18.0078	sp|Q80WQ9|ZBED4_MOUSE Zinc finger BED domain-containing protein 4 OS=Mus musculus GN=Zbed4 PE=2 SV=1//7.36183e-07
PSTCY32_02051	13.7635
PSTCY32_02053	13.2387
PSTCY32_02104	16.0912
PSTCY32_02105	11.4838
PSTCY32_02111	18.115
PSTCY32_02136	14.6087
PSTCY32_02155	17.0058
PSTCY32_02201	10.8793
PSTCY32_02202	13.3985
PSTCY32_02205	10.1133
PSTCY32_02206	13.01
PSTCY32_02250	13.1511
PSTCY32_02253	13.3514
PSTCY32_02261	16.9965
PSTCY32_02263	12.802
PSTCY32_02364	13.4536
PSTCY32_02400	11.1791
PSTCY32_02422	13.0843
PSTCY32_02429	13.4545
PSTCY32_02512	12.5949
PSTCY32_02514	12.8772
PSTCY32_02519	17.4747
PSTCY32_02579	17.5522
PSTCY32_02607	13.7927
PSTCY32_02610	12.859
PSTCY32_02611	10.3071
PSTCY32_02642	13.2308
PSTCY32_02682	17.5273
PSTCY32_02683	13.7971
PSTCY32_02686	15.3029
PSTCY32_02691	18.2936
PSTCY32_02720	13.3179
PSTCY32_02743	12.3636
PSTCY32_02746	14.5314
PSTCY32_02747	13.9182
PSTCY32_02752	14.5452
PSTCY32_02758	14.4408
PSTCY32_02770	12.5943
PSTCY32_02785	13.3763
PSTCY32_02788	12.5708
PSTCY32_02811	14.752	sp|Q9QZ48|ZBT7A_RAT Zinc finger and BTB domain-containing protein 7A OS=Rattus norvegicus GN=Zbtb7a PE=2 SV=1//1.43245e-11
PSTCY32_02818	16.773
PSTCY32_02873	13.6498
PSTCY32_02879	18.0732
PSTCY32_02893	10.6273
PSTCY32_02916	14.9425
PSTCY32_02917	14.9161
PSTCY32_02930	15.3047
PSTCY32_03022	16.496
PSTCY32_03067	20.1498	sp|Q9FX97|FUT12_ARATH Putative fucosyltransferase-like protein OS=Arabidopsis thaliana GN=FUT12 PE=2 SV=1//3.80194e-25
PSTCY32_03068	11.9772
PSTCY32_03070	18.0666
PSTCY32_03129	12.9751
PSTCY32_03131	17.222
PSTCY32_03132	18.4772
PSTCY32_03171	14.1108
PSTCY32_03178	12.6039
PSTCY32_03220	12.2411
PSTCY32_03256	15.6689
PSTCY32_03257	14.9991
PSTCY32_03258	14.4037
PSTCY32_03260	12.2986
PSTCY32_03264	13.1671
PSTCY32_03309	12.723
PSTCY32_03409	13.4348	sp|P52719|PEPS_ASPPH Carboxypeptidase cpdS OS=Aspergillus phoenicis GN=cpdS PE=2 SV=1//1.03611e-39
PSTCY32_03496	21.1929
PSTCY32_03527	15.4444
PSTCY32_03534	17.25
PSTCY32_03536	12.8314
PSTCY32_03543	13.0515
PSTCY32_03551	12.6925
PSTCY32_03552	14.7655
PSTCY32_03582	15.5545
PSTCY32_03598	21.137
PSTCY32_03605	14.3543
PSTCY32_03645	11.8172
PSTCY32_03657	14.7754
PSTCY32_03661	14.9469
PSTCY32_03663	15.3145
PSTCY32_03725	13.0423
PSTCY32_03735	12.2913
PSTCY32_03740	12.2706
PSTCY32_03767	13.4829
PSTCY32_03958	18.2106
PSTCY32_03992	13.1389
PSTCY32_04000	12.0353
PSTCY32_04007	18.7677
PSTCY32_04051	12.1963
PSTCY32_04054	13.3313
PSTCY32_04059	16.3832
PSTCY32_04067	12.2847
PSTCY32_04073	16.7558	sp|P04146|COPIA_DROME Copia protein OS=Drosophila melanogaster GN=GIP PE=1 SV=3//1.26044e-06
PSTCY32_04075	10.2191
PSTCY32_04083	17.6561
PSTCY32_04108	13.3249
PSTCY32_04110	12.9841
PSTCY32_04117	19.9509	sp|Q9FJ73|WAXS2_ARATH Probable long-chain-alcohol O-fatty-acyltransferase 2 OS=Arabidopsis thaliana GN=AT2 PE=3 SV=1//7.44097e-07
PSTCY32_04136	16.0056	sp|O59942|AAP2_NEUCR Amino-acid permease 2 OS=Neurospora crassa (strain ATCC 24698 / 74-OR23-1A / CBS 708.71 / DSM 1257 / FGSC 987) GN=aap-2 PE=2 SV=2//1.37126e-12
PSTCY32_04199	12.3129
PSTCY32_04249	13.5138
PSTCY32_04307	13.605
PSTCY32_04373	16.1683	sp|A1DBT4|PMEA_NEOFI Probable pectinesterase A OS=Neosartorya fischeri (strain ATCC 1020 / DSM 3700 / FGSC A1164 / NRRL 181) GN=pmeA PE=3 SV=1//1.50125e-51
PSTCY32_04410	12.2554
PSTCY32_04464	11.5848	sp|Q4PB04|H32_USTMA Histone H3.2 OS=Ustilago maydis (strain 521 / FGSC 9021) GN=HHT2 PE=3 SV=3//6.47585e-75
PSTCY32_04516	12.7981
PSTCY32_04527	14.0144
PSTCY32_04555	10.9832
PSTCY32_04600	18.876
PSTCY32_04624	15.0993
PSTCY32_04656	13.4474
PSTCY32_04736	12.2837	sp|P0C957|PLB1_ASPFU Lysophospholipase 1 OS=Neosartorya fumigata (strain ATCC MYA-4609 / Af293 / CBS 101355 / FGSC A1100) GN=plb1 PE=2 SV=1//5.42124e-68
PSTCY32_04797	12.9667
PSTCY32_04831	12.7914	sp|P72926|Y1024_SYNY3 UPF0187 protein sll1024 OS=Synechocystis sp. (strain PCC 6803 / Kazusa) GN=sll1024 PE=3 SV=2//2.25817e-07
PSTCY32_04838	10.6722	sp|O74467|SET5_SCHPO SET domain-containing protein 5 OS=Schizosaccharomyces pombe (strain 972 / ATCC 24843) GN=set5 PE=1 SV=1//6.97634e-10
PSTCY32_04850	12.2563	sp|Q8LPN7|RNG1L_ARATH E3 ubiquitin-protein ligase RING1-like OS=Arabidopsis thaliana GN=At3g19950 PE=1 SV=1//3.5474e-08
PSTCY32_04898	14.3964	sp|Q8DP63|PGDA_STRR6 Peptidoglycan-N-acetylglucosamine deacetylase OS=Streptococcus pneumoniae (strain ATCC BAA-255 / R6) GN=pgdA PE=1 SV=1//6.36847e-17
PSTCY32_04916	13.1833	sp|P0CD89|AQY2_YEASX Aquaporin-2 OS=Saccharomyces cerevisiae GN=AQY2 PE=2 SV=1//3.91074e-40
PSTCY32_04934	18.6756
PSTCY32_04980	13.7679
PSTCY32_05001	16.8244
PSTCY32_05008	16.6351	sp|Q7SFB0|GUS79_NEUCR Beta-glucuronidase OS=Neurospora crassa (strain ATCC 24698 / 74-OR23-1A / CBS 708.71 / DSM 1257 / FGSC 987) GN=NCU00937 PE=1 SV=1//6.48822e-19
PSTCY32_05015	17.5683
PSTCY32_05018	12.2403
PSTCY32_05057	12.968
PSTCY32_05065	12.7528
PSTCY32_05112	12.1715
PSTCY32_05113	17.2209
PSTCY32_05147	12.9059
PSTCY32_05208	14.1332
PSTCY32_05209	11.9542
PSTCY32_05220	13.0895	sp|O14031|PGT1_SCHPO Glutathione transporter 1 OS=Schizosaccharomyces pombe (strain 972 / ATCC 24843) GN=pgt1 PE=1 SV=1//3.50285e-19
PSTCY32_05259	12.3896	sp|Q09116|SPN2_SCHPO Septin homolog spn2 OS=Schizosaccharomyces pombe (strain 972 / ATCC 24843) GN=spn2 PE=1 SV=2//9.05769e-11
PSTCY32_05308	14.7516
PSTCY32_05339	19.2241
PSTCY32_05341	19.0879
PSTCY32_05343	13.6873
PSTCY32_05346	13.5993
PSTCY32_05404	13.4409
PSTCY32_05460	13.1904
PSTCY32_05551	18.002
PSTCY32_05553	17.755
PSTCY32_05619	10.8173
PSTCY32_05620	17.6568
PSTCY32_05650	12.2416
PSTCY32_05683	10.7653
PSTCY32_05804	10.0232
PSTCY32_05856	15.3466
PSTCY32_05857	19.133
PSTCY32_05882	12.5272
PSTCY32_05909	11.2671
PSTCY32_05915	11.9568
PSTCY32_05918	12.8447
PSTCY32_05942	13.5543
PSTCY32_05943	18.2319
PSTCY32_05944	19.3992
PSTCY32_06000	20.9168
PSTCY32_06021	13.5235
PSTCY32_06025	12.9752
PSTCY32_06064	20.5868	sp|Q5B7U0|PMEA_EMENI Pectinesterase A OS=Emericella nidulans (strain FGSC A4 / ATCC 38163 / CBS 112.46 / NRRL 194 / M139) GN=pmeA PE=1 SV=1//3.28783e-56
PSTCY32_06131	21.3189	sp|Q00859|MAPK_FUSSO Mitogen-activated protein kinase OS=Fusarium solani subsp. pisi GN=MAPK PE=2 SV=1//0
PSTCY32_06134	13.0827	sp|Q00859|MAPK_FUSSO Mitogen-activated protein kinase OS=Fusarium solani subsp. pisi GN=MAPK PE=2 SV=1//0
PSTCY32_06174	12.7016	sp|Q4WNA2|CBHA_ASPFU Probable 1,4-beta-D-glucan cellobiohydrolase A OS=Neosartorya fumigata (strain ATCC MYA-4609 / Af293 / CBS 101355 / FGSC A1100) GN=cbhA PE=3 SV=1//1.52731e-164
PSTCY32_06175	16.5724	sp|Q4WNA2|CBHA_ASPFU Probable 1,4-beta-D-glucan cellobiohydrolase A OS=Neosartorya fumigata (strain ATCC MYA-4609 / Af293 / CBS 101355 / FGSC A1100) GN=cbhA PE=3 SV=1//6.15817e-165
PSTCY32_06177	15.6365	sp|Q4WNA2|CBHA_ASPFU Probable 1,4-beta-D-glucan cellobiohydrolase A OS=Neosartorya fumigata (strain ATCC MYA-4609 / Af293 / CBS 101355 / FGSC A1100) GN=cbhA PE=3 SV=1//2.29959e-155
PSTCY32_06209	12.7513	sp|Q7LHG5|YI31B_YEAST Transposon Ty3-I Gag-Pol polyprotein OS=Saccharomyces cerevisiae (strain ATCC 204508 / S288c) GN=TY3B-I PE=3 SV=2//1.20667e-26
PSTCY32_06229	12.5705
PSTCY32_06231	13.0448
PSTCY32_06294	13.6231
PSTCY32_06295	12.6391
PSTCY32_06299	16.7188
PSTCY32_06307	12.7922
PSTCY32_06370	15.9127
PSTCY32_06385	14.6307
PSTCY32_06426	12.2266	sp|Q9FT72|RQL3_ARATH ATP-dependent DNA helicase Q-like 3 OS=Arabidopsis thaliana GN=RECQL3 PE=1 SV=1//2.58393e-10
PSTCY32_06475	15.0121
PSTCY32_06480	17.9466	sp|P15305|DYHC_ONCMY Dynein heavy chain (Fragment) OS=Oncorhynchus mykiss PE=2 SV=1//3.03033e-14
PSTCY32_06491	15.3338
PSTCY32_06496	11.1039
PSTCY32_06510	18.2204
PSTCY32_06511	13.5879
PSTCY32_06523	14.7584
PSTCY32_06527	16.1788
PSTCY32_06528	17.6676
PSTCY32_06579	17.279
PSTCY32_06588	11.7045
PSTCY32_06608	16.9197
PSTCY32_06610	18.6569
PSTCY32_06612	18.1918
PSTCY32_06619	11.9391
PSTCY32_06621	16.1302	sp|Q9T095|OPT6_ARATH Oligopeptide transporter 6 OS=Arabidopsis thaliana GN=OPT6 PE=2 SV=1//9.90539e-28
PSTCY32_06636	16.6121
PSTCY32_06637	15.2892
PSTCY32_06638	13.9923
PSTCY32_06639	18.6967	sp|P71359|RECQ_HAEIN ATP-dependent DNA helicase RecQ OS=Haemophilus influenzae (strain ATCC 51907 / DSM 11121 / KW20 / Rd) GN=recQ PE=3 SV=1//2.77471e-11
PSTCY32_06641	13.0025
PSTCY32_06655	12.2464
PSTCY32_06671	17.2192
PSTCY32_06690	12.9489	sp|Q7L0R7|RNF44_HUMAN RING finger protein 44 OS=Homo sapiens GN=RNF44 PE=2 SV=1//1.70938e-06
PSTCY32_06736	14.7148
PSTCY32_06796	12.7135
PSTCY32_06821	20.5511	sp|Q01200|PRIA_LENED Protein priA OS=Lentinula edodes GN=priA PE=2 SV=1//6.40844e-14
PSTCY32_06886	13.5266
PSTCY32_06923	11.1847	sp|Q00668|STCC_EMENI Putative sterigmatocystin biosynthesis peroxidase stcC OS=Emericella nidulans (strain FGSC A4 / ATCC 38163 / CBS 112.46 / NRRL 194 / M139) GN=stcC PE=3 SV=2//7.87547e-07
PSTCY32_06934	17.0272
PSTCY32_06939	13.0335
PSTCY32_06982	15.5717
PSTCY32_06986	12.2698	sp|P10978|POLX_TOBAC Retrovirus-related Pol polyprotein from transposon TNT 1-94 OS=Nicotiana tabacum PE=2 SV=1//3.15536e-38
PSTCY32_06993	12.5146
PSTCY32_07010	13.6601
PSTCY32_07011	15.4456	sp|Q02446|SP4_HUMAN Transcription factor Sp4 OS=Homo sapiens GN=SP4 PE=1 SV=2//3.38649e-11
PSTCY32_07024	14.6225
PSTCY32_07042	13.2839	sp|Q03277|PO11_BRACO Retrovirus-related Pol polyprotein from type-1 retrotransposable element R1 (Fragment) OS=Bradysia coprophila PE=3 SV=1//8.91482e-12
PSTCY32_07080	10.4366
PSTCY32_07086	13.5606	sp|P56502|BAR3_SCHCM Pheromone B alpha 3 receptor OS=Schizophyllum commune (strain H4-8 / FGSC 9210) GN=BAR3 PE=3 SV=2//3.01486e-18
PSTCY32_07185	13.6323
PSTCY32_07193	11.7728	sp|Q96RG2|PASK_HUMAN PAS domain-containing serine/threonine-protein kinase OS=Homo sapiens GN=PASK PE=1 SV=3//4.03071e-10
PSTCY32_07233	16.1828
PSTCY32_07257	15.4967
PSTCY32_07278	17.1256
PSTCY32_07325	16.0484
PSTCY32_07376	14.3157
PSTCY32_07379	12.7025
PSTCY32_07421	17.859	sp|P38530|HSF2_CHICK Heat shock factor protein 2 OS=Gallus gallus GN=HSF2 PE=2 SV=1//1.19502e-16
PSTCY32_07439	14.4924
PSTCY32_07451	14.8046
PSTCY32_07452	13.2204
PSTCY32_07500	13.5141
PSTCY32_07501	12.8769
PSTCY32_07519	17.073
PSTCY32_07541	11.8523
PSTCY32_07644	12.9053
PSTCY32_07653	13.2288
PSTCY32_07687	12.2659
PSTCY32_07689	13.4891
PSTCY32_07691	15.8402
PSTCY32_07708	20.4033
PSTCY32_07710	12.9389
PSTCY32_07712	13.7235
PSTCY32_07714	12.7019
PSTCY32_07768	12.4905
PSTCY32_07785	17.962
PSTCY32_07786	20.0715
PSTCY32_07850	14.1399
PSTCY32_07863	12.2543
PSTCY32_07865	13.723
PSTCY32_07889	11.162
PSTCY32_07897	12.0592
PSTCY32_07898	20.1472
PSTCY32_07899	17.3492
PSTCY32_07906	12.829
PSTCY32_07921	16.2477
PSTCY32_07930	13.041
PSTCY32_07933	12.269
PSTCY32_07934	19.3204
PSTCY32_08016	14.1529
PSTCY32_08068	18.2842
PSTCY32_08073	15.8855	sp|Q2L4W6|SPO5_SCHPO Sporulation-specific protein 5 OS=Schizosaccharomyces pombe (strain 972 / ATCC 24843) GN=spo5 PE=1 SV=1//9.8712e-25
PSTCY32_08133	18.2246	sp|Q04013|YHM2_YEAST Citrate/oxoglutarate carrier protein OS=Saccharomyces cerevisiae (strain ATCC 204508 / S288c) GN=YHM2 PE=1 SV=1//1.20886e-72
PSTCY32_08192	11.0167
PSTCY32_08198	14.3968
PSTCY32_08262	12.4649
PSTCY32_08349	15.7994
PSTCY32_08355	20.3074
PSTCY32_08356	13.4747
PSTCY32_08365	17.5085
PSTCY32_08368	16.4644
PSTCY32_08370	12.9152
PSTCY32_08373	15.792
PSTCY32_08380	10.2493
PSTCY32_08404	13.1833
PSTCY32_08409	11.2126
PSTCY32_08464	13.0725
PSTCY32_08482	12.3907
PSTCY32_08483	20.2674
PSTCY32_08488	10.022
PSTCY32_08514	14.3686
PSTCY32_08551	12.2847
PSTCY32_08626	12.6507
PSTCY32_08642	12.5023
PSTCY32_08683	17.6304
PSTCY32_08755	13.478
PSTCY32_08757	16.5129
PSTCY32_08840	12.2814
PSTCY32_08859	12.8959
PSTCY32_08868	12.782
PSTCY32_08869	12.2112	sp|O60020|ASPR1_PHARH Aspartic protease OS=Phaffia rhodozyma GN=pr1 PE=1 SV=1//2.09891e-46
PSTCY32_08892	11.8888
PSTCY32_08907	13.6323
PSTCY32_08928	16.9239
PSTCY32_08946	15.2881	sp|O60113|YG64_SCHPO Uncharacterized amino-acid permease C15C4.04c OS=Schizosaccharomyces pombe (strain 972 / ATCC 24843) GN=SPBC15C4.04c PE=3 SV=1//1.45234e-27
PSTCY32_08959	12.2111
PSTCY32_08995	15.997	sp|Q9FJ73|WAXS2_ARATH Probable long-chain-alcohol O-fatty-acyltransferase 2 OS=Arabidopsis thaliana GN=AT2 PE=3 SV=1//3.71079e-06
PSTCY32_09050	13.7583
PSTCY32_09133	15.1478
PSTCY32_09143	12.5819
PSTCY32_09172	16.7938
PSTCY32_09173	12.1742
PSTCY32_09183	12.8426
PSTCY32_09205	13.8554
PSTCY32_09373	14.88	sp|Q09919|FIP1_SCHPO Plasma membrane iron permease OS=Schizosaccharomyces pombe (strain 972 / ATCC 24843) GN=fip1 PE=1 SV=1//1.90564e-37
PSTCY32_09383	15.8246
PSTCY32_09415	14.5556
PSTCY32_09421	13.033	sp|P50729|RECS_BACSU Probable ATP-dependent DNA helicase RecS OS=Bacillus subtilis (strain 168) GN=recS PE=3 SV=1//2.13693e-10
PSTCY32_09422	13.9273
PSTCY32_09449	14.9469
PSTCY32_09460	14.0911
PSTCY32_09501	13.7029
PSTCY32_09502	13.1152
PSTCY32_09559	13.4281
PSTCY32_09650	20.0424
PSTCY32_09765	13.2429
PSTCY32_09829	12.0388
PSTCY32_09964	13.4961
PSTCY32_10012	11.6473
PSTCY32_10014	15.8154
PSTCY32_10021	13.3456
PSTCY32_10023	16.7678
PSTCY32_10051	16.9139	sp|P50167|ARDH_PICST D-arabinitol 2-dehydrogenase [ribulose-forming] OS=Scheffersomyces stipitis (strain ATCC 58785 / CBS 6054 / NBRC 10063 / NRRL Y-11545) GN=ARDH PE=2 SV=1//9.23991e-19
PSTCY32_10054	10.2415	sp|A8W649|AQP5_PIG Aquaporin-5 OS=Sus scrofa GN=AQP5 PE=2 SV=1//1.54089e-30
PSTCY32_10061	14.1774
PSTCY32_10075	11.8345	sp|Q9FVS9|C96AF_ARATH Alkane hydroxylase MAH1 OS=Arabidopsis thaliana GN=CYP96A15 PE=2 SV=1//1.25833e-40
PSTCY32_10125	19.1454
PSTCY32_10182	14.6523
PSTCY32_10200	17.4958
PSTCY32_10201	17.9922
PSTCY32_10229	13.7923
PSTCY32_10278	12.5456
PSTCY32_10313	12.1508	sp|Q01200|PRIA_LENED Protein priA OS=Lentinula edodes GN=priA PE=2 SV=1//3.08467e-14
PSTCY32_10333	13.6105
PSTCY32_10355	12.6904
PSTCY32_10364	13.2627
PSTCY32_10394	16.6595
PSTCY32_10420	14.1452	sp|P0CD89|AQY2_YEASX Aquaporin-2 OS=Saccharomyces cerevisiae GN=AQY2 PE=2 SV=1//1.56447e-39
PSTCY32_10428	16.4325
PSTCY32_10475	10.8525
PSTCY32_10476	12.7916
PSTCY32_10489	19.4357
PSTCY32_10502	19.3955
PSTCY32_10532	13.2139
PSTCY32_10573	13.3842
PSTCY32_10650	13.2557
PSTCY32_10654	18.5886
PSTCY32_10655	10.4205
PSTCY32_10656	15.3187
PSTCY32_10678	14.9688
PSTCY32_10797	10.0717
PSTCY32_10811	12.5525
PSTCY32_10825	20.6292
PSTCY32_10826	17.5532
PSTCY32_10899	17.9121
PSTCY32_10913	14.9124
PSTCY32_10969	14.7177	sp|P41365|LIPB_CANAR Lipase B OS=Candida antarctica PE=1 SV=1//2.59659e-22
PSTCY32_10980	15.2662
PSTCY32_11051	13.8959
PSTCY32_11176	12.3636
PSTCY32_11177	13.5136
PSTCY32_11182	14.6274
PSTCY32_11200	15.1256
PSTCY32_11210	14.4662
PSTCY32_11273	11.0668
PSTCY32_11277	12.0798
PSTCY32_11280	14.5356
PSTCY32_11436	12.4646
PSTCY32_11508	10.6677
PSTCY32_11607	13.7781
PSTCY32_11608	16.4141
PSTCY32_11609	15.2911
PSTCY32_11621	14.391
PSTCY32_11634	14.4069
PSTCY32_11703	10.7687
PSTCY32_11709	13.6169
PSTCY32_11756	12.3911
PSTCY32_11770	13.6965
PSTCY32_11827	15.4346	sp|P35795|SC14_SCHCO Fruiting body protein SC14 OS=Schizophyllum commune GN=SC14 PE=2 SV=1//4.28866e-12
PSTCY32_11840	12.9258
PSTCY32_11844	15.9685
PSTCY32_11875	14.1036	sp|B0BN95|HARB1_RAT Putative nuclease HARBI1 OS=Rattus norvegicus GN=Harbi1 PE=2 SV=1//3.84419e-11
PSTCY32_11882	13.7977
PSTCY32_11883	17.7506
PSTCY32_11889	12.0198	sp|P0CS62|PACC_CRYNJ pH-response transcription factor pacC/RIM101 OS=Cryptococcus neoformans var. neoformans serotype D (strain JEC21 / ATCC MYA-565) GN=RIM101 PE=3 SV=1//6.66466e-28
PSTCY32_11927	14.6244
PSTCY32_11928	14.6738
PSTCY32_11929	16.7098
PSTCY32_11937	14.7683	sp|P41365|LIPB_CANAR Lipase B OS=Candida antarctica PE=1 SV=1//3.26153e-13
PSTCY32_11968	15.2209
PSTCY32_12039	11.3379
PSTCY32_12104	18.7881
PSTCY32_12149	13.0975
PSTCY32_12157	10.934
PSTCY32_12160	15.6073	sp|O14031|PGT1_SCHPO Glutathione transporter 1 OS=Schizosaccharomyces pombe (strain 972 / ATCC 24843) GN=pgt1 PE=1 SV=1//2.58836e-22
PSTCY32_12182	13.1539
PSTCY32_12189	18.8697
PSTCY32_12190	15.0431	sp|O74397|ASND1_SCHPO Asparagine synthetase domain-containing protein C4F6.11c OS=Schizosaccharomyces pombe (strain 972 / ATCC 24843) GN=SPBC4F6.11c PE=3 SV=1//1.78702e-12
PSTCY32_12236	10.8775
PSTCY32_12237	13.8175
PSTCY32_12245	18.5736
PSTCY32_12269	10.6063	sp|P15245|PH2M_TRICU Phenol 2-monooxygenase OS=Trichosporon cutaneum PE=1 SV=3//1.71231e-92
PSTCY32_12283	12.2839
PSTCY32_12309	15.6226
PSTCY32_12386	12.0224	sp|P38928|AXL2_YEAST Axial budding pattern protein 2 OS=Saccharomyces cerevisiae (strain ATCC 204508 / S288c) GN=AXL2 PE=1 SV=1//1.62022e-08
PSTCY32_12402	16.1163
PSTCY32_12460	16.7517	sp|Q09854|MOK11_SCHPO Cell wall alpha-1,3-glucan synthase mok11 OS=Schizosaccharomyces pombe (strain 972 / ATCC 24843) GN=mok11 PE=3 SV=2//1.22035e-15
PSTCY32_12491	10.5049
PSTCY32_12583	12.8676
PSTCY32_12624	13.9325
PSTCY32_12651	12.9853
PSTCY32_12680	15.6571
PSTCY32_12683	18.5987
PSTCY32_12721	17.0934
PSTCY32_12725	14.973	sp|Q01200|PRIA_LENED Protein priA OS=Lentinula edodes GN=priA PE=2 SV=1//3.15808e-12
PSTCY32_12731	12.6697
PSTCY32_12734	12.5828
PSTCY32_12745	11.6238	sp|Q2UJA7|PELF_ASPOR Probable pectin lyase F OS=Aspergillus oryzae (strain ATCC 42149 / RIB 40) GN=pelF PE=3 SV=2//3.09585e-67
PSTCY32_12808	16.5306
PSTCY32_12815	12.2276
PSTCY32_12832	12.5939	sp|Q4PB04|H32_USTMA Histone H3.2 OS=Ustilago maydis (strain 521 / FGSC 9021) GN=HHT2 PE=3 SV=3//6.47585e-75
PSTCY32_12837	10.0033
PSTCY32_12838	15.3158
PSTCY32_12888	16.3932
PSTCY32_12956	14.502
PSTCY32_12986	14.921
PSTCY32_12998	11.3072
PSTCY32_13005	12.691
PSTCY32_13018	12.299	sp|Q9Y8H5|FAD12_MORAP Delta(12) fatty acid desaturase OS=Mortierella alpina PE=1 SV=2//5.45722e-29
PSTCY32_13026	18.1714
PSTCY32_13038	17.9563
PSTCY32_13040	16.8797
PSTCY32_13042	18.4938
PSTCY32_13140	12.2706
PSTCY32_13179	14.6557
PSTCY32_13242	14.1947
PSTCY32_13247	10.7914
PSTCY32_13296	12.617
PSTCY32_13300	16.3469
PSTCY32_13306	13.4854
PSTCY32_13311	13.0512
PSTCY32_13351	10.0465	sp|Q4PB04|H32_USTMA Histone H3.2 OS=Ustilago maydis (strain 521 / FGSC 9021) GN=HHT2 PE=3 SV=3//7.40452e-70
PSTCY32_13365	16.0427
PSTCY32_13375	15.3057	sp|O74852|YQ92_SCHPO Uncharacterized MFS-type transporter C18.02 OS=Schizosaccharomyces pombe (strain 972 / ATCC 24843) GN=SPCC18.02 PE=3 SV=1//4.2343e-36
PSTCY32_13384	12.3903
PSTCY32_13403	13.2357
PSTCY32_13447	14.5115
PSTCY32_13451	16.2752
PSTCY32_13533	11.6782
PSTCY32_13558	12.3911
PSTCY32_13617	18.4006
PSTCY32_13640	11.6773
PSTCY32_13655	15.4642
PSTCY32_13659	13.2341
PSTCY32_13686	11.878
PSTCY32_13762	12.4173
PSTCY32_13772	11.642	sp|Q96MB7|HARB1_HUMAN Putative nuclease HARBI1 OS=Homo sapiens GN=HARBI1 PE=1 SV=1//1.07339e-16
PSTCY32_13787	11.3722
PSTCY32_13789	11.5012
PSTCY32_13840	14.3191
PSTCY32_13842	17.0698	sp|Q5UNT8|YL678_MIMIV Putative SET domain-containing protein L678 OS=Acanthamoeba polyphaga mimivirus GN=MIMI_L678 PE=3 SV=1//1.86811e-09
PSTCY32_13859	14.5411
PSTCY32_13861	12.1226
PSTCY32_13863	12.5019
PSTCY32_13915	14.6138
PSTCY32_13927	11.6581	sp|Q9UU99|YJX4_SCHPO CRAL-TRIO domain-containing protein C23B6.04c OS=Schizosaccharomyces pombe (strain 972 / ATCC 24843) GN=SPCC23B6.04c PE=1 SV=1//5.77008e-42
PSTCY32_13928	16.1043
PSTCY32_13967	14.3719
PSTCY32_14069	12.0234
PSTCY32_14071	12.4033
PSTCY32_14072	12.2978
PSTCY32_14079	12.7916
PSTCY32_14082	13.4355
PSTCY32_14093	13.0899	sp|P40996|SCD2_SCHPO Protein scd2/ral3 OS=Schizosaccharomyces pombe (strain 972 / ATCC 24843) GN=scd2 PE=3 SV=1//6.54757e-32
PSTCY32_14133	10.67
PSTCY32_14144	13.503
PSTCY32_14153	13.0333
PSTCY32_14199	17.7265	sp|O95365|ZBT7A_HUMAN Zinc finger and BTB domain-containing protein 7A OS=Homo sapiens GN=ZBTB7A PE=1 SV=1//1.4542e-11
PSTCY32_14288	16.6002
PSTCY32_14289	14.4477
PSTCY32_14316	12.8183
PSTCY32_14346	14.4651
PSTCY32_14371	12.8862
PSTCY32_14431	10.6025
PSTCY32_14498	13.9226
PSTCY32_14503	14.8612
PSTCY32_14596	14.359
PSTCY32_14598	14.4903	sp|Q55EF8|Y9096_DICDI Transmembrane protein DDB_G0269096 OS=Dictyostelium discoideum GN=DDB_G0269096 PE=4 SV=1//1.04578e-07
PSTCY32_14621	14.5665
PSTCY32_14639	16.9615
PSTCY32_14685	13.2345
PSTCY32_14691	13.2123
PSTCY32_14693	12.8964
PSTCY32_14705	12.8569
PSTCY32_14746	15.5116
PSTCY32_14813	10.7347
PSTCY32_14820	15.6033
PSTCY32_14823	14.1605
PSTCY32_14853	16.2195
PSTCY32_14868	13.0513
PSTCY32_14877	15.0953	sp|Q6IV72|ZN425_HUMAN Zinc finger protein 425 OS=Homo sapiens GN=ZNF425 PE=1 SV=1//3.04149e-10
PSTCY32_14880	12.7546
PSTCY32_14892	14.6516
PSTCY32_14907	16.8908
PSTCY32_14918	12.3903
PSTCY32_14930	12.261	sp|P38928|AXL2_YEAST Axial budding pattern protein 2 OS=Saccharomyces cerevisiae (strain ATCC 204508 / S288c) GN=AXL2 PE=1 SV=1//2.47099e-11
PSTCY32_14967	12.4394	sp|Q8DP63|PGDA_STRR6 Peptidoglycan-N-acetylglucosamine deacetylase OS=Streptococcus pneumoniae (strain ATCC BAA-255 / R6) GN=pgdA PE=1 SV=1//3.92087e-22
PSTCY32_14972	17.3365	sp|Q9BX84|TRPM6_HUMAN Transient receptor potential cation channel subfamily M member 6 OS=Homo sapiens GN=TRPM6 PE=1 SV=2//4.21723e-08
PSTCY32_14985	14.3477	sp|Q57097|TCDA_HAEIN tRNA threonylcarbamoyladenosine dehydratase OS=Haemophilus influenzae (strain ATCC 51907 / DSM 11121 / KW20 / Rd) GN=tcdA PE=3 SV=1//2.22919e-11
PSTCY32_14990	10.0254
PSTCY32_14991	21.1126
PSTCY32_14996	12.4037
PSTCY32_15001	18.2837
PSTCY32_15008	10.4219
PSTCY32_15034	13.9503
PSTCY32_15043	12.4037
PSTCY32_15096	12.2559
PSTCY32_15099	10.8226
PSTCY32_15116	12.6697
PSTCY32_15131	10.06	sp|O74545|YCV6_SCHPO Putative hydrolase C777.06c OS=Schizosaccharomyces pombe (strain 972 / ATCC 24843) GN=SPCC777.06c PE=4 SV=1//4.35682e-45
PSTCY32_15135	13.6823
PSTCY32_15152	14.8383
PSTCY32_15154	14.0511
PSTCY32_15223	10.6882
PSTCY32_15224	10.8154
PSTCY32_15227	14.5827
PSTCY32_15309	14.6531
PSTCY32_15313	13.5611
PSTCY32_15323	14.5353
PSTCY32_15353	14.5084
PSTCY32_15376	13.2407
PSTCY32_15381	12.4041
PSTCY32_15385	12.2694
PSTCY32_15448	11.6141
PSTCY32_15495	12.8495
PSTCY32_15510	14.4683
PSTCY32_15518	11.2894	sp|O74852|YQ92_SCHPO Uncharacterized MFS-type transporter C18.02 OS=Schizosaccharomyces pombe (strain 972 / ATCC 24843) GN=SPCC18.02 PE=3 SV=1//3.47254e-36
PSTCY32_15519	13.3861
PSTCY32_15523	15.1458
PSTCY32_15538	15.0385
PSTCY32_15541	12.3896
PSTCY32_15545	17.2304
PSTCY32_15604	12.8587
PSTCY32_15660	13.8864
PSTCY32_15691	12.6398
PSTCY32_15720	17.0683
PSTCY32_15758	15.9865
PSTCY32_15773	12.1511
PSTCY32_15798	14.5943
PSTCY32_15799	16.4777
PSTCY32_15825	13.3391
PSTCY32_15833	18.6772	sp|Q59YH3|CG11_CANAL G1/S-specific cyclin CCN1 OS=Candida albicans (strain SC5314 / ATCC MYA-2876) GN=CCN1 PE=1 SV=1//5.68711e-58
PSTCY32_15859	16.1865
PSTCY32_15864	12.8272
PSTCY32_15882	13.8222
PSTCY32_15895	13.5548
PSTCY32_15992	14.3941
PSTCY32_15995	13.0181
PSTCY32_15998	12.6885
PSTCY32_16017	17.1862	sp|P0CD92|AQY1_YEASX Aquaporin-1 OS=Saccharomyces cerevisiae GN=AQY1 PE=2 SV=1//6.04389e-27
PSTCY32_16019	15.9513
PSTCY32_16073	12.8777
PSTCY32_16075	14.4097
PSTCY32_16076	12.9838	sp|Q92621|NU205_HUMAN Nuclear pore complex protein Nup205 OS=Homo sapiens GN=NUP205 PE=1 SV=3//2.98164e-11
PSTCY32_16080	13.4702
PSTCY32_16082	13.3976
PSTCY32_16112	16.2488
PSTCY32_16143	10.615	sp|P08414|KCC4_MOUSE Calcium/calmodulin-dependent protein kinase type IV OS=Mus musculus GN=Camk4 PE=1 SV=2//1.22556e-19
PSTCY32_16234	13.1145
PSTCY32_16414	14.0675
PSTCY32_16419	13.3584
PSTCY32_16438	12.3765
PSTCY32_16453	18.8968
PSTCY32_16582	14.4323	sp|P0CT43|TF28_SCHPO Transposon Tf2-8 polyprotein OS=Schizosaccharomyces pombe (strain 972 / ATCC 24843) GN=Tf2-8 PE=3 SV=1//1.84431e-13
PSTCY32_16625	13.2774
PSTCY32_16629	14.4035	sp|P18172|DHGL_DROPS Glucose dehydrogenase [FAD, quinone] OS=Drosophila pseudoobscura pseudoobscura GN=Gld PE=3 SV=4//1.14262e-21
PSTCY32_16654	15.3834
PSTCY32_16678	13.5946
PSTCY32_16701	12.6278
PSTCY32_16732	12.4589
PSTCY32_16733	12.9845
PSTCY32_16735	12.1293
PSTCY32_16736	12.1186
PSTCY32_16749	14.1794
PSTCY32_16750	12.6239
PSTCY32_16767	18.9157	sp|O14088|YER5_SCHPO Uncharacterized oxidoreductase C2F3.05c OS=Schizosaccharomyces pombe (strain 972 / ATCC 24843) GN=SPAC2F3.05c PE=3 SV=1//9.45072e-60
PSTCY32_16825	14.0138
PSTCY32_16839	10.9093
PSTCY32_16840	11.3367
PSTCY32_16878	13.8123	sp|B2AMJ3|TVP38_PODAN Golgi apparatus membrane protein TVP38 OS=Podospora anserina (strain S / ATCC MYA-4624 / DSM 980 / FGSC 10383) GN=TVP38 PE=3 SV=1//2.45915e-41
PSTCY32_16879	12.0922	sp|P17336|CATA_DROME Catalase OS=Drosophila melanogaster GN=Cat PE=1 SV=2//2.71051e-47
PSTCY32_16885	16.0654
PSTCY32_16888	16.5246
PSTCY32_16897	14.7529
PSTCY32_16900	16.305
PSTCY32_16905	14.3001
PSTCY32_16926	14.9974
PSTCY32_16942	13.1518
PSTCY32_16945	14.3346
PSTCY32_17002	17.2715
PSTCY32_17004	12.3809
PSTCY32_17005	12.712
PSTCY32_17015	15.3877
PSTCY32_17123	13.6965
PSTCY32_17141	12.8017
PSTCY32_17150	12.617
PSTCY32_17170	10.0711
PSTCY32_17197	16.3872	sp|Q7SFB0|GUS79_NEUCR Beta-glucuronidase OS=Neurospora crassa (strain ATCC 24698 / 74-OR23-1A / CBS 708.71 / DSM 1257 / FGSC 987) GN=NCU00937 PE=1 SV=1//3.24583e-11
PSTCY32_17216	15.8098
PSTCY32_17220	17.8085
PSTCY32_17263	10.3652
PSTCY32_17276	15.3561
PSTCY32_17277	15.2073
PSTCY32_17356	14.6975
PSTCY32_17366	10.8825	sp|Q59YH3|CG11_CANAL G1/S-specific cyclin CCN1 OS=Candida albicans (strain SC5314 / ATCC MYA-2876) GN=CCN1 PE=1 SV=1//1.75043e-57
PSTCY32_17387	17.5242
PSTCY32_17394	13.6818
PSTCY32_17417	15.8933
PSTCY32_17425	12.7729
PSTCY32_17442	12.617
PSTCY32_17460	12.2686
PSTCY32_17476	13.5081
PSTCY32_17477	15.9765
PSTCY32_17478	11.2598
PSTCY32_17479	14.0057
PSTCY32_17503	12.4843	sp|Q10138|YAS2_SCHPO CRAL-TRIO domain-containing protein C3H8.02 OS=Schizosaccharomyces pombe (strain 972 / ATCC 24843) GN=SPAC3H8.02 PE=1 SV=1//1.11028e-66
PSTCY32_17521	13.0022
PSTCY32_17582	17.0472	sp|Q59U10|BCR1_CANAL Biofilm and cell wall regulator 1 OS=Candida albicans (strain SC5314 / ATCC MYA-2876) GN=BCR1 PE=1 SV=1//2.69846e-18
PSTCY32_17610	14.8073
PSTCY32_17647	10.6738
PSTCY32_17675	12.6395
PSTCY32_17701	12.2702	sp|Q9M0R4|ATL37_ARATH Putative RING-H2 finger protein ATL37 OS=Arabidopsis thaliana GN=ATL37 PE=3 SV=1//1.44796e-07
PSTCY32_17734	12.7717
PSTCY32_17757	15.7429
PSTCY32_17813	11.5151
PSTCY32_17842	13.0339
PSTCY32_17843	13.3456
PSTCY32_17879	14.7763
PSTCY32_17934	12.126	sp|P58371|SPM1_MAGO7 Subtilisin-like proteinase Spm1 OS=Magnaporthe oryzae (strain 70-15 / ATCC MYA-4617 / FGSC 8958) GN=SPM1 PE=3 SV=1//1.23438e-70
PSTCY32_17948	13.4955
PSTCY32_17960	12.691
PSTCY32_18033	15.6854
PSTCY32_18047	12.506	sp|Q01200|PRIA_LENED Protein priA OS=Lentinula edodes GN=priA PE=2 SV=1//7.21339e-14
PSTCY32_18068	18.5306
PSTCY32_18077	14.8087	sp|Q01200|PRIA_LENED Protein priA OS=Lentinula edodes GN=priA PE=2 SV=1//1.74858e-13
PSTCY32_18104	13.6912
PSTCY32_18115	13.9579
PSTCY32_18116	10.5245
PSTCY32_18126	20.3633
PSTCY32_18140	14.3448
PSTCY32_18141	16.6165
PSTCY32_18142	14.9824
PSTCY32_18150	18.9292
PSTCY32_18153	15.9883
PSTCY32_18168	13.2204
PSTCY32_18176	11.6007	sp|P77625|YFBT_ECOLI Sugar phosphatase YfbT OS=Escherichia coli (strain K12) GN=yfbT PE=1 SV=2//1.24172e-07
PSTCY32_18180	12.2405
PSTCY32_18309	15.4052
PSTCY32_18337	13.2057
PSTCY32_18342	17.1521	sp|Q5UPX0|YR290_MIMIV Putative ATP-dependent RNA helicase R290 OS=Acanthamoeba polyphaga mimivirus GN=MIMI_R290 PE=3 SV=1//1.51941e-15
PSTCY32_18356	15.3636
PSTCY32_18364	13.1208
PSTCY32_18461	10.1401	sp|C8ZJM1|AQY1_YEAS8 Aquaporin-1 OS=Saccharomyces cerevisiae (strain Lalvin EC1118 / Prise de mousse) GN=AQY1 PE=2 SV=1//2.558e-25
PSTCY32_18473	13.1134
PSTCY32_18489	14.5198
PSTCY32_18495	12.3769	sp|O93567|ZBT7A_CHICK Zinc finger and BTB domain-containing protein 7A OS=Gallus gallus GN=ZBTB7A PE=2 SV=1//1.02592e-11
PSTCY32_18501	12.515
PSTCY32_18574	13.2966
PSTCY32_18700	12.9574
PSTCY32_18759	12.364
PSTCY32_18793	14.7809
PSTCY32_18794	17.4501	sp|P20593|MX_PERFL Interferon-induced GTP-binding protein Mx (Fragment) OS=Perca fluviatilis GN=mx PE=2 SV=1//8.96154e-22
PSTCY32_18848	14.6449
PSTCY32_18901	16.5189
PSTCY32_18903	14.3906
PSTCY32_18915	17.6248	sp|P0CD92|AQY1_YEASX Aquaporin-1 OS=Saccharomyces cerevisiae GN=AQY1 PE=2 SV=1//5.79839e-27
PSTCY32_18918	18.3703
PSTCY32_18934	14.3585
PSTCY32_18988	11.9815	sp|P0CS62|PACC_CRYNJ pH-response transcription factor pacC/RIM101 OS=Cryptococcus neoformans var. neoformans serotype D (strain JEC21 / ATCC MYA-565) GN=RIM101 PE=3 SV=1//3.70635e-28
PSTCY32_19027	20.761
PSTCY32_19030	12.6406
PSTCY32_19031	12.1641
PSTCY32_19034	17.4383
PSTCY32_19082	14.264
PSTCY32_19103	12.2694
PSTCY32_19124	12.7468
PSTCY32_19129	12.5559
PSTCY32_19141	11.4133
PSTCY32_19144	14.4282
PSTCY32_19149	12.6573
PSTCY32_19170	11.9548
PSTCY32_19172	13.6378
PSTCY32_19191	11.1779
PSTCY32_19199	12.1033	sp|Q06703|CDA2_YEAST Chitin deacetylase 2 OS=Saccharomyces cerevisiae (strain ATCC 204508 / S288c) GN=CDA2 PE=1 SV=1//1.83939e-16
PSTCY32_19204	17.8068
PSTCY32_19255	14.2924
PSTCY32_19256	15.8557	sp|Q2QYY8|PHT1A_ORYSJ Phototropin-1A OS=Oryza sativa subsp. japonica GN=PHOT1A PE=1 SV=2//9.66814e-19
PSTCY32_19258	14.4938
PSTCY32_19344	18.3546
PSTCY32_19345	16.4329
PSTCY32_19397	15.7379	sp|Q9SZY8|YUC1_ARATH Probable indole-3-pyruvate monooxygenase YUCCA1 OS=Arabidopsis thaliana GN=YUC1 PE=1 SV=1//2.41637e-11
PSTCY32_19437	13.1224
PSTCY32_19452	11.695
PSTCY32_19459	15.9669
PSTCY32_19493	10.4978
PSTCY32_19514	14.8048
PSTCY32_19612	14.5168
PSTCY32_19613	14.4413
PSTCY32_19644	12.6055
PSTCY32_19649	13.4535
PSTCY32_19655	13.9738
PSTCY32_19692	13.5264
PSTCY32_19700	12.5516
PSTCY32_19733	14.9251
PSTCY32_19740	15.4418
PSTCY32_19876	18.2148	sp|P52719|PEPS_ASPPH Carboxypeptidase cpdS OS=Aspergillus phoenicis GN=cpdS PE=2 SV=1//1.16878e-51
PSTCY32_19926	13.4842
PSTCY32_19971	17.9849
PSTCY32_19986	12.691	sp|A1CRJ0|XGEA_ASPCL Probable xyloglucan-specific endo-beta-1,4-glucanase A OS=Aspergillus clavatus (strain ATCC 1007 / CBS 513.65 / DSM 816 / NCTC 3887 / NRRL 1) GN=xgeA PE=3 SV=1//8.91039e-21
PSTCY32_19994	12.5718	sp|O14295|PLR1_SCHPO Pyridoxal reductase OS=Schizosaccharomyces pombe (strain 972 / ATCC 24843) GN=plr1 PE=1 SV=1//3.15256e-06
PSTCY32_20000	11.4161
PSTCY32_20010	12.9016
PSTCY32_20012	13.0418
PSTCY32_20040	12.4037
PSTCY32_20058	13.1302
PSTCY32_20059	14.1144
PSTCY32_20078	18.5668	sp|Q2UBM3|CBHA_ASPOR Probable 1,4-beta-D-glucan cellobiohydrolase A OS=Aspergillus oryzae (strain ATCC 42149 / RIB 40) GN=cbhA PE=3 SV=1//2.48213e-150
PSTCY32_20087	11.3655	sp|P9WP43|CUT1_MYCTU Probable cutinase Rv1984c OS=Mycobacterium tuberculosis (strain ATCC 25618 / H37Rv) GN=Rv1984c PE=1 SV=1//1.40701e-08
PSTCY32_20111	14.0265
PSTCY32_20153	16.95
PSTCY32_20176	13.4957
PSTCY32_20183	16.0863
PSTCY32_20187	12.1527
PSTCY32_20199	18.949
PSTCY32_20200	11.9149	sp|Q80WQ9|ZBED4_MOUSE Zinc finger BED domain-containing protein 4 OS=Mus musculus GN=Zbed4 PE=2 SV=1//1.9809e-06
PSTCY32_20236	13.3961	sp|A7E320|UHRF1_BOVIN E3 ubiquitin-protein ligase UHRF1 OS=Bos taurus GN=UHRF1 PE=2 SV=1//6.41092e-20
PSTCY32_20242	16.849	sp|P32375|ALN_YEAST Allantoinase OS=Saccharomyces cerevisiae (strain ATCC 204508 / S288c) GN=DAL1 PE=3 SV=2//8.37129e-40
PSTCY32_20370	18.5514
PSTCY32_20424	12.4773
PSTCY32_20433	15.7564
PSTCY32_20434	13.8871	sp|P35187|SGS1_YEAST ATP-dependent helicase SGS1 OS=Saccharomyces cerevisiae (strain ATCC 204508 / S288c) GN=SGS1 PE=1 SV=1//1.56855e-09
PSTCY32_20442	12.8591
PSTCY32_20446	15.299
PSTCY32_20453	12.3146
PSTCY32_20500	10.1915
PSTCY32_20539	10.0139
PSTCY32_20542	16.4612	sp|P55306|CATA_SCHPO Catalase OS=Schizosaccharomyces pombe (strain 972 / ATCC 24843) GN=cta1 PE=1 SV=1//8.54415e-64
PSTCY32_20643	13.9577
PSTCY32_20657	12.5146
PSTCY32_20663	10.0493
PSTCY32_20676	12.8673
PSTCY32_20687	13.7521	sp|P0CP78|PPIB_CRYNJ Peptidyl-prolyl cis-trans isomerase B OS=Cryptococcus neoformans var. neoformans serotype D (strain JEC21 / ATCC MYA-565) GN=CPR2 PE=3 SV=1//7.36758e-16
PSTCY32_20696	12.8229	sp|Q10097|YAOI_SCHPO Uncharacterized transporter C11D3.18C OS=Schizosaccharomyces pombe (strain 972 / ATCC 24843) GN=SPAC11D3.18c PE=3 SV=1//1.64415e-28
PSTCY32_20702	12.2702	sp|P10978|POLX_TOBAC Retrovirus-related Pol polyprotein from transposon TNT 1-94 OS=Nicotiana tabacum PE=2 SV=1//5.55822e-11
PSTCY32_20716	18.7902
PSTCY32_20725	11.9174
PSTCY32_20759	17.3182
PSTCY32_20771	15.5518	sp|P93654|SYP22_ARATH Syntaxin-22 OS=Arabidopsis thaliana GN=SYP22 PE=1 SV=1//2.93919e-10
PSTCY32_20790	19.8717
PSTCY32_20848	12.2729
PSTCY32_20850	13.0339
PSTCY32_20862	12.5906
PSTCY32_20868	10.1341	sp|Q8AVK2|LN28B_XENLA Protein lin-28 homolog B (Fragment) OS=Xenopus laevis GN=lin28b PE=2 SV=1//2.16906e-08
PSTCY32_20880	13.19
PSTCY32_20886	13.2984
PSTCY32_20909	12.271
PSTCY32_20947	14.8219	sp|Q08217|PSK2_YEAST Serine/threonine-protein kinase PSK2 OS=Saccharomyces cerevisiae (strain ATCC 204508 / S288c) GN=PSK2 PE=1 SV=1//5.23263e-30
PSTCY32_21004	14.5293	sp|Q9UVG5|PRM10_PICSO Pheromone-regulated membrane protein 10 OS=Pichia sorbitophila (strain ATCC MYA-4447 / BCRC 22081 / CBS 7064 / NBRC 10061 / NRRL Y-12695) GN=GNLVRS01_PISO0A10120g PE=3 SV=2//1.60668e-69
PSTCY32_21016	18.1254	sp|Q54NU9|TPSB_DICDI Alpha,alpha-trehalose-phosphate synthase [UDP-forming] B OS=Dictyostelium discoideum GN=tpsB PE=3 SV=1//3.77093e-14
PSTCY32_21028	16.3006
PSTCY32_21037	15.5197
PSTCY32_21039	12.7725
PSTCY32_21042	13.1136
PSTCY32_21044	17.121
PSTCY32_21051	12.7637
PSTCY32_21068	13.2706
PSTCY32_21073	12.5511
PSTCY32_21113	16.8065	sp|P72926|Y1024_SYNY3 UPF0187 protein sll1024 OS=Synechocystis sp. (strain PCC 6803 / Kazusa) GN=sll1024 PE=3 SV=2//2.41118e-07
PSTCY32_21125	14.0703	sp|O74467|SET5_SCHPO SET domain-containing protein 5 OS=Schizosaccharomyces pombe (strain 972 / ATCC 24843) GN=set5 PE=1 SV=1//6.27318e-10
PSTCY32_21129	14.7357
PSTCY32_21180	16.6545
PSTCY32_21210	15.3359
PSTCY32_21213	14.8426
PSTCY32_21214	13.802
PSTCY32_21255	10.7153
PSTCY32_21268	10.586	sp|Q5AG71|HSL1_CANAL Serine/threonine-protein kinase HSL1 OS=Candida albicans (strain SC5314 / ATCC MYA-2876) GN=HSL1 PE=1 SV=1//1.84103e-123
PSTCY32_21281	12.8867
PSTCY32_21304	15.2558
PSTCY32_21329	12.6922
PSTCY32_21370	15.24
PSTCY32_21384	11.1778
PSTCY32_21401	16.9052	sp|G4RK44|TPSP_THETK Bifunctional trehalose-6-phosphate synthase/phosphatase OS=Thermoproteus tenax (strain ATCC 35583 / NBRC 100435 / JCM 9277 / Kra 1) GN=tpsp PE=1 SV=1//1.05247e-19
PSTCY32_21404	12.6501
PSTCY32_21406	12.924
PSTCY32_21460	11.8126	sp|P55306|CATA_SCHPO Catalase OS=Schizosaccharomyces pombe (strain 972 / ATCC 24843) GN=cta1 PE=1 SV=1//1.74332e-123
PSTCY32_21484	15.2239
PSTCY32_21487	11.084	sp|O13857|PLB2_SCHPO Putative lysophospholipase C1A6.03c OS=Schizosaccharomyces pombe (strain 972 / ATCC 24843) GN=SPAC1A6.03c PE=3 SV=3//1.99199e-82
PSTCY32_21499	15.278
PSTCY32_21506	16.087
PSTCY32_21569	11.5936
PSTCY32_21589	13.9961	sp|Q4PB04|H32_USTMA Histone H3.2 OS=Ustilago maydis (strain 521 / FGSC 9021) GN=HHT2 PE=3 SV=3//2.30008e-88
PSTCY32_21608	15.0153
PSTCY32_21651	16.3621
PSTCY32_21653	13.6341	sp|Q3E756|YB029_YEAST UPF0768 protein YBL029C-A OS=Saccharomyces cerevisiae (strain ATCC 204508 / S288c) GN=YBL029C-A PE=1 SV=1//6.72463e-06
PSTCY32_21730	14.5774
PSTCY32_21790	11.7173
PSTCY32_21791	12.5269	sp|Q54VU4|Y8013_DICDI Probable serine/threonine-protein kinase DDB_G0280133 OS=Dictyostelium discoideum GN=DDB_G0280133 PE=3 SV=1//7.06432e-15
PSTCY32_21793	17.4735
PSTCY32_21801	13.297
PSTCY32_21812	17.1861
PSTCY32_21880	15.2417
PSTCY32_21903	13.3243
PSTCY32_21908	10.0585
PSTCY32_21920	15.9296
PSTCY32_21922	15.3982
PSTCY32_22015	13.1224
PSTCY32_22048	13.6925
PSTCY32_22062	17.7053	sp|Q5AD07|SOD5_CANAL Cell surface Cu-only superoxide dismutase 5 OS=Candida albicans (strain SC5314 / ATCC MYA-2876) GN=SOD5 PE=1 SV=1//2.11452e-10
PSTCY32_22065	16.0167
PSTCY32_22068	14.5696
PSTCY32_22095	12.6901
PSTCY32_22131	13.3708	sp|O34748|RECQ_BACSU Probable ATP-dependent DNA helicase RecQ OS=Bacillus subtilis (strain 168) GN=recQ PE=3 SV=1//7.48464e-13
PSTCY32_22133	14.0787
PSTCY32_22134	10.1315	sp|Q59U10|BCR1_CANAL Biofilm and cell wall regulator 1 OS=Candida albicans (strain SC5314 / ATCC MYA-2876) GN=BCR1 PE=1 SV=1//2.45145e-18
PSTCY32_22143	16.2918
PSTCY32_22156	16.0203
PSTCY32_22281	10.4427	sp|Q51MB1|PALI_MAGO7 pH-response regulator protein palI/RIM9 OS=Magnaporthe oryzae (strain 70-15 / ATCC MYA-4617 / FGSC 8958) GN=RIM9 PE=3 SV=1//1.47211e-07
PSTCY32_22282	17.2734
PSTCY32_22292	13.2479
PSTCY32_22305	19.3905
PSTCY32_22367	11.7
PSTCY32_22368	13.0342
PSTCY32_22372	16.1476
PSTCY32_22472	15.1965
PSTCY32_22480	14.5113
PSTCY32_22482	13.1291
PSTCY32_22490	13.3127
PSTCY32_22492	12.8395
PSTCY32_22638	12.7028
PSTCY32_22764	10.3081
PSTCY32_22767	15.1219	sp|Q59PV6|PRY1_CANAL Secreted protein PRY1 OS=Candida albicans (strain SC5314 / ATCC MYA-2876) GN=PRY1 PE=1 SV=1//6.7277e-16
PSTCY32_22820	14.1347
PSTCY32_22878	12.2851
PSTCY32_22892	17.1884
PSTCY32_22895	11.0558	sp|P52719|PEPS_ASPPH Carboxypeptidase cpdS OS=Aspergillus phoenicis GN=cpdS PE=2 SV=1//4.5807e-73
PSTCY32_22960	14.1224
PSTCY32_22961	10.4145
PSTCY32_22962	12.8676
PSTCY32_22984	14.5257
PSTCY32_22985	13.2355
PSTCY32_23046	12.8223
PSTCY32_23050	18.6235
PSTCY32_23107	12.7333
PSTCY32_23146	13.2694
PSTCY32_23153	15.3664
PSTCY32_23207	13.3708
PSTCY32_23289	17.8497
PSTCY32_23296	14.5425
PSTCY32_23321	14.304
PSTCY32_23340	14.6636
PSTCY32_23364	13.4245
PSTCY32_23372	11.5317
PSTCY32_23377	13.9926
PSTCY32_23388	15.1881
PSTCY32_23390	12.7333
PSTCY32_23399	13.8409
PSTCY32_23401	15.8309
PSTCY32_23404	12.1394
PSTCY32_23423	13.0185
PSTCY32_23430	15.4403
PSTCY32_23436	12.6058	sp|O82368|Y2988_ARATH Uncharacterized protein At2g29880 OS=Arabidopsis thaliana GN=At2g29880 PE=2 SV=1//1.97436e-06
PSTCY32_23488	11.0994
PSTCY32_23506	14.8497
PSTCY32_23581	14.5256
PSTCY32_23593	18.0456	sp|Q8DP63|PGDA_STRR6 Peptidoglycan-N-acetylglucosamine deacetylase OS=Streptococcus pneumoniae (strain ATCC BAA-255 / R6) GN=pgdA PE=1 SV=1//1.56621e-08
PSTCY32_23675	10.5354	sp|A1CFS2|PELA_ASPCL Probable pectin lyase A OS=Aspergillus clavatus (strain ATCC 1007 / CBS 513.65 / DSM 816 / NCTC 3887 / NRRL 1) GN=pelA PE=3 SV=1//2.86097e-45
PSTCY32_23708	12.4766
PSTCY32_23714	12.5619
PSTCY32_23731	15.2875
PSTCY32_23752	12.6164
PSTCY32_23777	12.7242
PSTCY32_23784	13.3972
PSTCY32_23795	15.0237
PSTCY32_23804	16.2624
PSTCY32_23861	16.6988
PSTCY32_23863	15.5077
PSTCY32_23880	11.63
PSTCY32_23882	14.8505	sp|P9WP43|CUT1_MYCTU Probable cutinase Rv1984c OS=Mycobacterium tuberculosis (strain ATCC 25618 / H37Rv) GN=Rv1984c PE=1 SV=1//7.7418e-07
PSTCY32_23883	14.7758	sp|Q8X1P1|CUTI_BLUGH Cutinase OS=Blumeria graminis f. sp. hordei GN=CUT1 PE=3 SV=1//1.66157e-06
PSTCY32_23884	12.104	sp|Q8X1P1|CUTI_BLUGH Cutinase OS=Blumeria graminis f. sp. hordei GN=CUT1 PE=3 SV=1//1.61069e-07
PSTCY32_23912	15.1319	sp|Q6ERE5|VIT12_ORYSJ Vacuolar iron transporter 1.2 OS=Oryza sativa subsp. japonica GN=VIT1.2 PE=3 SV=2//7.77308e-20
PSTCY32_23917	10.3768
PSTCY32_23934	16.1226
PSTCY32_23939	17.0858
PSTCY32_23941	13.4954
PSTCY32_23971	17.8948
PSTCY32_23976	13.6226
PSTCY32_23996	14.639
PSTCY32_23999	18.4406
PSTCY32_24027	12.7927
PSTCY32_24041	12.7828
PSTCY32_24043	12.7735
PSTCY32_24059	13.5368
PSTCY32_24083	11.4952
PSTCY32_24091	17.2891
PSTCY32_24109	13.0841
PSTCY32_24119	12.9662
PSTCY32_24204	15.8769
PSTCY32_24205	16.1289
PSTCY32_24218	15.0306
PSTCY32_24221	12.503
PSTCY32_24227	18.7445
PSTCY32_24250	13.1399
PSTCY32_24283	13.3712
PSTCY32_24295	19.4533
PSTCY32_24327	12.2694
PSTCY32_24358	18.4257
PSTCY32_24458	12.897
PSTCY32_24463	16.6887
PSTCY32_24496	12.2258
PSTCY32_24500	10.0564	sp|P53388|DIP5_YEAST Dicarboxylic amino acid permease OS=Saccharomyces cerevisiae (strain ATCC 204508 / S288c) GN=DIP5 PE=1 SV=1//2.16069e-95
PSTCY32_24502	16.5487
PSTCY32_24588	13.7871
PSTCY32_24624	13.1187
PSTCY32_24651	14.6283
PSTCY32_24707	12.5478
PSTCY32_24755	16.8484
PSTCY32_24762	14.6249
PSTCY32_24764	13.115
PSTCY32_24786	11.3434
PSTCY32_24942	10.8104
PSTCY32_24952	15.3281
PSTCY32_24988	17.9467
PSTCY32_24989	12.2111
PSTCY32_25040	13.2276
PSTCY32_25120	15.2665	sp|Q05031|DFG5_YEAST Mannan endo-1,6-alpha-mannosidase DFG5 OS=Saccharomyces cerevisiae (strain ATCC 204508 / S288c) GN=DFG5 PE=1 SV=1//1.40045e-18
PSTCY32_25134	15.4411	sp|Q9FIR0|ATL30_ARATH RING-H2 finger protein ATL30 OS=Arabidopsis thaliana GN=ATL30 PE=2 SV=1//5.23527e-06
PSTCY32_25182	14.6443
PSTCY32_25209	17.567
PSTCY32_25215	14.1644
PSTCY32_25221	20.0022
PSTCY32_25227	17.4151
PSTCY32_25327	12.3769
PSTCY32_25342	14.3521
PSTCY32_25382	18.8262
PSTCY32_25386	14.3397	sp|P41820|BFR1_SCHPO Brefeldin A resistance protein OS=Schizosaccharomyces pombe (strain 972 / ATCC 24843) GN=bfr1 PE=1 SV=1//0
PSTCY32_25389	22.5241
PSTCY32_25391	12.538
PSTCY32_25399	12.7544
PSTCY32_25403	12.2982
PSTCY32_25409	13.2055
PSTCY32_25429	12.2839
PSTCY32_25430	10.8259
PSTCY32_25464	12.378
PSTCY32_25470	16.9098
PSTCY32_25480	13.5076
PSTCY32_25512	15.4489
PSTCY32_25538	13.8216
PSTCY32_25563	16.6212
PSTCY32_25574	14.9154
PSTCY32_25655	11.7139
PSTCY32_25668	20.9808
PSTCY32_25670	12.5019
PSTCY32_25671	11.4331
PSTCY32_25673	19.8168
PSTCY32_25679	13.6658	sp|P07982|GUN2_HYPJE Endoglucanase EG-II OS=Hypocrea jecorina GN=egl2 PE=1 SV=1//3.04687e-51
PSTCY32_25686	13.0416	sp|P07982|GUN2_HYPJE Endoglucanase EG-II OS=Hypocrea jecorina GN=egl2 PE=1 SV=1//9.64087e-58
PSTCY32_25695	10.0354
PSTCY32_25702	14.1759
PSTCY32_25706	13.9276
PSTCY32_25727	15.0943
PSTCY32_25730	13.8226
PSTCY32_25746	18.8131
PSTCY32_25756	16.5998
PSTCY32_25757	15.7781
PSTCY32_25759	12.6504
PSTCY32_25777	12.9587
PSTCY32_25779	13.6971	sp|P04323|POL3_DROME Retrovirus-related Pol polyprotein from transposon 17.6 OS=Drosophila melanogaster GN=pol PE=3 SV=1//9.72942e-52
PSTCY32_25817	11.8606
PSTCY32_25844	17.5707
PSTCY32_25863	19.764
PSTCY32_25877	13.7916
PSTCY32_25920	12.6026
PSTCY32_25921	17.253
PSTCY32_25922	12.0102
PSTCY32_25930	13.989
PSTCY32_25953	10.0318	sp|Q04013|YHM2_YEAST Citrate/oxoglutarate carrier protein OS=Saccharomyces cerevisiae (strain ATCC 204508 / S288c) GN=YHM2 PE=1 SV=1//1.20886e-72
PSTCY32_25984	12.2555
PSTCY32_25988	18.0674
PSTCY32_26045	14.5945	sp|P53388|DIP5_YEAST Dicarboxylic amino acid permease OS=Saccharomyces cerevisiae (strain ATCC 204508 / S288c) GN=DIP5 PE=1 SV=1//2.02451e-140
PSTCY32_26052	10.738
PSTCY32_26053	20.1541
PSTCY32_26058	19.078
PSTCY32_26077	14.1609
PSTCY32_26110	13.2569
PSTCY32_26221	14.7878
PSTCY32_26401	12.4766
PSTCY32_26402	17.0758
PSTCY32_26527	11.6133
PSTCY32_26548	14.4995
PSTCY32_26567	12.4909
PSTCY32_26578	12.1769
PSTCY32_26579	17.8996
PSTCY32_26601	14.3284
PSTCY32_26613	14.54
PSTCY32_26645	13.9923	sp|A1CRJ0|XGEA_ASPCL Probable xyloglucan-specific endo-beta-1,4-glucanase A OS=Aspergillus clavatus (strain ATCC 1007 / CBS 513.65 / DSM 816 / NCTC 3887 / NRRL 1) GN=xgeA PE=3 SV=1//8.91039e-21
PSTCY32_26713	15.0083	sp|Q9USK3|YJ2D_SCHPO Uncharacterized transporter C4B3.13 OS=Schizosaccharomyces pombe (strain 972 / ATCC 24843) GN=SPCC4B3.13 PE=3 SV=1//8.6679e-69
PSTCY32_26778	18.0421
PSTCY32_26793	13.7485
Genes down-regulated in basidiospores
Novel00009	13.8543
Novel00397	17.0084	PREDICTED: alanine--tRNA ligase, cytoplasmic [Meleagris gallopavo]
Novel00752	12.907	conserved hypothetical protein [Culex quinquefasciatus]>gi|167878709|gb|EDS42092.1| conserved hypothetical protein [Culex quinquefasciatus]
Novel00869	13.2782
Novel00942	13.7271
Novel01012	13.8413	LOW QUALITY PROTEIN: hypothetical protein M513_13394 [Trichuris suis]
Novel01100	14.4498
Novel01189	13.5849
Novel01269	13.8359
Novel01326	13.1578
Novel01424	13.856	predicted protein [Nematostella vectensis]>gi|156212433|gb|EDO33493.1| predicted protein [Nematostella vectensis]
Novel01681	15.74
Novel02140	15.2445
Novel02176	13.4878	hypothetical protein KGM_01883 [Danaus plexippus]
Novel02327	13.0267
Novel02379	12.8801
Novel02446	13.0226
Novel02473	13.8952
Novel02600	15.8191	3hydroxyacyl-CoA dehydrogenase [Acanthamoeba castellanii str. Neff]>gi|440800713|gb|ELR21748.1| 3hydroxyacyl-CoA dehydrogenase [Acanthamoeba castellanii str. Neff]
Novel02678	13.9225
Novel02692	12.8286
Novel02711	14.0021
Novel02729	13.6378
PSTCY32_00253	14.2558
PSTCY32_00448	10.6839
PSTCY32_00632	16.3911
PSTCY32_00770	15.596
PSTCY32_01274	12.7336	sp|Q93ZY7|NUD12_ARATH Nudix hydrolase 12, mitochondrial OS=Arabidopsis thaliana GN=NUDT12 PE=2 SV=1//4.89767e-06
PSTCY32_01668	13.8508	sp|P38529|HSF1_CHICK Heat shock factor protein 1 OS=Gallus gallus GN=HSF1 PE=2 SV=1//6.93747e-20
PSTCY32_01991	13.8569
PSTCY32_01992	10.4596
PSTCY32_02063	13.2068	sp|P45856|HBD_BACSU Probable 3-hydroxybutyryl-CoA dehydrogenase OS=Bacillus subtilis (strain 168) GN=mmgB PE=2 SV=1//6.46098e-89
PSTCY32_02648	10.4183
PSTCY32_02813	14.0618
PSTCY32_03177	14.3451	sp|Q12354|APTH1_YEAST Acyl-protein thioesterase 1 OS=Saccharomyces cerevisiae (strain ATCC 204508 / S288c) GN=YLR118C PE=1 SV=1//1.12999e-20
PSTCY32_03698	13.4126	sp|Q16222|UAP1_HUMAN UDP-N-acetylhexosamine pyrophosphorylase OS=Homo sapiens GN=UAP1 PE=1 SV=3//4.80183e-82
PSTCY32_03883	14.5136
PSTCY32_03941	10.0536
PSTCY32_04682	13.6019
PSTCY32_05359	10.9123
PSTCY32_05406	14.0047	sp|P32390|ARP3_SCHPO Actin-related protein 3 OS=Schizosaccharomyces pombe (strain 972 / ATCC 24843) GN=act2 PE=1 SV=1//0
PSTCY32_05662	17.0893	sp|P9WP43|CUT1_MYCTU Probable cutinase Rv1984c OS=Mycobacterium tuberculosis (strain ATCC 25618 / H37Rv) GN=Rv1984c PE=1 SV=1//1.80539e-10
PSTCY32_05851	16.6754	sp|A7NRA6|UPP_ROSCS Uracil phosphoribosyltransferase OS=Roseiflexus castenholzii (strain DSM 13941 / HLO8) GN=upp PE=3 SV=1//5.86013e-53
PSTCY32_05983	15.2116
PSTCY32_06084	12.8428	sp|P0CQ38|SYM1_CRYNJ Protein SYM1 OS=Cryptococcus neoformans var. neoformans serotype D (strain JEC21 / ATCC MYA-565) GN=SYM1 PE=3 SV=1//4.15075e-42
PSTCY32_06138	16.7053	sp|Q1JPL4|NDB1_ARATH External alternative NAD(P)H-ubiquinone oxidoreductase B1, mitochondrial OS=Arabidopsis thaliana GN=NDB1 PE=1 SV=1//1.08376e-76
PSTCY32_06403	12.8918
PSTCY32_06449	14.3335	sp|P08954|PLC_BACTU 1-phosphatidylinositol phosphodiesterase OS=Bacillus thuringiensis PE=1 SV=1//1.56783e-14
PSTCY32_07027	15.9393
PSTCY32_07356	14.7651
PSTCY32_07846	13.1776
PSTCY32_08070	10.575
PSTCY32_08871	13.0113
PSTCY32_09135	14.8258	sp|Q6TU48|MAOX_DICDI NADP-dependent malic enzyme OS=Dictyostelium discoideum GN=malA PE=2 SV=1//4.89638e-162
PSTCY32_09507	10.9966
PSTCY32_09645	10.2092	sp|Q5UQW5|YL388_MIMIV Uncharacterized protein L388 OS=Acanthamoeba polyphaga mimivirus GN=MIMI_L388 PE=4 SV=1//9.72257e-08
PSTCY32_10706	15.841
PSTCY32_10866	13.9645	sp|O74259|GPA1_SPOS1 Guanine nucleotide-binding protein subunit alpha OS=Sporothrix schenckii (strain ATCC 58251 / de Perez 2211183) GN=SSG-1 PE=2 SV=4//1.81434e-11
PSTCY32_11031	13.3131	sp|P46226|TPIS_SECCE Triosephosphate isomerase, cytosolic OS=Secale cereale PE=2 SV=3//1.68157e-81
PSTCY32_11843	14.7578	sp|P50265|DLH1_CANAX Meiotic recombination protein DLH1 OS=Candida albicans GN=DLH1 PE=3 SV=1//3.52467e-100
PSTCY32_12324	15.7749
PSTCY32_12463	13.8399
PSTCY32_12497	13.2178	sp|Q54YZ4|ETFB_DICDI Electron transfer flavoprotein subunit beta OS=Dictyostelium discoideum GN=etfb PE=3 SV=1//5.1089e-82
PSTCY32_13628	12.6538
PSTCY32_13894	14.6354
PSTCY32_14046	15.7141
PSTCY32_14097	15.2702	sp|P20261|LIP1_CANRU Lipase 1 OS=Candida rugosa GN=LIP1 PE=1 SV=3//2.91383e-94
PSTCY32_14164	15.748	sp|B0BN95|HARB1_RAT Putative nuclease HARBI1 OS=Rattus norvegicus GN=Harbi1 PE=2 SV=1//5.01795e-07
PSTCY32_14424	12.9825
PSTCY32_14928	10.0284
PSTCY32_15126	14.3163
PSTCY32_15145	10.2373
PSTCY32_15393	12.6532	sp|Q9V3J8|WDS_DROME Protein will die slowly OS=Drosophila melanogaster GN=wds PE=1 SV=1//3.67984e-78
PSTCY32_16035	14.9042
PSTCY32_16592	18.0177	sp|Q04894|ADH6_YEAST NADP-dependent alcohol dehydrogenase 6 OS=Saccharomyces cerevisiae (strain ATCC 204508 / S288c) GN=ADH6 PE=1 SV=1//3.19229e-66
PSTCY32_16704	14.3946	sp|P53047|RTA1_YEAST Protein RTA1 OS=Saccharomyces cerevisiae (strain ATCC 204508 / S288c) GN=RTA1 PE=1 SV=1//9.69952e-31
PSTCY32_17230	17.1082
PSTCY32_17400	15.9581	sp|O83041|PIP_LEPBY Probable proline iminopeptidase OS=Leptolyngbya boryana GN=pip PE=3 SV=1//6.51581e-122
PSTCY32_17411	14.5408
PSTCY32_17426	13.9148	sp|P0CT40|TF29_SCHPO Transposon Tf2-9 polyprotein OS=Schizosaccharomyces pombe (strain 972 / ATCC 24843) GN=Tf2-9 PE=3 SV=1//8.19175e-80
PSTCY32_17580	15.7215	sp|Q09879|UBP5_SCHPO Probable ubiquitin carboxyl-terminal hydrolase 5 OS=Schizosaccharomyces pombe (strain 972 / ATCC 24843) GN=ubp5 PE=3 SV=3//0
PSTCY32_17649	12.6176
PSTCY32_17828	14.0092	sp|P35196|RER2_YEAST Dehydrodolichyl diphosphate syntase complex subunit RER2 OS=Saccharomyces cerevisiae (strain ATCC 204508 / S288c) GN=RER2 PE=1 SV=1//6.0754e-45
PSTCY32_17883	13.1882
PSTCY32_18040	10.8537
PSTCY32_18300	13.8777	sp|O14224|GDIR_SCHPO Rho GDP-dissociation inhibitor OS=Schizosaccharomyces pombe (strain 972 / ATCC 24843) GN=SPAC6F12.06 PE=1 SV=1//1.85546e-40
PSTCY32_18569	10.4354
PSTCY32_18776	15.6476	sp|B1H3C9|OST48_XENTR Dolichyl-diphosphooligosaccharide--protein glycosyltransferase 48 kDa subunit OS=Xenopus tropicalis GN=ddost PE=2 SV=1//1.62553e-65
PSTCY32_19282	13.3012	sp|O14361|PHA2_SCHPO Putative prephenate dehydratase OS=Schizosaccharomyces pombe (strain 972 / ATCC 24843) GN=pha2 PE=3 SV=2//1.35535e-16
PSTCY32_20184	14.1787	sp|O42634|DMC1_SCHPO Meiotic recombination protein dmc1 OS=Schizosaccharomyces pombe (strain 972 / ATCC 24843) GN=dmc1 PE=1 SV=2//4.15814e-111
PSTCY32_20363	10.3525
PSTCY32_20404	15.1435
PSTCY32_20412	14.757	sp|Q05493|THIK_YARLI 3-ketoacyl-CoA thiolase, peroxisomal OS=Yarrowia lipolytica (strain CLIB 122 / E 150) GN=POT1 PE=3 SV=1//5.10064e-126
PSTCY32_20514	12.6948
PSTCY32_21507	15.8249	sp|O74959|YJCD_SCHPO Uncharacterized oxidoreductase C736.13 OS=Schizosaccharomyces pombe (strain 972 / ATCC 24843) GN=SPCC736.13 PE=3 SV=1//5.15682e-59
PSTCY32_21765	12.6311
PSTCY32_21960	10.2904
PSTCY32_22613	13.3748	sp|P10978|POLX_TOBAC Retrovirus-related Pol polyprotein from transposon TNT 1-94 OS=Nicotiana tabacum PE=2 SV=1//2.56692e-32
PSTCY32_23279	12.9556	sp|Q9US55|GLU2A_SCHPO Glucosidase 2 subunit alpha OS=Schizosaccharomyces pombe (strain 972 / ATCC 24843) GN=gls2 PE=3 SV=1//0
PSTCY32_23308	13.3899	sp|P27810|KTR1_YEAST Alpha-1,2 mannosyltransferase KTR1 OS=Saccharomyces cerevisiae (strain ATCC 204508 / S288c) GN=KTR1 PE=1 SV=1//1.91428e-80
PSTCY32_23354	14.9237
PSTCY32_23859	16.213
PSTCY32_24586	12.8974	sp|E3L9T1|NNRD2_PUCGT ATP-dependent (S)-NAD(P)H-hydrate dehydratase 2 OS=Puccinia graminis f. sp. tritici (strain CRL 75-36-700-3 / race SCCL) GN=PGTG_19074 PE=3 SV=2//4.48442e-13
PSTCY32_24746	15.1522
PSTCY32_25126	14.6596
PSTCY32_25195	11.482
PSTCY32_25566	13.6214
PSTCY32_25741	15.6779
PSTCY32_26141	12.8758	sp|Q9FLQ7|FH20_ARATH Formin-like protein 20 OS=Arabidopsis thaliana GN=FH20 PE=2 SV=3//6.55098e-30
PSTCY32_26201	14.0394	sp|Q6UEF1|AFLY_ASPPA Oxidoreductase AflY OS=Aspergillus parasiticus GN=aflY PE=4 SV=1//2.03401e-20
PSTCY32_26307	12.7898
PSTCY32_26462	14.5288
