# Supplementary material for: High-throughput RNA sequencing reveals differences between the transcriptomes of the five spore forms of Puccinia striiformis f. sp. tritici, the wheat stripe rust pathogen
Source: Stress Biol. 2023 Jul 31;3(1):29. doi: 10.1007/s44154-023-00107-z (PMC10441873; doi:10.1007/s44154-023-00107-z)
Supplement: Supplementary file 8 — Additional file 8: Supplementary Table 8. Genes regulated in pycniospores with a minimum of ten-fold changes when compared with genes in urediniospores. [file 44154_2023_107_MOESM8_ESM.xlsx]

## Sheet: Sheet1
Table S8 Genes of Puccinia striifomris f. sp. tritici regulated in pycniospores with a minimum of tenfold change when compared with urediniospores
Gene_id	log2FoldChange	Blast swiss prot
Genes up-regulated in pycniospores
Novel00002	15.5322
Novel00003	17.7048
Novel00006	17.4384
Novel00010	14.9777
Novel00011	18.5032
Novel00012	14.0822
Novel00013	18.7471
Novel00019	15.903
Novel00027	16.3335
Novel00028	18.0934	retrovirus-related gag-pol polyprotein [Lasius niger]>gi|861628695|gb|KMQ89488.1| retrovirus-related gag-pol polyprotein [Lasius niger]
Novel00033	15.4471
Novel00039	14.0655
Novel00042	14.7905
Novel00043	14.3755
Novel00048	12.9601
Novel00052	16.2135
Novel00053	14.6049
Novel00055	21.0939
Novel00061	13.7813
Novel00067	16.8748
Novel00078	15.4752
Novel00092	16.1287
Novel00101	18.312
Novel00105	14.3452
Novel00117	15.6145
Novel00129	21.6794
Novel00133	14.3636
Novel00134	13.4106
Novel00137	14.3236
Novel00140	22.6187
Novel00141	17.7995
Novel00142	18.7094
Novel00145	14.7213
Novel00153	14.3225
Novel00166	13.8946
Novel00182	14.6636
Novel00186	13.5474
Novel00189	13.4865
Novel00195	19.3297
Novel00199	15.1071
Novel00200	15.223
Novel00203	14.9711
Novel00206	16.3169
Novel00208	13.8469
Novel00223	13.6136
Novel00235	14.9601
Novel00241	16.6462
Novel00242	14.7324
Novel00256	19.4005
Novel00257	15.71
Novel00262	15.4657
Novel00287	14.1789
Novel00289	11.8501
Novel00290	10.7396
Novel00291	14.7747
Novel00293	10.1458
Novel00294	10.5735
Novel00296	16.1343
Novel00297	14.6203
Novel00298	13.7855
Novel00299	14.3048
Novel00300	14.807
Novel00301	13.0222
Novel00302	11.1152
Novel00304	14.1366
Novel00307	13.3593
Novel00310	18.4943
Novel00312	19.7445
Novel00315	14.9143
Novel00319	13.5617
Novel00320	11.1647
Novel00332	17.2626
Novel00333	14.5799
Novel00339	13.9169
Novel00354	14.3116
Novel00367	16.979
Novel00371	17.7601
Novel00375	15.861
Novel00383	11.4668
Novel00385	15.0317
Novel00386	14.6962
Novel00391	15.5259
Novel00392	16.0388
Novel00393	19.0029
Novel00403	22.1099
Novel00407	14.5452
Novel00416	15.2192	putative Glutamate--cysteine ligase catalytic subunit [Schistosoma japonicum]
Novel00420	14.6137
Novel00432	14.578
Novel00433	13.4451
Novel00434	21.1732
Novel00437	14.0822
Novel00439	20.0786
Novel00442	14.4276
Novel00443	14.6566
Novel00445	14.9877
Novel00451	17.8089
Novel00459	22.1433
Novel00462	14.5376
Novel00470	14.1132
Novel00480	14.074
Novel00481	14.8156
Novel00482	15.4973
Novel00484	15.1064
Novel00485	14.1431
Novel00487	17.1908	gag-pol polyprotein [Lasius niger]
Novel00490	13.2632
Novel00497	12.8593
Novel00501	17.9749
Novel00505	14.766
Novel00519	17.384
Novel00520	13.151
Novel00523	17.9862
Novel00527	15.8617
Novel00529	17.0813
Novel00530	14.0232
Novel00534	13.5403
Novel00536	13.2447	PREDICTED: probable rRNA-processing protein EBP2 [Hydra vulgaris]
Novel00541	13.6915
Novel00544	14.1136
Novel00545	18.9248
Novel00553	10.2044
Novel00559	10.9704
Novel00560	14.7448
Novel00563	20.0183
Novel00572	17.2508
Novel00573	10.7699
Novel00578	10.599
Novel00583	12.9248
Novel00586	17.7902
Novel00596	17.4168
Novel00599	14.1118
Novel00600	15.3366
Novel00604	17.8321
Novel00606	18.9843
Novel00607	13.732
Novel00612	19.4648
Novel00616	18.0494
Novel00621	17.3146
Novel00627	19.5948
Novel00634	15.8368
Novel00635	17.6196
Novel00639	12.6603	RING finger protein [Gregarina niphandrodes]>gi|608660530|gb|EZG55248.1| RING finger protein [Gregarina niphandrodes]
Novel00644	23.2827
Novel00647	14.785
Novel00653	13.5874
Novel00660	15.9369
Novel00672	18.6824
Novel00675	10.0552
Novel00685	11.5293
Novel00686	10.8652
Novel00687	13.5515
Novel00690	11.7448
Novel00691	11.8068
Novel00698	15.4764
Novel00704	15.2526
Novel00733	14.1872
Novel00738	13.3404
Novel00745	10.2383
Novel00756	21.5219
Novel00757	14.3447
Novel00771	14.8922
Novel00777	15.6464
Novel00778	14.1327
Novel00784	14.4047
Novel00803	17.1093
Novel00813	15.4475
Novel00814	15.102
Novel00815	13.3909
Novel00820	14.5896
Novel00821	13.9953
Novel00832	13.9117
Novel00837	15.7758
Novel00838	13.5576
Novel00841	13.077
Novel00843	16.4183
Novel00870	15.0037
Novel00873	14.0418
Novel00891	19.9972
Novel00894	15.2528	retrovirus-related gag-pol polyprotein [Lasius niger]
Novel00902	14.1555
Novel00905	14.1641
Novel00910	13.8444
Novel00916	13.8506
Novel00929	12.9886
Novel00934	13.9839
Novel00935	13.795
Novel00936	21.5434
Novel00938	14.5823
Novel00941	16.7417
Novel00944	16.5807
Novel00948	14.9134
Novel00964	18.4442
Novel00973	18.1882
Novel00974	16.2466
Novel00979	15.1816
Novel00980	15.3751
Novel00985	19.823
Novel00991	14.1684
Novel00995	14.5162
Novel00997	10.7432
Novel00999	15.5523
Novel01004	13.7163	hypothetical protein PBRA_007762 [Plasmodiophora brassicae]
Novel01005	11.1596
Novel01013	12.2967
Novel01019	14.9634
Novel01024	15.4574
Novel01025	14.5513
Novel01026	16.2861
Novel01035	14.2855
Novel01036	15.6237
Novel01039	13.6716
Novel01041	13.3825
Novel01045	15.8968
Novel01048	16.0276
Novel01050	13.9856
Novel01062	18.5895
Novel01072	14.0665
Novel01078	13.5757
Novel01080	14.8271
Novel01085	13.6222
Novel01088	18.7588
Novel01098	17.1566
Novel01099	16.8259
Novel01118	14.9161
Novel01119	10.5109
Novel01122	13.8316
Novel01123	13.6569
Novel01124	18.1791
Novel01134	16.6837
Novel01140	15.7909
Novel01142	17.8884
Novel01145	16.4855
Novel01150	13.0255
Novel01166	15.3631
Novel01171	15.3638
Novel01177	13.0248
Novel01186	15.128
Novel01200	14.3002
Novel01203	15.3474
Novel01221	19.7765
Novel01249	17.4194	PREDICTED: uncharacterized protein LOC102218311 [Xiphophorus maculatus]
Novel01255	13.7379
Novel01256	17.0824
Novel01265	14.0091
Novel01267	13.3693
Novel01268	13.4218
Novel01273	14.0851
Novel01277	14.4538
Novel01283	13.7616
Novel01288	17.2172
Novel01294	11.0547
Novel01295	14.4204
Novel01299	16.2973
Novel01301	14.8413
Novel01303	15.7204	hypothetical protein [Drosophila melanogaster]
Novel01306	12.8435
Novel01311	15.3897
Novel01313	17.7171
Novel01321	16.7805
Novel01324	10.4457
Novel01328	13.2536	PREDICTED: uncharacterized protein LOC105318033 [Crassostrea gigas]
Novel01330	16.5137
Novel01332	15.8144
Novel01354	14.7151
Novel01355	17.5564
Novel01357	13.8513
Novel01358	14.2727
Novel01374	16.515
Novel01377	16.8509
Novel01385	13.7612
Novel01386	16.465
Novel01394	11.2165
Novel01395	14.0969
Novel01396	14.6616
Novel01398	15.1786
Novel01404	16.8151
Novel01409	14.6451
Novel01416	19.6629
Novel01417	18.8341
Novel01430	15.5554
Novel01431	14.3491
Novel01441	13.1166
Novel01459	17.1421
Novel01485	12.8545
Novel01487	18.3403
Novel01490	13.0445
Novel01492	14.9842
Novel01495	14.7216
Novel01499	13.4121
Novel01509	14.9483
Novel01512	14.6124
Novel01513	14.2797
Novel01514	16.4009	PREDICTED: uncharacterized protein LOC105448737 [Wasmannia auropunctata]
Novel01526	14.5654
Novel01527	17.917
Novel01529	17.0296
Novel01535	17.4325
Novel01537	20.5914
Novel01543	14.1502
Novel01563	14.1824
Novel01579	13.4339
Novel01587	13.4815
Novel01591	17.2338
Novel01603	13.2353
Novel01606	14.2356
Novel01607	17.5205	hypothetical protein M514_20469 [Trichuris suis]
Novel01613	15.5954
Novel01614	16.6918
Novel01615	13.6971
Novel01616	15.6955
Novel01634	16.4838
Novel01635	10.1981
Novel01637	14.3129
Novel01639	14.3108
Novel01642	14.0637
Novel01643	14.9689
Novel01645	13.7327
Novel01647	13.3091
Novel01648	15.9363
Novel01649	10.1233
Novel01650	15.5364
Novel01652	14.6903
Novel01658	13.6859
Novel01669	14.0414
Novel01683	13.059
Novel01684	14.5448
Novel01690	13.6247
Novel01692	15.4675
Novel01693	12.9767
Novel01695	13.9978
Novel01705	12.7123	PREDICTED: retrovirus-related Pol polyprotein from transposon TNT 1-94, partial [Solenopsis invicta]
Novel01714	13.1375
Novel01718	16.462
Novel01719	16.0297
Novel01720	15.1982
Novel01722	15.6077
Novel01727	13.5991
Novel01754	17.5969
Novel01774	15.6777
Novel01817	12.9806
Novel01838	15.4222
Novel01844	11.641	ATP-dependent helicase [Salpingoeca rosetta]>gi|326429662|gb|EGD75232.1| ATP-dependent helicase [Salpingoeca rosetta]
Novel01849	15.7076
Novel01862	11.0472
Novel01863	15.5821
Novel01866	11.2863	PREDICTED: galactosylgalactosylxylosylprotein 3-beta-glucuronosyltransferase I [Vollenhovia emeryi]
Novel01890	15.9787
Novel01895	16.2755
Novel01922	14.9244	pmp22 family protein [Dictyostelium discoideum AX4]>gi|74851902|sp|Q54GD8.1|PX24C_DICDI RecName: Full=PXMP2/4 family protein 3; Flags: Precursor [Dictyostelium discoideum]>gi|60464173|gb|EAL62333.1| pmp22 family protein [Dictyostelium discoideum AX4]
Novel01928	10.118
Novel01930	17.8101	PREDICTED: uncharacterized protein LOC102220987 [Xiphophorus maculatus]
Novel01979	14.4114
Novel01994	15.7964
Novel01998	15.5438
Novel01999	13.9565
Novel02000	17.3995
Novel02004	14.3646
Novel02011	13.9134
Novel02019	18.2741
Novel02029	15.0144
Novel02033	15.4604
Novel02038	16.8748
Novel02039	18.07
Novel02040	15.2654
Novel02044	14.2548
Novel02045	10.2916
Novel02056	13.7523
Novel02063	16.9299
Novel02067	14.906
Novel02073	13.7351
Novel02091	13.7852
Novel02097	14.7379
Novel02109	18.1294
Novel02110	13.8451
Novel02118	13.213
Novel02133	16.6872
Novel02155	14.0258
Novel02167	13.2898
Novel02168	13.2532
Novel02169	11.0975
Novel02188	15.6685
Novel02198	16.828
Novel02207	13.2147
Novel02208	16.0343
Novel02210	10.0713	PREDICTED: sorbitol dehydrogenase-like [Amphimedon queenslandica]
Novel02214	15.2074
Novel02230	10.3152	DNA primase small subunit [Trichinella spiralis]>gi|316974586|gb|EFV58070.1| DNA primase small subunit [Trichinella spiralis]
Novel02235	14.7841
Novel02248	14.6698
Novel02265	13.077
Novel02269	16.5635
Novel02270	17.4191
Novel02280	15.1378
Novel02281	15.1963
Novel02287	14.5257
Novel02288	15.3263
Novel02293	14.0114
Novel02296	13.6716
Novel02301	15.751
Novel02305	13.5259
Novel02308	19.991
Novel02309	13.4921
Novel02311	11.2025
Novel02312	14.2925
Novel02313	17.3054
Novel02343	14.3623
Novel02351	15.2186
Novel02352	16.1365
Novel02354	14.4725
Novel02363	16.0111
Novel02367	13.1546
Novel02374	13.5082
Novel02378	14.5989
Novel02382	14.4245
Novel02387	15.5968
Novel02390	14.7365
Novel02397	10.6699	expansin-like protein [Polysphondylium pallidum PN500]
Novel02399	13.6242
Novel02401	13.5425
Novel02408	14.2447
Novel02409	13.999
Novel02410	13.4062
Novel02414	18.7267	Chain A, Crystal Structure Of A Gh7 Family Cellobiohydrolase From Limnoria Quadripunctata>gi|512125515|pdb|4GWA|B Chain B, Crystal Structure Of A Gh7 Family Cellobiohydrolase From Limnoria Quadripunctata>gi|512125519|pdb|4HAP|A Chain A, Crystal Structure Of A Gh7 Family Cellobiohydrolase From Limnoria Quadripunctata In Complex With Cellobiose>gi|512125520|pdb|4HAP|B Chain B, Crystal Structure Of …
Novel02416	14.7311
Novel02419	17.9288
Novel02420	14.8735
Novel02426	12.9207
Novel02429	11.5436
Novel02442	19.1103
Novel02443	12.0099
Novel02447	13.1475
Novel02453	13.3285
Novel02456	14.8807
Novel02464	13.1188
Novel02481	19.0365
Novel02499	15.3542
Novel02503	15.727
Novel02517	16.3396
Novel02518	16.953
Novel02527	12.7385
Novel02537	10.2035	hypothetical protein NEMVEDRAFT_v1g69169 [Nematostella vectensis]>gi|156194409|gb|EDO25437.1| predicted protein, partial [Nematostella vectensis]
Novel02560	14.1717	hypothetical protein D918_09376 [Trichuris suis]
Novel02564	18.3281
Novel02570	11.8598
Novel02577	14.5866
Novel02578	18.9115
Novel02580	13.821
Novel02591	18.1915
Novel02598	15.2029
Novel02609	15.4813
Novel02617	19.4307
Novel02621	14.4517
Novel02632	16.6293
Novel02633	13.5013
Novel02634	13.8014
Novel02650	16.2167
Novel02654	16.1756
Novel02664	14.9121
Novel02665	15.4173
Novel02670	13.1034
Novel02671	14.8801
Novel02680	10.3609
Novel02682	15.0226
Novel02684	14.6439
Novel02686	14.254
Novel02696	15.1965
Novel02697	16.9727
Novel02698	16.981	UNKNOWN [Stylonychia lemnae]
Novel02704	13.6319
Novel02726	17.2485
Novel02727	14.3506
Novel02731	16.9185
Novel02740	13.7179
Novel02745	13.4546
Novel02746	14.3401
Novel02748	15.0055
Novel02750	16.7046
Novel02754	13.0433
Novel02758	16.02
PSTCY32_00017	14.1757
PSTCY32_00018	15.0728
PSTCY32_00042	17.531
PSTCY32_00072	19.6851
PSTCY32_00081	14.3034
PSTCY32_00086	14.6774	sp|Q9CY62|RN181_MOUSE E3 ubiquitin-protein ligase RNF181 OS=Mus musculus GN=Rnf181 PE=2 SV=1//5.0905e-07
PSTCY32_00114	13.1439
PSTCY32_00129	18.7371
PSTCY32_00178	14.7976	sp|Q4PB04|H32_USTMA Histone H3.2 OS=Ustilago maydis (strain 521 / FGSC 9021) GN=HHT2 PE=3 SV=3//9.11882e-60
PSTCY32_00190	13.5041
PSTCY32_00191	11.4297
PSTCY32_00203	13.0161
PSTCY32_00212	14.4465	sp|Q06003|GOLI_DROME Protein goliath OS=Drosophila melanogaster GN=gol PE=2 SV=3//1.28257e-07
PSTCY32_00215	14.3702
PSTCY32_00242	14.9451
PSTCY32_00246	13.6708
PSTCY32_00269	13.2665	sp|Q8GT74|NIP2_ARATH NEP1-interacting protein 2 OS=Arabidopsis thaliana GN=NIP2 PE=1 SV=1//2.46743e-15
PSTCY32_00300	11.5142
PSTCY32_00301	17.9097
PSTCY32_00305	13.0325
PSTCY32_00326	10.6697
PSTCY32_00382	13.4008
PSTCY32_00386	11.517
PSTCY32_00426	13.5008
PSTCY32_00431	13.1292
PSTCY32_00473	11.3681
PSTCY32_00483	14.001
PSTCY32_00495	16.2159
PSTCY32_00505	12.9847	sp|P41365|LIPB_CANAR Lipase B OS=Candida antarctica PE=1 SV=1//6.71541e-10
PSTCY32_00511	11.5201	sp|P22151|GRG1_NEUCR Glucose-repressible gene protein OS=Neurospora crassa (strain ATCC 24698 / 74-OR23-1A / CBS 708.71 / DSM 1257 / FGSC 987) GN=grg-1 PE=2 SV=1//2.26232e-12
PSTCY32_00516	13.8303
PSTCY32_00528	13.9395
PSTCY32_00543	17.8999
PSTCY32_00570	13.0471
PSTCY32_00596	14.3774
PSTCY32_00610	14.7731	sp|Q06003|GOLI_DROME Protein goliath OS=Drosophila melanogaster GN=gol PE=2 SV=3//1.33764e-08
PSTCY32_00611	13.0728
PSTCY32_00613	11.9871
PSTCY32_00614	13.0111	sp|Q7XTV7|HIP1_ORYSJ Probable E3 ubiquitin-protein ligase HIP1 OS=Oryza sativa subsp. japonica GN=HIP1 PE=1 SV=2//1.95992e-07
PSTCY32_00619	14.4997	sp|O49500|MBR2_ARATH E3 ubiquitin-protein ligase MBR2 OS=Arabidopsis thaliana GN=MBR2 PE=1 SV=1//3.40627e-07
PSTCY32_00622	12.7005
PSTCY32_00623	16.2417
PSTCY32_00625	11.6276	sp|Q8BP31|RN122_MOUSE RING finger protein 122 OS=Mus musculus GN=Rnf122 PE=2 SV=1//2.27184e-07
PSTCY32_00670	13.9687
PSTCY32_00673	13.6005
PSTCY32_00687	13.4531
PSTCY32_00704	15.6878
PSTCY32_00719	14.9121	sp|Q09854|MOK11_SCHPO Cell wall alpha-1,3-glucan synthase mok11 OS=Schizosaccharomyces pombe (strain 972 / ATCC 24843) GN=mok11 PE=3 SV=2//0
PSTCY32_00779	13.8667
PSTCY32_00780	10.5011
PSTCY32_00830	20.424
PSTCY32_00831	20.0233
PSTCY32_00832	20.5745
PSTCY32_00854	14.4713
PSTCY32_00860	10.0969
PSTCY32_00861	14.4023
PSTCY32_00864	16.3795	sp|Q4PB04|H32_USTMA Histone H3.2 OS=Ustilago maydis (strain 521 / FGSC 9021) GN=HHT2 PE=3 SV=3//6.47585e-75
PSTCY32_00919	14.3371
PSTCY32_00978	13.4038
PSTCY32_00991	14.8915
PSTCY32_01013	11.2211
PSTCY32_01115	15.3597
PSTCY32_01181	18.5795
PSTCY32_01266	18.1403
PSTCY32_01267	17.8681
PSTCY32_01292	11.5191
PSTCY32_01308	18.9025
PSTCY32_01316	14.463
PSTCY32_01403	13.7932	sp|O74478|PGM3_SCHPO Probable phosphoribomutase OS=Schizosaccharomyces pombe (strain 972 / ATCC 24843) GN=SPCC1840.05c PE=1 SV=1//6.28522e-150
PSTCY32_01541	15.3327
PSTCY32_01624	13.0248
PSTCY32_01793	14.9195
PSTCY32_01847	14.8783
PSTCY32_01848	10.3562
PSTCY32_01849	16.621
PSTCY32_01864	13.3133
PSTCY32_01886	13.8283
PSTCY32_01892	13.6448
PSTCY32_01917	14.4175	sp|Q9FIR0|ATL30_ARATH RING-H2 finger protein ATL30 OS=Arabidopsis thaliana GN=ATL30 PE=2 SV=1//4.23191e-06
PSTCY32_02025	14.544
PSTCY32_02026	15.9724
PSTCY32_02036	14.3136
PSTCY32_02039	15.1233
PSTCY32_02054	19.7453
PSTCY32_02055	17.2515
PSTCY32_02056	15.1935
PSTCY32_02103	14.0258
PSTCY32_02111	15.3963
PSTCY32_02116	14.9649
PSTCY32_02167	14.1794
PSTCY32_02183	13.4915
PSTCY32_02253	15.1938
PSTCY32_02261	19.0646
PSTCY32_02318	11.1629
PSTCY32_02364	16.4322
PSTCY32_02429	17.4414
PSTCY32_02579	16.2352
PSTCY32_02632	13.6124	sp|Q54DK4|AK1_DICDI Alpha-protein kinase 1 OS=Dictyostelium discoideum GN=ak1 PE=3 SV=1//6.04049e-14
PSTCY32_02645	12.4325
PSTCY32_02685	13.4734
PSTCY32_02686	19.5419
PSTCY32_02691	14.871
PSTCY32_02725	18.4843	sp|Q9Y5S8|NOX1_HUMAN NADPH oxidase 1 OS=Homo sapiens GN=NOX1 PE=1 SV=2//8.67736e-80
PSTCY32_02758	15.2192
PSTCY32_02867	18.0705
PSTCY32_02881	13.3491	sp|Q9CL21|RECQ_PASMU ATP-dependent DNA helicase RecQ OS=Pasteurella multocida (strain Pm70) GN=recQ PE=3 SV=1//1.35752e-15
PSTCY32_02884	12.6644
PSTCY32_02886	11.6364
PSTCY32_02890	14.096
PSTCY32_02897	12.9005
PSTCY32_02916	14.5689
PSTCY32_02917	13.8299
PSTCY32_02918	16.5383
PSTCY32_02961	17.6275
PSTCY32_02962	14.782
PSTCY32_02964	17.7043
PSTCY32_03022	13.0521
PSTCY32_03043	17.9846
PSTCY32_03174	14.167
PSTCY32_03219	14.4832
PSTCY32_03246	13.2573
PSTCY32_03255	17.8614
PSTCY32_03257	12.9131
PSTCY32_03342	13.431
PSTCY32_03360	17.002
PSTCY32_03362	13.9317
PSTCY32_03383	13.4023
PSTCY32_03496	13.7612
PSTCY32_03528	16.8674	sp|Q6AVI0|RSLE2_ORYSJ Zinc finger BED domain-containing protein RICESLEEPER 2 OS=Oryza sativa subsp. japonica GN=Os03g0733400 PE=2 SV=1//5.92679e-46
PSTCY32_03535	16.475
PSTCY32_03569	17.1139
PSTCY32_03570	14.9003
PSTCY32_03571	14.5041	sp|Q06003|GOLI_DROME Protein goliath OS=Drosophila melanogaster GN=gol PE=2 SV=3//7.63261e-09
PSTCY32_03572	17.4951
PSTCY32_03582	17.9492
PSTCY32_03583	14.5696
PSTCY32_03584	11.4179	sp|P27357|TLP_WHEAT Thaumatin-like protein PWIR2 OS=Triticum aestivum PE=2 SV=1//9.23142e-13
PSTCY32_03725	14.1754
PSTCY32_03734	13.5069	sp|P23644|TOM40_YEAST Mitochondrial import receptor subunit TOM40 OS=Saccharomyces cerevisiae (strain ATCC 204508 / S288c) GN=TOM40 PE=1 SV=1//2.33971e-10
PSTCY32_03799	14.8125	sp|P9WM51|Y1260_MYCTU Uncharacterized protein Rv1260 OS=Mycobacterium tuberculosis (strain ATCC 25618 / H37Rv) GN=Rv1260 PE=1 SV=1//3.96685e-42
PSTCY32_03849	10.1331
PSTCY32_03863	11.6086
PSTCY32_03931	13.9255
PSTCY32_03972	10.5249	sp|Q9USW3|YHZ7_SCHPO Probable glycosidase C21B10.07 OS=Schizosaccharomyces pombe (strain 972 / ATCC 24843) GN=SPBC21B10.07 PE=3 SV=1//5.21316e-71
PSTCY32_04054	13.3949
PSTCY32_04066	14.0464
PSTCY32_04067	13.8383
PSTCY32_04108	13.5771
PSTCY32_04110	13.0703
PSTCY32_04136	16.0593	sp|O59942|AAP2_NEUCR Amino-acid permease 2 OS=Neurospora crassa (strain ATCC 24698 / 74-OR23-1A / CBS 708.71 / DSM 1257 / FGSC 987) GN=aap-2 PE=2 SV=2//1.37126e-12
PSTCY32_04281	16.6926
PSTCY32_04362	14.4739
PSTCY32_04363	15.9324	sp|Q9T012|HMG13_ARATH High mobility group B protein 13 OS=Arabidopsis thaliana GN=HMGB13 PE=2 SV=1//3.51491e-08
PSTCY32_04408	14.6064
PSTCY32_04409	12.8593
PSTCY32_04430	13.2799
PSTCY32_04443	10.3461
PSTCY32_04600	12.9767
PSTCY32_04621	14.323	sp|Q06003|GOLI_DROME Protein goliath OS=Drosophila melanogaster GN=gol PE=2 SV=3//8.62934e-10
PSTCY32_04624	13.232
PSTCY32_04672	13.4748
PSTCY32_04791	15.1133	sp|Q8L727|GSTT2_ARATH Glutathione S-transferase T2 OS=Arabidopsis thaliana GN=GSTT2 PE=2 SV=1//3.49404e-07
PSTCY32_04792	14.519
PSTCY32_04798	10.6678	sp|C5J3R8|LAD_TALEM L-arabinitol 4-dehydrogenase OS=Talaromyces emersonii GN=lad PE=1 SV=1//2.22563e-125
PSTCY32_04830	13.6634
PSTCY32_04850	15.062	sp|Q8LPN7|RNG1L_ARATH E3 ubiquitin-protein ligase RING1-like OS=Arabidopsis thaliana GN=At3g19950 PE=1 SV=1//3.5474e-08
PSTCY32_04856	14.1513	sp|O55176|PJA1_MOUSE E3 ubiquitin-protein ligase Praja-1 OS=Mus musculus GN=Pja1 PE=1 SV=3//3.60294e-06
PSTCY32_04858	14.8477	sp|O55176|PJA1_MOUSE E3 ubiquitin-protein ligase Praja-1 OS=Mus musculus GN=Pja1 PE=1 SV=3//1.04064e-06
PSTCY32_04859	14.6103
PSTCY32_04860	15.0304
PSTCY32_04861	15.395
PSTCY32_04921	13.6065
PSTCY32_04929	13.2905	sp|Q05659|BAR2_SCHCO Pheromone B alpha 2 receptor OS=Schizophyllum commune GN=BAR2 PE=2 SV=4//3.13046e-15
PSTCY32_04934	14.3424
PSTCY32_04985	13.5086
PSTCY32_04988	14.3744
PSTCY32_05008	14.9613	sp|Q7SFB0|GUS79_NEUCR Beta-glucuronidase OS=Neurospora crassa (strain ATCC 24698 / 74-OR23-1A / CBS 708.71 / DSM 1257 / FGSC 987) GN=NCU00937 PE=1 SV=1//6.48822e-19
PSTCY32_05014	10.4157
PSTCY32_05018	14.5715
PSTCY32_05022	11.1299
PSTCY32_05046	17.6854	sp|Q6AXM8|PON2_RAT Serum paraoxonase/arylesterase 2 OS=Rattus norvegicus GN=Pon2 PE=2 SV=1//5.95621e-07
PSTCY32_05141	18.0101
PSTCY32_05146	12.9886
PSTCY32_05147	17.0328
PSTCY32_05148	13.5542
PSTCY32_05203	14.5169	sp|P10978|POLX_TOBAC Retrovirus-related Pol polyprotein from transposon TNT 1-94 OS=Nicotiana tabacum PE=2 SV=1//2.4878e-20
PSTCY32_05208	12.9714
PSTCY32_05225	13.3593
PSTCY32_05242	17.6548
PSTCY32_05269	14.9503
PSTCY32_05307	10.1034	sp|I1BYW6|AMYD_RHIO9 Glucoamylase amyD OS=Rhizopus delemar (strain RA 99-880 / ATCC MYA-4621 / FGSC 9543 / NRRL 43880) GN=amyD PE=1 SV=1//7.30768e-76
PSTCY32_05339	18.4085
PSTCY32_05346	17.632
PSTCY32_05347	11.5093
PSTCY32_05351	16.2053
PSTCY32_05352	13.3923
PSTCY32_05404	14.0994
PSTCY32_05446	20.1074
PSTCY32_05447	15.5362
PSTCY32_05449	14.0094
PSTCY32_05450	15.9289
PSTCY32_05460	13.5638
PSTCY32_05548	12.8378
PSTCY32_05551	14.4626
PSTCY32_05559	15.054
PSTCY32_05576	15.4193
PSTCY32_05577	14.3651
PSTCY32_05620	14.9682
PSTCY32_05630	18.2395
PSTCY32_05751	13.6136	sp|Q09919|FIP1_SCHPO Plasma membrane iron permease OS=Schizosaccharomyces pombe (strain 972 / ATCC 24843) GN=fip1 PE=1 SV=1//1.6949e-39
PSTCY32_05762	15.9647	sp|Q8AWW4|RN128_XENLA E3 ubiquitin-protein ligase RNF128 OS=Xenopus laevis GN=rnf128 PE=2 SV=2//3.19003e-06
PSTCY32_05856	14.7171
PSTCY32_05857	18.5798
PSTCY32_05859	19.0066
PSTCY32_05860	12.9467
PSTCY32_05942	14.9748
PSTCY32_05943	17.9984
PSTCY32_05944	13.8117
PSTCY32_06000	13.4536
PSTCY32_06034	16.1304
PSTCY32_06158	18.399
PSTCY32_06177	13.327	sp|Q4WNA2|CBHA_ASPFU Probable 1,4-beta-D-glucan cellobiohydrolase A OS=Neosartorya fumigata (strain ATCC MYA-4609 / Af293 / CBS 101355 / FGSC A1100) GN=cbhA PE=3 SV=1//2.29959e-155
PSTCY32_06199	19.1735
PSTCY32_06217	16.642
PSTCY32_06221	13.0665
PSTCY32_06294	14.3971
PSTCY32_06356	16.017	sp|Q9JHY7|BIRC5_RAT Baculoviral IAP repeat-containing protein 5 OS=Rattus norvegicus GN=Birc5 PE=2 SV=1//8.07673e-08
PSTCY32_06426	18.5689	sp|Q9FT72|RQL3_ARATH ATP-dependent DNA helicase Q-like 3 OS=Arabidopsis thaliana GN=RECQL3 PE=1 SV=1//2.58393e-10
PSTCY32_06451	14.4589
PSTCY32_06480	13.1173	sp|P15305|DYHC_ONCMY Dynein heavy chain (Fragment) OS=Oncorhynchus mykiss PE=2 SV=1//3.03033e-14
PSTCY32_06488	13.6293
PSTCY32_06490	13.7
PSTCY32_06508	14.2827
PSTCY32_06509	14.5408
PSTCY32_06510	16.3196
PSTCY32_06511	13.8214
PSTCY32_06570	10.1831
PSTCY32_06592	11.3334
PSTCY32_06621	14.5665	sp|Q9T095|OPT6_ARATH Oligopeptide transporter 6 OS=Arabidopsis thaliana GN=OPT6 PE=2 SV=1//9.90539e-28
PSTCY32_06636	17.7761
PSTCY32_06639	13.3383	sp|P71359|RECQ_HAEIN ATP-dependent DNA helicase RecQ OS=Haemophilus influenzae (strain ATCC 51907 / DSM 11121 / KW20 / Rd) GN=recQ PE=3 SV=1//2.77471e-11
PSTCY32_06648	19.6023
PSTCY32_06657	11.7736
PSTCY32_06671	14.2624
PSTCY32_06676	10.172
PSTCY32_06741	18.6436
PSTCY32_06798	13.4574
PSTCY32_06906	12.9919	sp|Q0JKM9|MAN1_ORYSJ Mannan endo-1,4-beta-mannosidase 1 OS=Oryza sativa subsp. japonica GN=MAN1 PE=2 SV=2//6.64798e-31
PSTCY32_06967	17.3966
PSTCY32_06982	13.9577
PSTCY32_07010	14.8339
PSTCY32_07011	14.7878	sp|Q02446|SP4_HUMAN Transcription factor Sp4 OS=Homo sapiens GN=SP4 PE=1 SV=2//3.38649e-11
PSTCY32_07016	19.794
PSTCY32_07025	17.1254	sp|Q08108|PLB3_YEAST Lysophospholipase 3 OS=Saccharomyces cerevisiae (strain ATCC 204508 / S288c) GN=PLB3 PE=3 SV=1//2.28074e-62
PSTCY32_07045	16.7631
PSTCY32_07054	17.2102
PSTCY32_07078	13.1789
PSTCY32_07079	14.06
PSTCY32_07080	10.8352
PSTCY32_07081	10.5907
PSTCY32_07082	13.1698
PSTCY32_07086	15.5393	sp|P56502|BAR3_SCHCM Pheromone B alpha 3 receptor OS=Schizophyllum commune (strain H4-8 / FGSC 9210) GN=BAR3 PE=3 SV=2//3.01486e-18
PSTCY32_07114	13.9882
PSTCY32_07186	15.5468
PSTCY32_07206	12.9727
PSTCY32_07218	10.9882
PSTCY32_07229	14.6208
PSTCY32_07233	15.5193
PSTCY32_07253	14.1709
PSTCY32_07257	14.2298
PSTCY32_07271	15.1298
PSTCY32_07319	16.9778
PSTCY32_07320	14.1892
PSTCY32_07325	18.8809
PSTCY32_07353	10.9478	sp|Q0JKM9|MAN1_ORYSJ Mannan endo-1,4-beta-mannosidase 1 OS=Oryza sativa subsp. japonica GN=MAN1 PE=2 SV=2//1.23392e-29
PSTCY32_07377	14.1324
PSTCY32_07400	14.5132
PSTCY32_07421	13.7372	sp|P38530|HSF2_CHICK Heat shock factor protein 2 OS=Gallus gallus GN=HSF2 PE=2 SV=1//1.19502e-16
PSTCY32_07439	13.5091
PSTCY32_07440	21.3206
PSTCY32_07442	13.3499
PSTCY32_07443	19.4432
PSTCY32_07482	14.8864	sp|P28178|PK2_DICDI Protein kinase 2 OS=Dictyostelium discoideum GN=pkgB PE=1 SV=2//1.20402e-45
PSTCY32_07483	15.9739	sp|P34099|KAPC_DICDI cAMP-dependent protein kinase catalytic subunit OS=Dictyostelium discoideum GN=pkaC PE=1 SV=2//2.02047e-49
PSTCY32_07485	13.399	sp|Q8MYF1|Y2070_DICDI Probable serine/threonine-protein kinase DDB_G0277449 OS=Dictyostelium discoideum GN=DDB_G0277449 PE=3 SV=1//2.20533e-36
PSTCY32_07496	19.0359
PSTCY32_07497	20.2718
PSTCY32_07500	16.4738
PSTCY32_07516	14.9051
PSTCY32_07519	16.0867
PSTCY32_07649	16.2189
PSTCY32_07685	10.6155
PSTCY32_07689	18.6601
PSTCY32_07766	11.6133	sp|Q4PGT8|CMR1_USTMA DNA damage-binding protein CMR1 OS=Ustilago maydis (strain 521 / FGSC 9021) GN=UM00675 PE=3 SV=1//1.0711e-26
PSTCY32_07822	17.2459
PSTCY32_07864	13.472
PSTCY32_07895	12.9767
PSTCY32_07898	12.9919
PSTCY32_07921	13.7833
PSTCY32_08052	14.8335
PSTCY32_08061	13.3076
PSTCY32_08073	13.289	sp|Q2L4W6|SPO5_SCHPO Sporulation-specific protein 5 OS=Schizosaccharomyces pombe (strain 972 / ATCC 24843) GN=spo5 PE=1 SV=1//9.8712e-25
PSTCY32_08134	17.4053	sp|P25970|Y5909_MYXXD Uncharacterized oxidoreductase MXAN_5909 OS=Myxococcus xanthus (strain DK 1622) GN=MXAN_5909 PE=3 SV=2//7.03584e-15
PSTCY32_08178	13.3481
PSTCY32_08198	18.4171
PSTCY32_08262	14.9156
PSTCY32_08313	13.567
PSTCY32_08317	19.4412
PSTCY32_08320	13.5515
PSTCY32_08355	17.6212
PSTCY32_08361	14.8016
PSTCY32_08377	13.7481
PSTCY32_08379	19.1013
PSTCY32_08380	13.137
PSTCY32_08387	15.3926
PSTCY32_08404	13.2051
PSTCY32_08483	14.3108
PSTCY32_08488	11.2984
PSTCY32_08714	18.7504	sp|O70201|BIRC5_MOUSE Baculoviral IAP repeat-containing protein 5 OS=Mus musculus GN=Birc5 PE=1 SV=1//2.33151e-07
PSTCY32_08751	14.4363
PSTCY32_08757	20.2801
PSTCY32_08858	14.1956
PSTCY32_08859	13.2192
PSTCY32_08946	14.4035	sp|O60113|YG64_SCHPO Uncharacterized amino-acid permease C15C4.04c OS=Schizosaccharomyces pombe (strain 972 / ATCC 24843) GN=SPBC15C4.04c PE=3 SV=1//1.45234e-27
PSTCY32_08947	12.8502
PSTCY32_08982	10.8161
PSTCY32_09011	14.9722	sp|O59942|AAP2_NEUCR Amino-acid permease 2 OS=Neurospora crassa (strain ATCC 24698 / 74-OR23-1A / CBS 708.71 / DSM 1257 / FGSC 987) GN=aap-2 PE=2 SV=2//6.24772e-13
PSTCY32_09050	13.3919
PSTCY32_09091	14.3208
PSTCY32_09102	17.5844
PSTCY32_09103	16.9656
PSTCY32_09185	15.6432
PSTCY32_09197	15.953
PSTCY32_09205	16.2009
PSTCY32_09206	13.8025
PSTCY32_09369	15.3675
PSTCY32_09370	16.0842
PSTCY32_09373	16.6535	sp|Q09919|FIP1_SCHPO Plasma membrane iron permease OS=Schizosaccharomyces pombe (strain 972 / ATCC 24843) GN=fip1 PE=1 SV=1//1.90564e-37
PSTCY32_09405	11.261
PSTCY32_09485	15.4163
PSTCY32_09514	12.875	sp|Q5AD05|SOD4_CANAL Cell surface superoxide dismutase [Cu-Zn] 4 OS=Candida albicans (strain SC5314 / ATCC MYA-2876) GN=SOD4 PE=1 SV=1//2.23258e-18
PSTCY32_09547	14.8066	sp|C5FHU9|SKP1_ARTOC E3 ubiquitin ligase complex SCF subunit sconC OS=Arthroderma otae (strain ATCC MYA-4605 / CBS 113480) GN=sconC PE=3 SV=1//2.95416e-45
PSTCY32_09563	14.1402
PSTCY32_09650	13.6435
PSTCY32_09771	12.1477	sp|A8NEP3|TRP_COPC7 Tryptophan synthase OS=Coprinopsis cinerea (strain Okayama-7 / 130 / ATCC MYA-4618 / FGSC 9003) GN=TRP-1 PE=3 SV=2//0
PSTCY32_09804	14.1191
PSTCY32_09901	12.495	sp|O14197|YDQ4_SCHPO Uncharacterized transporter C5D6.04 OS=Schizosaccharomyces pombe (strain 972 / ATCC 24843) GN=SPAC5D6.04 PE=3 SV=1//7.2922e-33
PSTCY32_09902	13.3789
PSTCY32_09981	14.4645
PSTCY32_10182	14.1915
PSTCY32_10188	15.4703
PSTCY32_10190	14.0537
PSTCY32_10200	13.8299
PSTCY32_10222	11.8682
PSTCY32_10224	13.3552
PSTCY32_10252	14.3285
PSTCY32_10253	13.0695	sp|Q03263|YM8M_YEAST Uncharacterized transporter YMR279C OS=Saccharomyces cerevisiae (strain ATCC 204508 / S288c) GN=YMR279C PE=1 SV=1//4.28654e-15
PSTCY32_10333	14.2284
PSTCY32_10348	13.2708
PSTCY32_10414	18.1546	sp|P0CD89|AQY2_YEASX Aquaporin-2 OS=Saccharomyces cerevisiae GN=AQY2 PE=2 SV=1//2.90411e-25
PSTCY32_10471	11.3558
PSTCY32_10476	16.8399
PSTCY32_10477	14.8464
PSTCY32_10502	14.5403
PSTCY32_10540	14.9623
PSTCY32_10556	14.138
PSTCY32_10579	16.1914	sp|O00057|NMT1_UROFA 4-amino-5-hydroxymethyl-2-methylpyrimidine phosphate synthase OS=Uromyces fabae GN=PIG1 PE=2 SV=1//0
PSTCY32_10582	13.213
PSTCY32_10584	15.2279
PSTCY32_10594	15.0971
PSTCY32_10666	13.8884
PSTCY32_10678	16.6905
PSTCY32_10714	13.213
PSTCY32_10736	15.3745
PSTCY32_10825	13.4008
PSTCY32_10932	15.8011
PSTCY32_10949	13.5989	sp|Q10475|IF4G_SCHPO Eukaryotic translation initiation factor 4 gamma OS=Schizosaccharomyces pombe (strain 972 / ATCC 24843) GN=tif471 PE=1 SV=1//2.14714e-16
PSTCY32_11046	17.294	sp|Q40153|LE14B_LITER LEC14B protein OS=Lithospermum erythrorhizon PE=2 SV=1//7.548e-09
PSTCY32_11051	13.0107
PSTCY32_11125	13.7723
PSTCY32_11129	13.2369
PSTCY32_11151	15.2419
PSTCY32_11182	14.2125
PSTCY32_11197	20.8475
PSTCY32_11200	13.6519
PSTCY32_11236	15.0668
PSTCY32_11237	14.4546
PSTCY32_11238	13.3804
PSTCY32_11268	10.0065
PSTCY32_11325	13.8922	sp|P07986|GUX_CELFI Exoglucanase/xylanase OS=Cellulomonas fimi GN=cex PE=1 SV=1//8.41263e-60
PSTCY32_11344	13.6544	sp|Q06003|GOLI_DROME Protein goliath OS=Drosophila melanogaster GN=gol PE=2 SV=3//5.29438e-10
PSTCY32_11369	12.9173
PSTCY32_11433	14.3567	sp|Q9USW3|YHZ7_SCHPO Probable glycosidase C21B10.07 OS=Schizosaccharomyces pombe (strain 972 / ATCC 24843) GN=SPBC21B10.07 PE=3 SV=1//2.70113e-80
PSTCY32_11476	14.746
PSTCY32_11500	10.1353
PSTCY32_11549	13.8971
PSTCY32_11585	10.047
PSTCY32_11621	14.3686
PSTCY32_11634	13.3679
PSTCY32_11641	13.6903
PSTCY32_11667	17.7162
PSTCY32_11737	13.6971
PSTCY32_11778	13.5322
PSTCY32_11794	13.0287	sp|O00061|CP67_UROFA Cytochrome P450 67 (Fragment) OS=Uromyces fabae GN=CYP67 PE=2 SV=1//4.47991e-168
PSTCY32_11815	18.7258
PSTCY32_11850	14.4209
PSTCY32_11875	15.8077	sp|B0BN95|HARB1_RAT Putative nuclease HARBI1 OS=Rattus norvegicus GN=Harbi1 PE=2 SV=1//3.84419e-11
PSTCY32_11878	17.7924
PSTCY32_11879	13.7554
PSTCY32_11962	17.0633
PSTCY32_11963	15.5633
PSTCY32_11964	15.7709
PSTCY32_12099	14.8806
PSTCY32_12115	10.6185
PSTCY32_12153	19.1837
PSTCY32_12187	14.0506	sp|Q61493|DPOLZ_MOUSE DNA polymerase zeta catalytic subunit OS=Mus musculus GN=Rev3l PE=1 SV=3//8.92352e-15
PSTCY32_12189	13.6077
PSTCY32_12190	16.4304	sp|O74397|ASND1_SCHPO Asparagine synthetase domain-containing protein C4F6.11c OS=Schizosaccharomyces pombe (strain 972 / ATCC 24843) GN=SPBC4F6.11c PE=3 SV=1//1.78702e-12
PSTCY32_12196	18.2028
PSTCY32_12197	16.9123
PSTCY32_12198	15.1917
PSTCY32_12236	10.1688
PSTCY32_12237	14.5116
PSTCY32_12239	14.552
PSTCY32_12245	16.3442
PSTCY32_12261	15.2321
PSTCY32_12353	10.2134
PSTCY32_12354	15.5422
PSTCY32_12365	15.3106
PSTCY32_12402	15.7717
PSTCY32_12460	15.6918	sp|Q09854|MOK11_SCHPO Cell wall alpha-1,3-glucan synthase mok11 OS=Schizosaccharomyces pombe (strain 972 / ATCC 24843) GN=mok11 PE=3 SV=2//1.22035e-15
PSTCY32_12470	13.1852
PSTCY32_12492	10.9711
PSTCY32_12519	18.1198	sp|P40900|ISP4_SCHPO Sexual differentiation process protein isp4 OS=Schizosaccharomyces pombe (strain 972 / ATCC 24843) GN=isp4 PE=2 SV=2//4.59207e-114
PSTCY32_12583	13.0703
PSTCY32_12613	12.9248
PSTCY32_12694	19.7442
PSTCY32_12718	15.5123
PSTCY32_12731	18.5371
PSTCY32_12732	13.9892
PSTCY32_12733	14.2281
PSTCY32_12832	13.92	sp|Q4PB04|H32_USTMA Histone H3.2 OS=Ustilago maydis (strain 521 / FGSC 9021) GN=HHT2 PE=3 SV=3//6.47585e-75
PSTCY32_12861	13.3567
PSTCY32_12881	17.2717	sp|Q9P6Q6|CET1_SCHPO mRNA-capping enzyme subunit beta OS=Schizosaccharomyces pombe (strain 972 / ATCC 24843) GN=pct1 PE=1 SV=1//1.71488e-09
PSTCY32_12888	15.4805
PSTCY32_12920	17.6655
PSTCY32_12954	15.7477
PSTCY32_12986	14.2483
PSTCY32_13016	15.1231
PSTCY32_13017	17.8522
PSTCY32_13018	14.0813	sp|Q9Y8H5|FAD12_MORAP Delta(12) fatty acid desaturase OS=Mortierella alpina PE=1 SV=2//5.45722e-29
PSTCY32_13020	15.9963
PSTCY32_13024	14.784
PSTCY32_13025	21.0523
PSTCY32_13026	13.3476
PSTCY32_13028	15.0846
PSTCY32_13038	13.7088
PSTCY32_13074	13.1824
PSTCY32_13120	16.102	sp|Q06003|GOLI_DROME Protein goliath OS=Drosophila melanogaster GN=gol PE=2 SV=3//1.04759e-08
PSTCY32_13275	13.4517
PSTCY32_13311	20.2929
PSTCY32_13362	13.5091
PSTCY32_13363	13.2096
PSTCY32_13455	15.1512
PSTCY32_13514	19.2414
PSTCY32_13515	13.248
PSTCY32_13535	15.7238
PSTCY32_13548	14.6562
PSTCY32_13602	11.4981	sp|Q54KX0|GTAN_DICDI GATA zinc finger domain-containing protein 14 OS=Dictyostelium discoideum GN=gtaN PE=3 SV=1//5.46313e-08
PSTCY32_13612	13.1824	sp|Q47317|IUCB_ECOLX N(6)-hydroxylysine O-acetyltransferase OS=Escherichia coli GN=iucB PE=1 SV=1//9.48682e-37
PSTCY32_13655	13.2253
PSTCY32_13659	16.0235
PSTCY32_13762	12.8632
PSTCY32_13797	13.6927
PSTCY32_13890	13.4204	sp|Q0CHZ8|EXGD_ASPTN Probable glucan 1,3-beta-glucosidase D OS=Aspergillus terreus (strain NIH 2624 / FGSC A1156) GN=exgD PE=3 SV=1//3.39141e-56
PSTCY32_13967	15.2349
PSTCY32_13990	14.5654
PSTCY32_14082	14.8866
PSTCY32_14146	17.1426
PSTCY32_14147	22.2455
PSTCY32_14148	16.5205
PSTCY32_14246	13.5787
PSTCY32_14290	14.545
PSTCY32_14305	10.9482
PSTCY32_14306	11.645
PSTCY32_14357	13.3794
PSTCY32_14383	17.8399
PSTCY32_14384	14.3982
PSTCY32_14427	18.8978
PSTCY32_14445	22.211
PSTCY32_14503	13.2293
PSTCY32_14588	13.7215
PSTCY32_14596	17.3497
PSTCY32_14598	15.3938	sp|Q55EF8|Y9096_DICDI Transmembrane protein DDB_G0269096 OS=Dictyostelium discoideum GN=DDB_G0269096 PE=4 SV=1//1.04578e-07
PSTCY32_14635	10.5039
PSTCY32_14639	14.8678
PSTCY32_14684	17.8658
PSTCY32_14701	12.3054
PSTCY32_14719	13.2096
PSTCY32_14774	12.8588
PSTCY32_14805	10.5974
PSTCY32_14813	12.0685
PSTCY32_14818	19.5458
PSTCY32_14819	12.9919
PSTCY32_14874	12.8422	sp|Q13105|ZBT17_HUMAN Zinc finger and BTB domain-containing protein 17 OS=Homo sapiens GN=ZBTB17 PE=1 SV=3//8.73478e-10
PSTCY32_14908	20.7654
PSTCY32_14916	16.4712
PSTCY32_14918	14.6516
PSTCY32_14950	16.313	sp|O74208|PDH1_CANGA ATP-binding cassette transporter CGR1 OS=Candida glabrata (strain ATCC 2001 / CBS 138 / JCM 3761 / NBRC 0622 / NRRL Y-65) GN=PDH1 PE=3 SV=3//1.79263e-06
PSTCY32_14951	12.3747
PSTCY32_14996	17.9462
PSTCY32_15001	19.3203
PSTCY32_15041	10.3886	sp|P21447|MDR1A_MOUSE Multidrug resistance protein 1A OS=Mus musculus GN=Abcb1a PE=1 SV=3//4.65957e-06
PSTCY32_15096	13.6728
PSTCY32_15152	14.5296
PSTCY32_15227	13.3465
PSTCY32_15309	15.2536
PSTCY32_15313	14.0395
PSTCY32_15353	16.538
PSTCY32_15403	14.5421
PSTCY32_15406	16.3307
PSTCY32_15542	15.1179	sp|Q9P7V8|MPCP_SCHPO Probable mitochondrial phosphate carrier protein OS=Schizosaccharomyces pombe (strain 972 / ATCC 24843) GN=SPBC1703.13c PE=3 SV=1//2.30584e-94
PSTCY32_15684	19.0383
PSTCY32_15691	15.8867
PSTCY32_15734	14.6226
PSTCY32_15758	12.7123
PSTCY32_15793	14.7278
PSTCY32_15794	16.8821
PSTCY32_15797	16.7619
PSTCY32_15804	16.4167
PSTCY32_15833	14.3339	sp|Q59YH3|CG11_CANAL G1/S-specific cyclin CCN1 OS=Candida albicans (strain SC5314 / ATCC MYA-2876) GN=CCN1 PE=1 SV=1//5.68711e-58
PSTCY32_15862	13.4757	sp|P28493|PR5_ARATH Pathogenesis-related protein 5 OS=Arabidopsis thaliana GN=At1g75040 PE=1 SV=1//3.47255e-48
PSTCY32_15882	13.5787
PSTCY32_16003	13.4683
PSTCY32_16012	13.0924
PSTCY32_16015	13.7505	sp|P20533|CHIA1_BACCI Chitinase A1 OS=Bacillus circulans GN=chiA1 PE=1 SV=1//2.39568e-30
PSTCY32_16017	17.6911	sp|P0CD92|AQY1_YEASX Aquaporin-1 OS=Saccharomyces cerevisiae GN=AQY1 PE=2 SV=1//6.04389e-27
PSTCY32_16044	17.5801
PSTCY32_16073	14.0776
PSTCY32_16074	14.4148
PSTCY32_16075	13.8635
PSTCY32_16080	20.8232
PSTCY32_16082	21.2003
PSTCY32_16088	10.3971	sp|P31081|CH60_BOVIN 60 kDa heat shock protein, mitochondrial OS=Bos taurus GN=HSPD1 PE=1 SV=2//5.87991e-22
PSTCY32_16095	12.3787	sp|P11544|PALY_RHOTO Phenylalanine/tyrosine ammonia-lyase OS=Rhodosporidium toruloides GN=PAL PE=1 SV=2//0
PSTCY32_16103	14.9091
PSTCY32_16143	14.3306	sp|P08414|KCC4_MOUSE Calcium/calmodulin-dependent protein kinase type IV OS=Mus musculus GN=Camk4 PE=1 SV=2//1.22556e-19
PSTCY32_16297	14.7776
PSTCY32_16305	13.4674
PSTCY32_16310	15.239
PSTCY32_16318	17.8166
PSTCY32_16345	14.4216
PSTCY32_16356	13.1063
PSTCY32_16366	10.4772
PSTCY32_16391	14.2673
PSTCY32_16392	13.1556	sp|P9WM51|Y1260_MYCTU Uncharacterized protein Rv1260 OS=Mycobacterium tuberculosis (strain ATCC 25618 / H37Rv) GN=Rv1260 PE=1 SV=1//1.59449e-44
PSTCY32_16437	13.0597
PSTCY32_16476	10.2799
PSTCY32_16492	14.5617
PSTCY32_16515	13.7024	sp|Q9LIS2|RBG4_ARATH Glycine-rich RNA-binding protein 4, mitochondrial OS=Arabidopsis thaliana GN=RBG4 PE=2 SV=1//4.86381e-09
PSTCY32_16607	13.0635
PSTCY32_16626	13.2208	sp|P18173|DHGL_DROME Glucose dehydrogenase [FAD, quinone] OS=Drosophila melanogaster GN=Gld PE=3 SV=3//1.32773e-34
PSTCY32_16630	16.5056	sp|Q9WWW2|ALKJ_PSEPU Alcohol dehydrogenase [acceptor] OS=Pseudomonas putida GN=alkJ PE=3 SV=1//1.35719e-51
PSTCY32_16638	16.9571
PSTCY32_16742	12.8667
PSTCY32_16756	12.2404
PSTCY32_16881	16.3534
PSTCY32_16885	13.9974
PSTCY32_16926	13.4296
PSTCY32_16935	14.283
PSTCY32_17002	12.8667
PSTCY32_17018	12.0005
PSTCY32_17073	13.0807
PSTCY32_17082	14.5157
PSTCY32_17093	14.5162
PSTCY32_17107	17.5713
PSTCY32_17189	12.7178
PSTCY32_17190	21.6889
PSTCY32_17191	13.1439
PSTCY32_17274	16.4752	sp|Q641J8|RF12A_XENLA E3 ubiquitin-protein ligase RNF12-A OS=Xenopus laevis GN=rnf12-a PE=1 SV=1//3.35782e-07
PSTCY32_17276	12.9048
PSTCY32_17277	13.3623
PSTCY32_17325	13.8552
PSTCY32_17351	18.3947
PSTCY32_17417	14.0399
PSTCY32_17421	12.9727
PSTCY32_17460	14.5829
PSTCY32_17474	12.8266
PSTCY32_17608	11.6856	sp|Q4P996|PRM1_USTMA Plasma membrane fusion protein PRM1 OS=Ustilago maydis (strain 521 / FGSC 9021) GN=PRM1 PE=3 SV=1//4.46351e-97
PSTCY32_17610	18.4218
PSTCY32_17689	11.759
PSTCY32_17690	18.7714
PSTCY32_17691	12.1112
PSTCY32_17701	14.4104	sp|Q9M0R4|ATL37_ARATH Putative RING-H2 finger protein ATL37 OS=Arabidopsis thaliana GN=ATL37 PE=3 SV=1//1.44796e-07
PSTCY32_17712	11.5097	sp|Q12314|SFM1_YEAST Protein arginine N-methyltransferase SFM1 OS=Saccharomyces cerevisiae (strain ATCC 204508 / S288c) GN=SFM1 PE=1 SV=1//3.0094e-34
PSTCY32_17713	14.2254
PSTCY32_17721	19.6562	sp|Q6YM50|MAN5_SOLLC Mannan endo-1,4-beta-mannosidase 5 OS=Solanum lycopersicum GN=MAN5 PE=2 SV=1//6.24133e-06
PSTCY32_17750	15.075
PSTCY32_17752	15.1867
PSTCY32_17756	11.1153
PSTCY32_17779	16.9804	sp|Q00593|ALKJ_PSEOL Alcohol dehydrogenase [acceptor] OS=Pseudomonas oleovorans GN=alkJ PE=1 SV=1//1.22226e-50
PSTCY32_17796	13.8236
PSTCY32_17803	12.715
PSTCY32_17821	15.5562
PSTCY32_17825	13.5643
PSTCY32_17847	14.3475
PSTCY32_17873	14.2301
PSTCY32_17874	12.5107	sp|P08414|KCC4_MOUSE Calcium/calmodulin-dependent protein kinase type IV OS=Mus musculus GN=Camk4 PE=1 SV=2//7.55395e-20
PSTCY32_17879	15.7881
PSTCY32_17913	15.0778	sp|Q9T012|HMG13_ARATH High mobility group B protein 13 OS=Arabidopsis thaliana GN=HMGB13 PE=2 SV=1//1.04442e-07
PSTCY32_17937	13.7661
PSTCY32_17996	15.523
PSTCY32_18063	14.9568
PSTCY32_18104	14.8213
PSTCY32_18150	14.8829
PSTCY32_18168	14.0954
PSTCY32_18176	12.1968	sp|P77625|YFBT_ECOLI Sugar phosphatase YfbT OS=Escherichia coli (strain K12) GN=yfbT PE=1 SV=2//1.24172e-07
PSTCY32_18279	14.5541
PSTCY32_18309	14.043
PSTCY32_18329	14.3643
PSTCY32_18342	14.1006	sp|Q5UPX0|YR290_MIMIV Putative ATP-dependent RNA helicase R290 OS=Acanthamoeba polyphaga mimivirus GN=MIMI_R290 PE=3 SV=1//1.51941e-15
PSTCY32_18350	15.6469
PSTCY32_18357	15.6568
PSTCY32_18359	13.8088
PSTCY32_18441	13.1238
PSTCY32_18442	10.421
PSTCY32_18445	15.848
PSTCY32_18467	12.9958	sp|P29975|AQP1_RAT Aquaporin-1 OS=Rattus norvegicus GN=Aqp1 PE=2 SV=4//3.9333e-20
PSTCY32_18473	20.3779
PSTCY32_18474	13.4494
PSTCY32_18475	14.8323
PSTCY32_18476	16.0263
PSTCY32_18495	13.3593	sp|O93567|ZBT7A_CHICK Zinc finger and BTB domain-containing protein 7A OS=Gallus gallus GN=ZBTB7A PE=2 SV=1//1.02592e-11
PSTCY32_18519	20.5901
PSTCY32_18547	17.1163
PSTCY32_18550	16.1561
PSTCY32_18678	11.8117	sp|Q54YZ9|DHKJ_DICDI Hybrid signal transduction histidine kinase J OS=Dictyostelium discoideum GN=dhkJ PE=3 SV=2//1.09799e-14
PSTCY32_18689	14.1484
PSTCY32_18699	13.0627
PSTCY32_18700	14.0338
PSTCY32_18711	10.465
PSTCY32_18712	14.2519
PSTCY32_18748	16.4001
PSTCY32_18750	10.1849
PSTCY32_18793	18.7624
PSTCY32_18794	16.1249	sp|P20593|MX_PERFL Interferon-induced GTP-binding protein Mx (Fragment) OS=Perca fluviatilis GN=mx PE=2 SV=1//8.96154e-22
PSTCY32_18814	14.0307
PSTCY32_18913	14.5379	sp|P20533|CHIA1_BACCI Chitinase A1 OS=Bacillus circulans GN=chiA1 PE=1 SV=1//1.10909e-30
PSTCY32_18915	19.2131	sp|P0CD92|AQY1_YEASX Aquaporin-1 OS=Saccharomyces cerevisiae GN=AQY1 PE=2 SV=1//5.79839e-27
PSTCY32_18925	14.7816
PSTCY32_18963	13.5354
PSTCY32_19000	14.806	sp|P49356|FNTB_HUMAN Protein farnesyltransferase subunit beta OS=Homo sapiens GN=FNTB PE=1 SV=1//1.41016e-41
PSTCY32_19060	14.4042	sp|O14145|TPS2_SCHPO Trehalose-phosphatase OS=Schizosaccharomyces pombe (strain 972 / ATCC 24843) GN=tps2 PE=3 SV=1//7.91826e-07
PSTCY32_19062	21.3474
PSTCY32_19063	12.9641
PSTCY32_19071	11.0556	sp|Q9CY62|RN181_MOUSE E3 ubiquitin-protein ligase RNF181 OS=Mus musculus GN=Rnf181 PE=2 SV=1//6.69299e-09
PSTCY32_19165	14.64
PSTCY32_19177	13.8281
PSTCY32_19204	15.6091
PSTCY32_19207	15.5554	sp|O55176|PJA1_MOUSE E3 ubiquitin-protein ligase Praja-1 OS=Mus musculus GN=Pja1 PE=1 SV=3//1.04779e-06
PSTCY32_19238	18.6291
PSTCY32_19256	14.4	sp|Q2QYY8|PHT1A_ORYSJ Phototropin-1A OS=Oryza sativa subsp. japonica GN=PHOT1A PE=1 SV=2//9.66814e-19
PSTCY32_19343	15.9148
PSTCY32_19344	14.6901
PSTCY32_19385	12.2328	sp|P9WM51|Y1260_MYCTU Uncharacterized protein Rv1260 OS=Mycobacterium tuberculosis (strain ATCC 25618 / H37Rv) GN=Rv1260 PE=1 SV=1//3.96685e-42
PSTCY32_19424	11.6943	sp|Q07589|YD144_YEAST Uncharacterized protein YDL144C OS=Saccharomyces cerevisiae (strain ATCC 204508 / S288c) GN=YDL144C PE=1 SV=2//7.14421e-12
PSTCY32_19468	13.8742
PSTCY32_19480	13.6072
PSTCY32_19493	10.7398
PSTCY32_19612	13.5295
PSTCY32_19618	12.6312
PSTCY32_19619	20.1008
PSTCY32_19620	15.8286
PSTCY32_19621	14.9423
PSTCY32_19622	14.6183
PSTCY32_19623	11.7224
PSTCY32_19655	22.7254
PSTCY32_19661	13.76
PSTCY32_19682	15.5595
PSTCY32_19692	13.0376
PSTCY32_19767	13.2854
PSTCY32_19870	15.5455
PSTCY32_19876	21.098	sp|P52719|PEPS_ASPPH Carboxypeptidase cpdS OS=Aspergillus phoenicis GN=cpdS PE=2 SV=1//1.16878e-51
PSTCY32_19922	18.0822
PSTCY32_19925	13.9724
PSTCY32_19926	20.2236
PSTCY32_19929	11.7491
PSTCY32_19930	14.0284
PSTCY32_19944	17.5163
PSTCY32_19959	14.0483
PSTCY32_19997	15.8476
PSTCY32_20005	14.7733
PSTCY32_20034	11.4408	sp|Q96WM9|LAC2_BOTFU Laccase-2 OS=Botryotinia fuckeliana GN=lcc2 PE=2 SV=1//5.23168e-56
PSTCY32_20035	12.4129
PSTCY32_20053	11.8974
PSTCY32_20063	11.3182	sp|O59893|AXE2_PENPU Acetylxylan esterase 2 OS=Penicillium purpurogenum GN=axe-2 PE=1 SV=1//2.69326e-06
PSTCY32_20079	12.9589	sp|Q92400|GUX2_AGABI Exoglucanase OS=Agaricus bisporus GN=cel2 PE=2 SV=1//2.0234e-144
PSTCY32_20111	12.7027
PSTCY32_20122	16.616
PSTCY32_20132	13.8076
PSTCY32_20176	14.2752
PSTCY32_20199	13.8066
PSTCY32_20239	16.0009
PSTCY32_20256	12.487	sp|Q9Y8H5|FAD12_MORAP Delta(12) fatty acid desaturase OS=Mortierella alpina PE=1 SV=2//1.26904e-110
PSTCY32_20258	18.1936	sp|Q9Y8H5|FAD12_MORAP Delta(12) fatty acid desaturase OS=Mortierella alpina PE=1 SV=2//6.89016e-105
PSTCY32_20415	11.4329
PSTCY32_20433	14.6887
PSTCY32_20465	12.0856
PSTCY32_20466	12.7852
PSTCY32_20467	16.0912
PSTCY32_20504	11.3461
PSTCY32_20533	13.9869
PSTCY32_20573	15.2359
PSTCY32_20629	13.4865
PSTCY32_20676	15.5949
PSTCY32_20686	16.7209
PSTCY32_20687	15.8994	sp|P0CP78|PPIB_CRYNJ Peptidyl-prolyl cis-trans isomerase B OS=Cryptococcus neoformans var. neoformans serotype D (strain JEC21 / ATCC MYA-565) GN=CPR2 PE=3 SV=1//7.36758e-16
PSTCY32_20790	16.2152
PSTCY32_20850	18.1706
PSTCY32_20979	14.5069
PSTCY32_21042	15.3828
PSTCY32_21044	14.0884
PSTCY32_21048	13.5388	sp|Q0U1G2|PABP_PHANO Polyadenylate-binding protein, cytoplasmic and nuclear OS=Phaeosphaeria nodorum (strain SN15 / ATCC MYA-4574 / FGSC 10173) GN=PAB1 PE=3 SV=3//4.66962e-35
PSTCY32_21049	15.1906	sp|Q9FXA2|PABP8_ARATH Polyadenylate-binding protein 8 OS=Arabidopsis thaliana GN=PAB8 PE=1 SV=1//1.75106e-14
PSTCY32_21053	13.6443
PSTCY32_21067	12.8458
PSTCY32_21068	18.0179
PSTCY32_21073	14.0373
PSTCY32_21099	15.9577
PSTCY32_21153	15.1664
PSTCY32_21210	13.1719
PSTCY32_21213	14.4578
PSTCY32_21214	14.1461
PSTCY32_21228	10.4942
PSTCY32_21241	14.2237
PSTCY32_21253	13.4985
PSTCY32_21265	12.8334
PSTCY32_21266	13.01
PSTCY32_21370	12.9958
PSTCY32_21406	15.3431
PSTCY32_21420	12.8334
PSTCY32_21464	16.5648
PSTCY32_21477	11.5092
PSTCY32_21478	16.0664
PSTCY32_21479	15.8439
PSTCY32_21480	19.357
PSTCY32_21495	13.4958
PSTCY32_21504	12.2813	sp|O09053|WRN_MOUSE Werner syndrome ATP-dependent helicase homolog OS=Mus musculus GN=Wrn PE=1 SV=3//1.32163e-19
PSTCY32_21506	15.6988
PSTCY32_21542	14.24
PSTCY32_21594	15.6203
PSTCY32_21649	14.6034
PSTCY32_21651	16.9769
PSTCY32_21658	13.1726
PSTCY32_21793	16.8241
PSTCY32_21802	10.547	sp|O08700|VPS45_RAT Vacuolar protein sorting-associated protein 45 OS=Rattus norvegicus GN=Vps45 PE=1 SV=1//2.2787e-30
PSTCY32_21878	16.4047
PSTCY32_21948	10.5588
PSTCY32_22089	15.3263	sp|P08770|TRA1_MAIZE Putative AC transposase OS=Zea mays PE=2 SV=2//1.54903e-09
PSTCY32_22094	14.0712	sp|P28493|PR5_ARATH Pathogenesis-related protein 5 OS=Arabidopsis thaliana GN=At1g75040 PE=1 SV=1//1.83278e-36
PSTCY32_22116	17.9063
PSTCY32_22131	15.156	sp|O34748|RECQ_BACSU Probable ATP-dependent DNA helicase RecQ OS=Bacillus subtilis (strain 168) GN=recQ PE=3 SV=1//7.48464e-13
PSTCY32_22133	13.5063
PSTCY32_22160	16.4029
PSTCY32_22173	10.5606
PSTCY32_22183	13.6336
PSTCY32_22282	13.3623
PSTCY32_22305	14.3578
PSTCY32_22352	12.9331
PSTCY32_22372	17.5432
PSTCY32_22407	15.2737
PSTCY32_22413	19.036
PSTCY32_22414	13.9057	sp|O55176|PJA1_MOUSE E3 ubiquitin-protein ligase Praja-1 OS=Mus musculus GN=Pja1 PE=1 SV=3//3.54962e-09
PSTCY32_22472	13.9131
PSTCY32_22473	13.5904
PSTCY32_22490	16.7254
PSTCY32_22500	20.7943
PSTCY32_22536	15.7687
PSTCY32_22640	17.585
PSTCY32_22661	16.3484
PSTCY32_22669	14.7665
PSTCY32_22724	14.5766
PSTCY32_22734	16.3859
PSTCY32_22765	13.3139
PSTCY32_22812	19.0052	sp|Q9Y8H5|FAD12_MORAP Delta(12) fatty acid desaturase OS=Mortierella alpina PE=1 SV=2//6.32397e-105
PSTCY32_22892	13.9935
PSTCY32_22901	13.1691
PSTCY32_22962	19.3235
PSTCY32_22998	12.9248
PSTCY32_23001	16.0637
PSTCY32_23017	14.5687
PSTCY32_23023	13.8299
PSTCY32_23046	13.5466
PSTCY32_23049	12.9364
PSTCY32_23128	14.9427
PSTCY32_23129	14.4347
PSTCY32_23151	10.7224
PSTCY32_23153	16.0455
PSTCY32_23197	14.3141
PSTCY32_23240	14.0229
PSTCY32_23296	14.7831
PSTCY32_23372	10.2655
PSTCY32_23377	16.4611
PSTCY32_23381	12.9958
PSTCY32_23388	18.765
PSTCY32_23390	13.2293
PSTCY32_23391	15.2106
PSTCY32_23399	15.8168
PSTCY32_23401	14.7008
PSTCY32_23427	10.8776
PSTCY32_23432	13.8943
PSTCY32_23434	12.7897
PSTCY32_23506	17.5363
PSTCY32_23560	14.133
PSTCY32_23581	13.7143
PSTCY32_23665	10.4503
PSTCY32_23708	18.7659
PSTCY32_23777	13.5091
PSTCY32_23795	20.9926
PSTCY32_23804	13.2147
PSTCY32_23805	13.9316
PSTCY32_23851	15.3961
PSTCY32_23854	10.653	sp|A8NEP3|TRP_COPC7 Tryptophan synthase OS=Coprinopsis cinerea (strain Okayama-7 / 130 / ATCC MYA-4618 / FGSC 9003) GN=TRP-1 PE=3 SV=2//0
PSTCY32_23863	13.928
PSTCY32_23968	13.6352
PSTCY32_24000	14.2088
PSTCY32_24057	15.6573
PSTCY32_24059	13.9436
PSTCY32_24260	16.1128
PSTCY32_24261	15.5943	sp|P10394|POL4_DROME Retrovirus-related Pol polyprotein from transposon 412 OS=Drosophila melanogaster GN=POL PE=3 SV=1//5.793e-11
PSTCY32_24262	14.3249	sp|P10394|POL4_DROME Retrovirus-related Pol polyprotein from transposon 412 OS=Drosophila melanogaster GN=POL PE=3 SV=1//4.95807e-16
PSTCY32_24263	14.4614
PSTCY32_24283	15.2782
PSTCY32_24295	16.7573
PSTCY32_24327	17.5126
PSTCY32_24357	12.999
PSTCY32_24358	17.3987
PSTCY32_24359	13.2386
PSTCY32_24360	14.2709	sp|P71359|RECQ_HAEIN ATP-dependent DNA helicase RecQ OS=Haemophilus influenzae (strain ATCC 51907 / DSM 11121 / KW20 / Rd) GN=recQ PE=3 SV=1//6.62368e-09
PSTCY32_24366	13.6757	sp|P07986|GUX_CELFI Exoglucanase/xylanase OS=Cellulomonas fimi GN=cex PE=1 SV=1//1.59457e-60
PSTCY32_24458	13.7289
PSTCY32_24462	16.3182
PSTCY32_24554	16.2247
PSTCY32_24555	10.8118
PSTCY32_24556	12.9886
PSTCY32_24629	14.0739
PSTCY32_24761	16.3911	sp|Q9P7V8|MPCP_SCHPO Probable mitochondrial phosphate carrier protein OS=Schizosaccharomyces pombe (strain 972 / ATCC 24843) GN=SPBC1703.13c PE=3 SV=1//2.30584e-94
PSTCY32_24821	14.7111
PSTCY32_24879	13.6026	sp|Q10498|HGH1_SCHPO Protein HGH1 homolog OS=Schizosaccharomyces pombe (strain 972 / ATCC 24843) GN=hgh1 PE=3 SV=1//1.79685e-61
PSTCY32_24915	14.2337	sp|Q9LT17|BBR_ARATH E3 ubiquitin ligase BIG BROTHER-related OS=Arabidopsis thaliana GN=BBR PE=2 SV=1//3.14038e-07
PSTCY32_24979	16.3569
PSTCY32_24988	13.0559
PSTCY32_24997	15.955
PSTCY32_25134	14.0807	sp|Q9FIR0|ATL30_ARATH RING-H2 finger protein ATL30 OS=Arabidopsis thaliana GN=ATL30 PE=2 SV=1//5.23527e-06
PSTCY32_25219	14.4653
PSTCY32_25220	14.2085
PSTCY32_25227	13.0068
PSTCY32_25325	15.7825
PSTCY32_25332	20.6931
PSTCY32_25336	19.2635	sp|P40900|ISP4_SCHPO Sexual differentiation process protein isp4 OS=Schizosaccharomyces pombe (strain 972 / ATCC 24843) GN=isp4 PE=2 SV=2//4.59207e-114
PSTCY32_25337	11.4993	sp|Q06593|OPT2_YEAST Oligopeptide transporter 2 OS=Saccharomyces cerevisiae (strain ATCC 204508 / S288c) GN=OPT2 PE=1 SV=1//3.07629e-09
PSTCY32_25341	11.2944
PSTCY32_25369	14.0597
PSTCY32_25378	13.1852
PSTCY32_25381	15.6342
PSTCY32_25382	18.168
PSTCY32_25389	17.4895
PSTCY32_25409	13.0911
PSTCY32_25415	10.671
PSTCY32_25465	13.92
PSTCY32_25470	13.7753
PSTCY32_25502	17.3528	sp|Q1MTR3|VID27_SCHPO Vacuolar import and degradation protein 27 OS=Schizosaccharomyces pombe (strain 972 / ATCC 24843) GN=vid27 PE=1 SV=1//1.5362e-45
PSTCY32_25527	15.3432	sp|C5J3R8|LAD_TALEM L-arabinitol 4-dehydrogenase OS=Talaromyces emersonii GN=lad PE=1 SV=1//3.78307e-125
PSTCY32_25563	19.1002
PSTCY32_25574	17.4821
PSTCY32_25673	18.1305
PSTCY32_25679	15.5164	sp|P07982|GUN2_HYPJE Endoglucanase EG-II OS=Hypocrea jecorina GN=egl2 PE=1 SV=1//3.04687e-51
PSTCY32_25686	15.5821	sp|P07982|GUN2_HYPJE Endoglucanase EG-II OS=Hypocrea jecorina GN=egl2 PE=1 SV=1//9.64087e-58
PSTCY32_25701	16.2526
PSTCY32_25734	14.9291	sp|Q8I7P9|POL5_DROME Retrovirus-related Pol polyprotein from transposon opus OS=Drosophila melanogaster GN=pol PE=3 SV=1//6.09791e-07
PSTCY32_25746	15.9996
PSTCY32_25756	12.9687
PSTCY32_25763	17.6181
PSTCY32_25764	15.2354
PSTCY32_25805	10.9211
PSTCY32_25834	14.8971
PSTCY32_25863	14.5228
PSTCY32_25878	14.1009
PSTCY32_25879	13.5203
PSTCY32_25882	17.6583	sp|Q00614|CACP_CANTR Carnitine O-acetyltransferase, mitochondrial OS=Candida tropicalis GN=CAT2 PE=3 SV=1//2.00131e-92
PSTCY32_25928	13.1796
PSTCY32_25930	15.7828
PSTCY32_25954	17.0742	sp|P25970|Y5909_MYXXD Uncharacterized oxidoreductase MXAN_5909 OS=Myxococcus xanthus (strain DK 1622) GN=MXAN_5909 PE=3 SV=2//7.03584e-15
PSTCY32_25964	21.1074
PSTCY32_26036	14.1575
PSTCY32_26037	13.895
PSTCY32_26060	14.4581
PSTCY32_26083	11.6148
PSTCY32_26086	13.3568
PSTCY32_26287	14.875	sp|Q9ULK6|RN150_HUMAN RING finger protein 150 OS=Homo sapiens GN=RNF150 PE=2 SV=2//6.32892e-07
PSTCY32_26288	15.2234
PSTCY32_26289	14.7145
PSTCY32_26292	14.8153	sp|O55176|PJA1_MOUSE E3 ubiquitin-protein ligase Praja-1 OS=Mus musculus GN=Pja1 PE=1 SV=3//1.03315e-06
PSTCY32_26294	13.8331	sp|O55176|PJA1_MOUSE E3 ubiquitin-protein ligase Praja-1 OS=Mus musculus GN=Pja1 PE=1 SV=3//1.1383e-06
PSTCY32_26445	11.6743	sp|Q96WM9|LAC2_BOTFU Laccase-2 OS=Botryotinia fuckeliana GN=lcc2 PE=2 SV=1//3.72101e-56
PSTCY32_26459	12.0334
PSTCY32_26482	12.9048
PSTCY32_26612	16.1526
PSTCY32_26659	11.7976
PSTCY32_26662	13.1209
PSTCY32_26730	13.3599
PSTCY32_26741	14.8059
PSTCY32_26778	14.2641
PSTCY32_26796	14.3763	sp|P49413|UAY_EMENI Positive regulator of purine utilization OS=Emericella nidulans (strain FGSC A4 / ATCC 38163 / CBS 112.46 / NRRL 194 / M139) GN=uaY PE=3 SV=2//1.34049e-08
Genes down-regulated in pycniospores
Novel00425	13.8555
Novel00502	15.5322
Novel00931	14.2741
Novel01042	14.339
Novel01058	15.6073
Novel01063	14.7579	PREDICTED: putative methyltransferase DDB_G0268948 [Aplysia californica]>gi|871215378|ref|XP_012934873.1| PREDICTED: putative methyltransferase DDB_G0268948 [Aplysia californica]
Novel01100	13.8889
Novel01318	13.9806
Novel01681	15.1812
Novel02140	14.69
Novel02263	13.8726	PREDICTED: UDP-N-acetylglucosamine transferase subunit ALG14 homolog [Tribolium castaneum]>gi|270004042|gb|EFA00490.1| hypothetical protein TcasGA2_TC003350 [Tribolium castaneum]
Novel02279	14.2852
Novel02346	15.6849	PREDICTED: 5'-3' exoribonuclease 1 isoform X2 [Pantholops hodgsonii]
Novel02484	14.9323
Novel02558	14.0025	PREDICTED: DDB1- and CUL4-associated factor 7 [Zonotrichia albicollis]
Novel02600	15.2656	3hydroxyacyl-CoA dehydrogenase [Acanthamoeba castellanii str. Neff]>gi|440800713|gb|ELR21748.1| 3hydroxyacyl-CoA dehydrogenase [Acanthamoeba castellanii str. Neff]
Novel02689	14.2374
PSTCY32_00166	14.7038
PSTCY32_00253	13.6986
PSTCY32_00895	17.5983
PSTCY32_01526	16.4078
PSTCY32_01538	14.2832
PSTCY32_02493	14.2797
PSTCY32_02773	15.0146
PSTCY32_03379	13.6444
PSTCY32_03481	13.9564
PSTCY32_03922	16.3262
PSTCY32_04851	15.4588
PSTCY32_04948	14.618
PSTCY32_05138	14.868
PSTCY32_05641	13.7089
PSTCY32_05983	14.6529
PSTCY32_06051	16.8844	sp|Q8X1T0|SDU1_SCHPO DeSI-like protein sdu1 OS=Schizosaccharomyces pombe (strain 972 / ATCC 24843) GN=sdu1 PE=1 SV=1//2.5407e-11
PSTCY32_06116	13.7751
PSTCY32_06181	15.6786
PSTCY32_06182	17.0546	sp|P07046|3SHD_NEUCR 3-dehydroshikimate dehydratase OS=Neurospora crassa (strain ATCC 24698 / 74-OR23-1A / CBS 708.71 / DSM 1257 / FGSC 987) GN=qa-4 PE=4 SV=1//1.99088e-20
PSTCY32_06919	13.7079
PSTCY32_07729	15.6548
PSTCY32_07811	14.5861
PSTCY32_08036	14.1749
PSTCY32_08045	14.2778	sp|Q5K8R6|CXT1_CRYNJ Beta-1,2-xylosyltransferase 1 OS=Cryptococcus neoformans var. neoformans serotype D (strain JEC21 / ATCC MYA-565) GN=CXT1 PE=1 SV=1//1.21438e-86
PSTCY32_08771	16.0854
PSTCY32_08772	15.2169
PSTCY32_10035	16.1804	sp|P0CP76|CDA_CRYNJ Chitin deacetylase OS=Cryptococcus neoformans var. neoformans serotype D (strain JEC21 / ATCC MYA-565) GN=MP 84 PE=2 SV=1//6.46871e-40
PSTCY32_10706	15.2872
PSTCY32_11308	14.8277
PSTCY32_12487	15.6378	sp|Q9D099|ACER3_MOUSE Alkaline ceramidase 3 OS=Mus musculus GN=Acer3 PE=2 SV=1//1.28709e-46
PSTCY32_12687	16.7974
PSTCY32_12792	13.8262
PSTCY32_12914	15.7414
PSTCY32_13764	14.5425	sp|Q8RX88|FACE1_ARATH CAAX prenyl protease 1 homolog OS=Arabidopsis thaliana GN=FACE1 PE=1 SV=1//6.09055e-76
PSTCY32_13894	14.0826
PSTCY32_14483	14.0141	sp|Q9CAD6|C86A7_ARATH Cytochrome P450 86A7 OS=Arabidopsis thaliana GN=CYP86A7 PE=2 SV=1//6.78566e-57
PSTCY32_15397	16.0239
PSTCY32_15398	14.4838
PSTCY32_15528	10.0194	sp|Q1ZXF1|ECHM_DICDI Probable enoyl-CoA hydratase, mitochondrial OS=Dictyostelium discoideum GN=echs1 PE=3 SV=1//1.19368e-47
PSTCY32_16188	15.7617
PSTCY32_16225	14.35
PSTCY32_16528	14.3794
PSTCY32_16592	17.4563	sp|Q04894|ADH6_YEAST NADP-dependent alcohol dehydrogenase 6 OS=Saccharomyces cerevisiae (strain ATCC 204508 / S288c) GN=ADH6 PE=1 SV=1//3.19229e-66
PSTCY32_16794	14.6882	sp|O15457|MSH4_HUMAN MutS protein homolog 4 OS=Homo sapiens GN=MSH4 PE=1 SV=2//2.25549e-114
PSTCY32_17336	13.8845	sp|P42800|INO1_CANAL Inositol-3-phosphate synthase OS=Candida albicans (strain SC5314 / ATCC MYA-2876) GN=INO1 PE=3 SV=1//0
PSTCY32_17411	13.9859
PSTCY32_17471	14.4036
PSTCY32_17496	15.229
PSTCY32_18402	13.6912
PSTCY32_18657	17.0687	sp|P86242|PAPI_STRMB Papain inhibitor OS=Streptomyces mobaraensis GN=pi PE=1 SV=2//1.79085e-06
PSTCY32_18782	16.6036	sp|O13716|AGN1_SCHPO Glucan endo-1,3-alpha-glucosidase agn1 OS=Schizosaccharomyces pombe (strain 972 / ATCC 24843) GN=agn1 PE=1 SV=2//3.00132e-18
PSTCY32_18969	15.981
PSTCY32_19230	16.1013	sp|Q6JQN1|ACD10_HUMAN Acyl-CoA dehydrogenase family member 10 OS=Homo sapiens GN=ACAD10 PE=1 SV=1//8.66145e-130
PSTCY32_19765	14.4629
PSTCY32_19972	15.1228	sp|C8VDQ4|GYP2_EMENI Putative GTPase-activating protein AN11010 OS=Emericella nidulans (strain FGSC A4 / ATCC 38163 / CBS 112.46 / NRRL 194 / M139) GN=AN11010 PE=3 SV=1//1.55466e-144
PSTCY32_20406	13.8625
PSTCY32_20861	14.9818
PSTCY32_21286	15.1562
PSTCY32_21474	10.0183	sp|P55306|CATA_SCHPO Catalase OS=Schizosaccharomyces pombe (strain 972 / ATCC 24843) GN=cta1 PE=1 SV=1//1.77711e-65
PSTCY32_22363	16.1544	sp|Q01200|PRIA_LENED Protein priA OS=Lentinula edodes GN=priA PE=2 SV=1//1.16732e-10
PSTCY32_22630	13.5992	sp|P34731|FAS1_CANAX Fatty acid synthase subunit beta OS=Candida albicans GN=FAS1 PE=3 SV=1//0
PSTCY32_22804	14.726
PSTCY32_23020	14.6487
PSTCY32_23079	14.0593	sp|P20261|LIP1_CANRU Lipase 1 OS=Candida rugosa GN=LIP1 PE=1 SV=3//3.3973e-76
PSTCY32_23440	17.1645
PSTCY32_24110	14.7977	sp|Q11190|ETFD_CAEEL Electron transfer flavoprotein-ubiquinone oxidoreductase, mitochondrial OS=Caenorhabditis elegans GN=let-721 PE=3 SV=2//5.16373e-24
PSTCY32_24198	10.0236	sp|P00508|AATM_CHICK Aspartate aminotransferase, mitochondrial OS=Gallus gallus GN=GOT2 PE=1 SV=2//1.63726e-158
PSTCY32_24222	16.3329
PSTCY32_24244	13.6874
PSTCY32_24286	15.3644	sp|P35196|RER2_YEAST Dehydrodolichyl diphosphate syntase complex subunit RER2 OS=Saccharomyces cerevisiae (strain ATCC 204508 / S288c) GN=RER2 PE=1 SV=1//5.58869e-45
PSTCY32_24746	14.5927
PSTCY32_24893	13.9817
PSTCY32_25004	15.9943
PSTCY32_25408	14.4365
PSTCY32_25548	14.6825
PSTCY32_25741	15.1205
PSTCY32_26462	13.9715
PSTCY32_26582	17.7179
PSTCY32_26583	17.2561
