# Supplementary material for: High-throughput RNA sequencing reveals differences between the transcriptomes of the five spore forms of Puccinia striiformis f. sp. tritici, the wheat stripe rust pathogen
Source: Stress Biol. 2023 Jul 31;3(1):29. doi: 10.1007/s44154-023-00107-z (PMC10441873; doi:10.1007/s44154-023-00107-z)
Supplement: Supplementary file 9 — Additional file 9: Supplementary Table 9. Genes regulated in teliospores with a minimum of ten-fold changes when compared with genes in urediniospores. [file 44154_2023_107_MOESM9_ESM.xlsx]

## Sheet: Sheet1
Table S9 Genes of Puccinia striiformis f. sp. tritici regulated in teliospores with a minimum of tenfold change when compared with urediniospores
Gene_id	log2FoldChange	Blast swiss prot
Genes up-regulated in teliospores
Novel00027	13.5114
Novel00035	16.4466
Novel00053	13.1025
Novel00100	13.1407
Novel00117	13.7644
Novel00143	14.1072
Novel00186	13.1627
Novel00201	14.4336
Novel00252	12.9368
Novel00314	13.5402
Novel00323	14.0019
Novel00354	14.1195
Novel00396	13.4633
Novel00423	13.7477
Novel00438	13.5177
Novel00442	13.5835
Novel00457	13.4282
Novel00464	14.3321
Novel00534	13.7425
Novel00541	13.8697
Novel00542	16.3624
Novel00545	12.9503
Novel00600	14.7183
Novel00607	12.928
Novel00627	13.1272
Novel00661	13.8504
Novel00689	13.0962
Novel00730	13.7992
Novel00736	13.693
Novel00738	13.4738
Novel00756	15.8565
Novel00757	16.9536
Novel00779	16.0666
Novel00879	13.4303
Novel00880	14.2621
Novel00890	15.891
Novel00896	13.0132
Novel00907	14.2017
Novel00908	14.0036
Novel00935	13.5634
Novel00982	13.5595
Novel01055	13.4425
Novel01062	13.2599
Novel01076	13.229
Novel01078	14.3557
Novel01082	13.2587
Novel01085	15.0878
Novel01141	13.3125
Novel01255	15.2079
Novel01273	14.2398
Novel01283	13.841
Novel01285	12.8992
Novel01287	13.1107
Novel01303	17.1939	hypothetical protein [Drosophila melanogaster]
Novel01377	15.3846
Novel01417	13.1232
Novel01439	15.268
Novel01441	16.9915
Novel01452	13.3729
Novel01455	13.4366
Novel01456	13.2673
Novel01492	13.0594
Novel01549	16.8395	cytochrome c oxidase subunit 2 [Monosiga brevicollis ATCC 50154]>gi|23344078|gb|AAN28354.1| cytochrome c oxidase subunit 2 (mitochondrion) [Monosiga brevicollis]
Novel01550	14.1217
Novel01551	14.6071
Novel01552	13.9937
Novel01553	16.9153
Novel01554	15.9591	NADH dehydrogenase subunit 2 (mitochondrion) [Capsaspora owczarzaki]
Novel01555	16.5939	NADH dehydrogenase subunit 2 (mitochondrion) [Pseudocorticium jarrei]>gi|308912679|gb|ADO51440.1| NADH dehydrogenase subunit 2 (mitochondrion) [Pseudocorticium jarrei]
Novel01556	15.5214
Novel01557	10.0986	cytochrome c oxidase subunit 1 [Amiota alboguttata]
Novel01558	11.0729	cytochrome c oxidase subunit 3 [Amoebidium parasiticum]
Novel01559	11.5179	hypothetical protein HELRODRAFT_92870 [Helobdella robusta]>gi|555686956|gb|ESN90188.1| hypothetical protein HELRODRAFT_92870 [Helobdella robusta]
Novel01567	13.3247
Novel01615	14.0366
Novel01679	13.4239
Novel01705	12.9308	PREDICTED: retrovirus-related Pol polyprotein from transposon TNT 1-94, partial [Solenopsis invicta]
Novel01714	14.5133
Novel01849	13.9528
Novel01988	16.1888
Novel01994	12.9605
Novel01998	14.4035
Novel02027	13.0316
Novel02109	13.0676
Novel02165	14.156
Novel02180	15.1705
Novel02202	13.7799
Novel02249	14.6136
Novel02250	12.9991
Novel02303	13.0012
Novel02343	15.4852
Novel02352	13.201
Novel02355	13.4185
Novel02360	14.6915	AAEL007906-PA [Aedes aegypti]>gi|108876140|gb|EAT40365.1| AAEL007906-PA [Aedes aegypti]
Novel02410	13.1373
Novel02442	13.2971
Novel02456	13.6159
Novel02477	13.3958
Novel02479	13.803
Novel02487	13.7491
Novel02517	16.4872
Novel02518	16.1202
Novel02519	13.516
Novel02577	13.037
Novel02580	15.149
Novel02627	19.363	UNKNOWN [Stylonychia lemnae]
Novel02628	17.6199	hypothetical protein NEMVEDRAFT_v1g69011 [Nematostella vectensis]>gi|156364327|ref|XP_001626300.1| predicted protein, partial [Nematostella vectensis]>gi|156603034|ref|XP_001618765.1| hypothetical protein NEMVEDRAFT_v1g153457, partial [Nematostella vectensis]>gi|156200231|gb|EDO26665.1| predicted protein, partial [Nematostella vectensis]>gi|156204391|gb|EDO27969.1| predicted protein, partial [Nem…
Novel02643	13.9167
Novel02681	13.3899
Novel02686	14.2414
Novel02719	13.01
Novel02724	13.2136
Novel02739	12.9632
Novel02748	12.9725
Novel02757	17.753	UNKNOWN [Stylonychia lemnae]
PSTCY32_00043	13.4428	sp|O13848|I3ACR_SCHPO NAD/NADP-dependent indole-3-acetaldehyde reductase OS=Schizosaccharomyces pombe (strain 972 / ATCC 24843) GN=SPAC19G12.09 PE=1 SV=1//8.61906e-67
PSTCY32_00281	13.7581
PSTCY32_00301	14.1887
PSTCY32_00407	13.607
PSTCY32_00495	14.2403
PSTCY32_00516	13.2628
PSTCY32_00523	15.8708
PSTCY32_00543	16.1197
PSTCY32_00670	13.0114
PSTCY32_00821	15.8696
PSTCY32_00861	13.6097
PSTCY32_00883	14.0625
PSTCY32_00893	13.8917
PSTCY32_01041	15.3637
PSTCY32_01259	19.5899
PSTCY32_01430	13.2127
PSTCY32_01624	13.9634
PSTCY32_01666	13.707
PSTCY32_01818	15.7314	sp|Q10292|MEK1_SCHPO Meiosis-specific serine/threonine-protein kinase mek1 OS=Schizosaccharomyces pombe (strain 972 / ATCC 24843) GN=mek1 PE=3 SV=1//1.60961e-44
PSTCY32_01837	13.2724
PSTCY32_01917	14.2439	sp|Q9FIR0|ATL30_ARATH RING-H2 finger protein ATL30 OS=Arabidopsis thaliana GN=ATL30 PE=2 SV=1//4.23191e-06
PSTCY32_02054	13.6744
PSTCY32_02111	16.7578
PSTCY32_02115	10.4968
PSTCY32_02261	14.0814
PSTCY32_02364	13.3641
PSTCY32_02383	15.2049	sp|O59950|RS4_YARLI 40S ribosomal protein S4 OS=Yarrowia lipolytica (strain CLIB 122 / E 150) GN=RPS4 PE=2 SV=1//2.20714e-117
PSTCY32_02429	13.2731
PSTCY32_02610	15.687
PSTCY32_02750	13.8413	sp|Q28IL6|RL22_XENTR 60S ribosomal protein L22 OS=Xenopus tropicalis GN=rpl22 PE=2 SV=3//2.48567e-21
PSTCY32_02916	13.3279
PSTCY32_02917	14.2295
PSTCY32_03329	14.004
PSTCY32_03367	11.3359
PSTCY32_03496	18.6613
PSTCY32_03582	15.3614
PSTCY32_03819	14.5235
PSTCY32_04067	15.7215
PSTCY32_04073	14.2876	sp|P04146|COPIA_DROME Copia protein OS=Drosophila melanogaster GN=GIP PE=1 SV=3//1.26044e-06
PSTCY32_04077	13.2051
PSTCY32_04109	11.1895	sp|Q59WU8|KAR5_CANAL Nuclear fusion protein KAR5 OS=Candida albicans (strain SC5314 / ATCC MYA-2876) GN=KAR5 PE=3 SV=1//1.78837e-08
PSTCY32_04194	16.9609	sp|O59843|CBHB_ASPAC 1,4-beta-D-glucan cellobiohydrolase B OS=Aspergillus aculeatus GN=cbhB PE=2 SV=1//2.23663e-110
PSTCY32_04322	14.6249
PSTCY32_04547	13.105
PSTCY32_04788	13.4944
PSTCY32_05006	13.641
PSTCY32_05046	15.4617	sp|Q6AXM8|PON2_RAT Serum paraoxonase/arylesterase 2 OS=Rattus norvegicus GN=Pon2 PE=2 SV=1//5.95621e-07
PSTCY32_05208	13.1702
PSTCY32_05226	15.757
PSTCY32_05330	10.667	sp|O13848|I3ACR_SCHPO NAD/NADP-dependent indole-3-acetaldehyde reductase OS=Schizosaccharomyces pombe (strain 972 / ATCC 24843) GN=SPAC19G12.09 PE=1 SV=1//2.2238e-69
PSTCY32_05346	13.3494
PSTCY32_05460	14.024
PSTCY32_05546	13.258
PSTCY32_05620	14.3438
PSTCY32_05650	13.4318
PSTCY32_05670	13.0546
PSTCY32_05903	10.4315	sp|O14368|HSP16_SCHPO Heat shock protein 16 OS=Schizosaccharomyces pombe (strain 972 / ATCC 24843) GN=hsp16 PE=1 SV=1//1.39515e-21
PSTCY32_05943	13.6558
PSTCY32_05944	18.731
PSTCY32_06000	13.7581
PSTCY32_06018	14.3028
PSTCY32_06075	15.7817
PSTCY32_06221	14.819
PSTCY32_06294	13.0615
PSTCY32_06577	13.2471
PSTCY32_06671	14.3093
PSTCY32_06736	13.2323
PSTCY32_06796	14.085
PSTCY32_06986	13.3765	sp|P10978|POLX_TOBAC Retrovirus-related Pol polyprotein from transposon TNT 1-94 OS=Nicotiana tabacum PE=2 SV=1//3.15536e-38
PSTCY32_07010	15.2088
PSTCY32_07016	13.603
PSTCY32_07018	13.1738
PSTCY32_07025	13.0907	sp|Q08108|PLB3_YEAST Lysophospholipase 3 OS=Saccharomyces cerevisiae (strain ATCC 204508 / S288c) GN=PLB3 PE=3 SV=1//2.28074e-62
PSTCY32_07078	13.104
PSTCY32_07079	13.5092
PSTCY32_07257	15.8294
PSTCY32_07309	13.1336
PSTCY32_07325	15.6497
PSTCY32_07400	14.4955
PSTCY32_07516	14.9457
PSTCY32_07786	13.1272
PSTCY32_07863	13.4604
PSTCY32_07865	16.7334
PSTCY32_08016	13.4012
PSTCY32_08068	14.007
PSTCY32_08073	18.9317	sp|Q2L4W6|SPO5_SCHPO Sporulation-specific protein 5 OS=Schizosaccharomyces pombe (strain 972 / ATCC 24843) GN=spo5 PE=1 SV=1//9.8712e-25
PSTCY32_08133	13.7392	sp|Q04013|YHM2_YEAST Citrate/oxoglutarate carrier protein OS=Saccharomyces cerevisiae (strain ATCC 204508 / S288c) GN=YHM2 PE=1 SV=1//1.20886e-72
PSTCY32_08134	14.0884	sp|P25970|Y5909_MYXXD Uncharacterized oxidoreductase MXAN_5909 OS=Myxococcus xanthus (strain DK 1622) GN=MXAN_5909 PE=3 SV=2//7.03584e-15
PSTCY32_08198	15.2068
PSTCY32_08371	13.4358
PSTCY32_08379	13.167
PSTCY32_08757	13.1658
PSTCY32_08859	13.5825
PSTCY32_09133	13.5075
PSTCY32_09187	12.998	sp|P23403|RS20_XENLA 40S ribosomal protein S20 OS=Xenopus laevis GN=rps20 PE=1 SV=1//1.50063e-53
PSTCY32_09200	13.6741
PSTCY32_09373	14.5862	sp|Q09919|FIP1_SCHPO Plasma membrane iron permease OS=Schizosaccharomyces pombe (strain 972 / ATCC 24843) GN=fip1 PE=1 SV=1//1.90564e-37
PSTCY32_09376	15.1423
PSTCY32_09415	14.0281
PSTCY32_09650	17.2509
PSTCY32_09869	13.3239
PSTCY32_09963	14.0516
PSTCY32_10023	13.0136
PSTCY32_10090	13.582	sp|Q9FMY1|C86B1_ARATH Cytochrome P450 86B1 OS=Arabidopsis thaliana GN=CYP86B1 PE=2 SV=1//2.46268e-36
PSTCY32_10125	14.3349
PSTCY32_10164	15.5414
PSTCY32_10203	14.7993
PSTCY32_10313	10.1308	sp|Q01200|PRIA_LENED Protein priA OS=Lentinula edodes GN=priA PE=2 SV=1//3.08467e-14
PSTCY32_10333	12.9452
PSTCY32_10432	13.7443	sp|P87158|RS4A_SCHPO 40S ribosomal protein S4-A OS=Schizosaccharomyces pombe (strain 972 / ATCC 24843) GN=rps401 PE=2 SV=2//4.84579e-121
PSTCY32_10476	14.8104
PSTCY32_10477	14.3308
PSTCY32_10554	13.272
PSTCY32_10584	13.4963
PSTCY32_10736	13.8375
PSTCY32_10825	16.0258
PSTCY32_11140	14.6252
PSTCY32_11479	15.7189
PSTCY32_11489	15.1175
PSTCY32_11882	12.9176
PSTCY32_12099	15.164
PSTCY32_12135	13.4484	sp|Q8NK92|AORSN_ASPOR Aorsin OS=Aspergillus oryzae (strain ATCC 42149 / RIB 40) GN=aorO PE=1 SV=2//3.06784e-93
PSTCY32_12152	15.9865
PSTCY32_12153	18.1042
PSTCY32_12190	14.5952	sp|O74397|ASND1_SCHPO Asparagine synthetase domain-containing protein C4F6.11c OS=Schizosaccharomyces pombe (strain 972 / ATCC 24843) GN=SPBC4F6.11c PE=3 SV=1//1.78702e-12
PSTCY32_12196	14.9806
PSTCY32_12197	13.2459
PSTCY32_12283	14.0976
PSTCY32_12309	13.0498
PSTCY32_12402	15.8616
PSTCY32_12683	16.148
PSTCY32_12731	13.3104
PSTCY32_12832	14.0653	sp|Q4PB04|H32_USTMA Histone H3.2 OS=Ustilago maydis (strain 521 / FGSC 9021) GN=HHT2 PE=3 SV=3//6.47585e-75
PSTCY32_12838	14.2574
PSTCY32_12842	16.1318	sp|Q12618|ACO1_AJECA Acyl-CoA desaturase OS=Ajellomyces capsulatus GN=OLE1 PE=3 SV=1//1.16814e-131
PSTCY32_13020	14.1727
PSTCY32_13242	13.1082
PSTCY32_13295	13.6115
PSTCY32_13447	13.8412
PSTCY32_13514	15.4368
PSTCY32_13533	10.595
PSTCY32_13535	13.8785
PSTCY32_13592	16.2415
PSTCY32_13612	13.0238	sp|Q47317|IUCB_ECOLX N(6)-hydroxylysine O-acetyltransferase OS=Escherichia coli GN=iucB PE=1 SV=1//9.48682e-37
PSTCY32_13665	15.7733
PSTCY32_13928	16.3011
PSTCY32_14282	14.1366
PSTCY32_14311	15.7213
PSTCY32_14371	13.1283
PSTCY32_14685	13.0412
PSTCY32_14691	14.6542
PSTCY32_14792	13.1126	sp|Q9FMY1|C86B1_ARATH Cytochrome P450 86B1 OS=Arabidopsis thaliana GN=CYP86B1 PE=2 SV=1//4.47466e-56
PSTCY32_15096	19.4802
PSTCY32_15135	14.8054
PSTCY32_15152	13.923
PSTCY32_15227	18.0068
PSTCY32_15313	15.7582
PSTCY32_15760	13.1872
PSTCY32_15799	13.7068
PSTCY32_15800	10.7644	sp|Q08989|YP277_YEAST Uncharacterized protein YPL277C OS=Saccharomyces cerevisiae (strain ATCC 204508 / S288c) GN=YPL277C PE=1 SV=1//2.78643e-09
PSTCY32_15833	13.7027	sp|Q59YH3|CG11_CANAL G1/S-specific cyclin CCN1 OS=Candida albicans (strain SC5314 / ATCC MYA-2876) GN=CCN1 PE=1 SV=1//5.68711e-58
PSTCY32_16044	13.1546
PSTCY32_16074	15.3065
PSTCY32_16438	13.4885
PSTCY32_16749	13.5327
PSTCY32_16926	14.3438
PSTCY32_17015	16.1819
PSTCY32_17032	13.4974
PSTCY32_17082	14.9565
PSTCY32_17100	16.3876
PSTCY32_17105	14.1496
PSTCY32_17198	15.1655
PSTCY32_17257	13.1457
PSTCY32_17276	12.9368
PSTCY32_17582	13.4388	sp|Q59U10|BCR1_CANAL Biofilm and cell wall regulator 1 OS=Candida albicans (strain SC5314 / ATCC MYA-2876) GN=BCR1 PE=1 SV=1//2.69846e-18
PSTCY32_17610	13.9055
PSTCY32_17690	13.157
PSTCY32_17745	14.2419	sp|O23482|OPT3_ARATH Oligopeptide transporter 3 OS=Arabidopsis thaliana GN=OPT3 PE=2 SV=3//6.63204e-58
PSTCY32_17843	13.8271
PSTCY32_17847	13.5183
PSTCY32_17861	11.7891	sp|Q6QU67|NU5M_ASPNG NADH-ubiquinone oxidoreductase chain 5 OS=Aspergillus niger GN=nad5 PE=3 SV=1//1.5823e-165
PSTCY32_18064	14.427	sp|Q2NW30|RLME_SODGM Ribosomal RNA large subunit methyltransferase E OS=Sodalis glossinidius (strain morsitans) GN=rlmE PE=3 SV=1//7.22879e-16
PSTCY32_18329	16.7431
PSTCY32_18337	13.6497
PSTCY32_18455	12.9773	sp|Q9C3Z6|RLA0_PODAS 60S acidic ribosomal protein P0 OS=Podospora anserina PE=3 SV=1//1.09994e-112
PSTCY32_18461	10.164	sp|C8ZJM1|AQY1_YEAS8 Aquaporin-1 OS=Saccharomyces cerevisiae (strain Lalvin EC1118 / Prise de mousse) GN=AQY1 PE=2 SV=1//2.558e-25
PSTCY32_18574	12.9539
PSTCY32_18700	13.315
PSTCY32_18963	13.8229
PSTCY32_19089	13.4966
PSTCY32_19144	14.3189
PSTCY32_19218	14.3859	sp|Q0R4F1|PIF1_XENLA ATP-dependent DNA helicase PIF1 OS=Xenopus laevis GN=pif1 PE=2 SV=1//8.22447e-07
PSTCY32_19256	15.5654	sp|Q2QYY8|PHT1A_ORYSJ Phototropin-1A OS=Oryza sativa subsp. japonica GN=PHOT1A PE=1 SV=2//9.66814e-19
PSTCY32_19295	14.8838
PSTCY32_19397	17.1141	sp|Q9SZY8|YUC1_ARATH Probable indole-3-pyruvate monooxygenase YUCCA1 OS=Arabidopsis thaliana GN=YUC1 PE=1 SV=1//2.41637e-11
PSTCY32_19847	11.0704	sp|O14368|HSP16_SCHPO Heat shock protein 16 OS=Schizosaccharomyces pombe (strain 972 / ATCC 24843) GN=hsp16 PE=1 SV=1//1.28263e-20
PSTCY32_19971	13.9151
PSTCY32_20199	14.4398
PSTCY32_20370	12.8939
PSTCY32_20503	13.861
PSTCY32_20629	13.587
PSTCY32_20657	16.1531
PSTCY32_20687	14.8098	sp|P0CP78|PPIB_CRYNJ Peptidyl-prolyl cis-trans isomerase B OS=Cryptococcus neoformans var. neoformans serotype D (strain JEC21 / ATCC MYA-565) GN=CPR2 PE=3 SV=1//7.36758e-16
PSTCY32_20696	14.5849	sp|Q10097|YAOI_SCHPO Uncharacterized transporter C11D3.18C OS=Schizosaccharomyces pombe (strain 972 / ATCC 24843) GN=SPAC11D3.18c PE=3 SV=1//1.64415e-28
PSTCY32_20716	13.1522
PSTCY32_20781	16.8279
PSTCY32_20790	18.6762
PSTCY32_20850	12.9289
PSTCY32_20965	17.0956
PSTCY32_21004	14.934	sp|Q9UVG5|PRM10_PICSO Pheromone-regulated membrane protein 10 OS=Pichia sorbitophila (strain ATCC MYA-4447 / BCRC 22081 / CBS 7064 / NBRC 10061 / NRRL Y-12695) GN=GNLVRS01_PISO0A10120g PE=3 SV=2//1.60668e-69
PSTCY32_21129	13.2523
PSTCY32_21210	15.661
PSTCY32_21213	13.2074
PSTCY32_21214	13.4617
PSTCY32_21252	10.4637
PSTCY32_21253	18.019
PSTCY32_21281	14.049
PSTCY32_21328	13.5046
PSTCY32_21334	17.1959
PSTCY32_21361	13.2436	sp|O14368|HSP16_SCHPO Heat shock protein 16 OS=Schizosaccharomyces pombe (strain 972 / ATCC 24843) GN=hsp16 PE=1 SV=1//1.41139e-18
PSTCY32_21370	13.3368
PSTCY32_21464	13.0229
PSTCY32_21822	13.5622
PSTCY32_21944	13.6153
PSTCY32_22116	14.1592
PSTCY32_22305	13.3236
PSTCY32_22374	13.9037
PSTCY32_22526	14.036	sp|Q9C3Z6|RLA0_PODAS 60S acidic ribosomal protein P0 OS=Podospora anserina PE=3 SV=1//1.09994e-112
PSTCY32_22790	15.3891
PSTCY32_22962	16.589
PSTCY32_23023	13.6161
PSTCY32_23050	14.16
PSTCY32_23153	13.5518
PSTCY32_23289	13.5123
PSTCY32_23330	10.8679
PSTCY32_23388	14.5773
PSTCY32_23401	17.9776
PSTCY32_23506	19.1728
PSTCY32_23508	11.2945	sp|O14368|HSP16_SCHPO Heat shock protein 16 OS=Schizosaccharomyces pombe (strain 972 / ATCC 24843) GN=hsp16 PE=1 SV=1//1.09066e-21
PSTCY32_23513	17.3894
PSTCY32_23688	13.3564
PSTCY32_23795	12.9927
PSTCY32_23851	14.3726
PSTCY32_23971	13.9778
PSTCY32_23976	14.3125
PSTCY32_24283	14.0543
PSTCY32_24502	15.1615
PSTCY32_24651	13.4604
PSTCY32_24859	16.702
PSTCY32_24864	13.9814
PSTCY32_24951	14.9327
PSTCY32_25029	13.3998
PSTCY32_25221	15.7358
PSTCY32_25227	13.015
PSTCY32_25382	15.0909
PSTCY32_25386	15.1202	sp|P41820|BFR1_SCHPO Brefeldin A resistance protein OS=Schizosaccharomyces pombe (strain 972 / ATCC 24843) GN=bfr1 PE=1 SV=1//0
PSTCY32_25389	16.7773
PSTCY32_25391	14.813
PSTCY32_25502	14.1915	sp|Q1MTR3|VID27_SCHPO Vacuolar import and degradation protein 27 OS=Schizosaccharomyces pombe (strain 972 / ATCC 24843) GN=vid27 PE=1 SV=1//1.5362e-45
PSTCY32_25563	16.8633
PSTCY32_25670	15.9676
PSTCY32_25673	13.7545
PSTCY32_25930	16.4674
PSTCY32_25954	14.5644	sp|P25970|Y5909_MYXXD Uncharacterized oxidoreductase MXAN_5909 OS=Myxococcus xanthus (strain DK 1622) GN=MXAN_5909 PE=3 SV=2//7.03584e-15
PSTCY32_26045	13.9239	sp|P53388|DIP5_YEAST Dicarboxylic amino acid permease OS=Saccharomyces cerevisiae (strain ATCC 204508 / S288c) GN=DIP5 PE=1 SV=1//2.02451e-140
PSTCY32_26058	13.1958
PSTCY32_26078	14.5568
PSTCY32_26503	14.3633	sp|P10978|POLX_TOBAC Retrovirus-related Pol polyprotein from transposon TNT 1-94 OS=Nicotiana tabacum PE=2 SV=1//1.72273e-22
PSTCY32_26613	14.9325
Genes down-regulated in teliospores
Novel00425	15.0575
Novel00752	13.5466	conserved hypothetical protein [Culex quinquefasciatus]>gi|167878709|gb|EDS42092.1| conserved hypothetical protein [Culex quinquefasciatus]
Novel00869	13.9218
Novel01626	10.1237
Novel02327	13.659
Novel02678	14.5642
Novel02711	14.6435
PSTCY32_00253	14.896
PSTCY32_00632	17.0352
PSTCY32_01668	14.4929	sp|P38529|HSF1_CHICK Heat shock factor protein 1 OS=Gallus gallus GN=HSF1 PE=2 SV=1//6.93747e-20
PSTCY32_01956	14.3159
PSTCY32_01991	14.5018
PSTCY32_01992	10.0986
PSTCY32_03793	13.9324	sp|Q8LGM7|MOCOS_SOLLC Molybdenum cofactor sulfurase OS=Solanum lycopersicum GN=FLACCA PE=2 SV=1//1.29033e-53
PSTCY32_04376	13.379	sp|Q03125|NRG1_YEAST Transcriptional regulator NRG1 OS=Saccharomyces cerevisiae (strain ATCC 204508 / S288c) GN=NRG1 PE=1 SV=1//7.02756e-17
PSTCY32_04427	14.7494	sp|Q9UVG5|PRM10_PICSO Pheromone-regulated membrane protein 10 OS=Pichia sorbitophila (strain ATCC MYA-4447 / BCRC 22081 / CBS 7064 / NBRC 10061 / NRRL Y-12695) GN=GNLVRS01_PISO0A10120g PE=3 SV=2//3.36986e-10
PSTCY32_04528	16.2244
PSTCY32_05070	13.0167
PSTCY32_06116	14.9713
PSTCY32_06816	10.8579
PSTCY32_07730	13.2943
PSTCY32_07811	15.7799
PSTCY32_07846	13.8203
PSTCY32_08036	15.3652
PSTCY32_08070	10.5916
PSTCY32_08155	14.1365
PSTCY32_09927	14.3868
PSTCY32_10122	14.0051
PSTCY32_10830	17.003
PSTCY32_11317	13.5328
PSTCY32_12384	11.5526
PSTCY32_12463	14.4881
PSTCY32_14794	15.1867
PSTCY32_14884	10.3161
PSTCY32_14928	10.6798
PSTCY32_14965	17.8455	sp|Q8DP63|PGDA_STRR6 Peptidoglycan-N-acetylglucosamine deacetylase OS=Streptococcus pneumoniae (strain ATCC BAA-255 / R6) GN=pgdA PE=1 SV=1//7.51017e-14
PSTCY32_15528	10.6166	sp|Q1ZXF1|ECHM_DICDI Probable enoyl-CoA hydratase, mitochondrial OS=Dictyostelium discoideum GN=echs1 PE=3 SV=1//1.19368e-47
PSTCY32_16458	13.8797
PSTCY32_16510	13.1464
PSTCY32_16704	15.0405	sp|P53047|RTA1_YEAST Protein RTA1 OS=Saccharomyces cerevisiae (strain ATCC 204508 / S288c) GN=RTA1 PE=1 SV=1//9.69952e-31
PSTCY32_17340	13.2027
PSTCY32_18088	11.1481
PSTCY32_18782	17.8037	sp|O13716|AGN1_SCHPO Glucan endo-1,3-alpha-glucosidase agn1 OS=Schizosaccharomyces pombe (strain 972 / ATCC 24843) GN=agn1 PE=1 SV=2//3.00132e-18
PSTCY32_19059	13.4058
PSTCY32_20269	12.8203
PSTCY32_20849	17.4958
PSTCY32_20962	16.3554	sp|Q9USW3|YHZ7_SCHPO Probable glycosidase C21B10.07 OS=Schizosaccharomyces pombe (strain 972 / ATCC 24843) GN=SPBC21B10.07 PE=3 SV=1//2.38694e-60
PSTCY32_21100	13.3868
PSTCY32_22369	10.1415
PSTCY32_23235	13.1509
PSTCY32_23308	14.0364	sp|P27810|KTR1_YEAST Alpha-1,2 mannosyltransferase KTR1 OS=Saccharomyces cerevisiae (strain ATCC 204508 / S288c) GN=KTR1 PE=1 SV=1//1.91428e-80
PSTCY32_24746	15.7966
PSTCY32_24893	15.1793
PSTCY32_24982	12.8146
PSTCY32_25566	14.2612
PSTCY32_25741	16.3171
PSTCY32_26125	13.5432
PSTCY32_26462	15.1718

## Sheet: Sheet2
Gene_id	log2FoldChange	Blast swiss prot
Novel00009	4.06345
Novel00031	2.13804
Novel00032	8.46396
Novel00073	0.682317
Novel00074	2.45861	PREDICTED: phosphatidylinositol-glycan-specific phospholipase D [Xenopus (Silurana) tropicalis]
Novel00111	1.8713
Novel00125	9.20954
Novel00130	3.5102
Novel00158	0.63116	PREDICTED: LOW QUALITY PROTEIN: KRAB-A domain-containing protein 2, partial [Tinamus guttatus]
Novel00159	4.73662
Novel00160	0.596442
Novel00173	3.23261
Novel00209	0.989224
Novel00217	1.08585
Novel00229	0.620369
Novel00237	0.920908
Novel00283	0.627098	RabGAP/TBC domain-containing protein [Oxytricha trifallax]
Novel00305	2.55916
Novel00306	3.83338
Novel00328	0.797573
Novel00337	1.07506	hypothetical protein TRIADDRAFT_53227 [Trichoplax adhaerens]>gi|190588006|gb|EDV28048.1| hypothetical protein TRIADDRAFT_53227 [Trichoplax adhaerens]
Novel00338	0.796786	PREDICTED: mitochondrial inner membrane organizing system protein 1-like [Lepisosteus oculatus]
Novel00342	0.84889	PREDICTED: 1-phosphatidylinositol 4,5-bisphosphate phosphodiesterase delta-1-like [Amphimedon queenslandica]
Novel00343	5.0062	unnamed protein product [Vitrella brassicaformis CCMP3155]
Novel00344	8.18521	hypothetical protein SAMD00019534_022850 [Acytostelium subglobosum LB1]>gi|735857669|dbj|GAM19110.1| hypothetical protein SAMD00019534_022850 [Acytostelium subglobosum LB1]
Novel00345	7.14791	hypothetical protein SAMD00019534_106070 [Acytostelium subglobosum LB1]>gi|735994262|dbj|GAM27431.1| hypothetical protein SAMD00019534_106070 [Acytostelium subglobosum LB1]
Novel00362	1.07688	actin-related protein 2/3 complex subunit 4 [Dermacentor variabilis]
Novel00372	1.82372
Novel00389	1.75937	predicted protein [Naegleria gruberi]>gi|284091727|gb|EFC45372.1| predicted protein [Naegleria gruberi]
Novel00398	1.4386	conserved hypothetical protein [Culex quinquefasciatus]>gi|167878709|gb|EDS42092.1| conserved hypothetical protein [Culex quinquefasciatus]
Novel00425	15.0575
Novel00426	1.57004	hypothetical protein [Monosiga brevicollis MX1]>gi|163773963|gb|EDQ87597.1| predicted protein [Monosiga brevicollis MX1]
Novel00428	1.33668	NADH-cytochrome b5 reductase [Dictyostelium discoideum AX4]>gi|74853872|sp|Q54NC1.1|NCB5R_DICDI RecName: Full=NADH-cytochrome b5 reductase 1>gi|60466723|gb|EAL64774.1| NADH-cytochrome b5 reductase [Dictyostelium discoideum AX4]
Novel00429	0.815627	PREDICTED: UDP-glucose 6-dehydrogenase isoform 3 [Tursiops truncatus]
Novel00444	2.16906
Novel00452	1.14718	copia ltr rider [Lasius niger]
Novel00461	3.07169
Novel00477	3.7118
Novel00478	1.787
Novel00502	2.27526
Novel00554	6.99753
Novel00556	7.75747
Novel00593	4.03133
Novel00597	1.67441
Novel00611	7.89623
Novel00624	1.18052	PREDICTED: zinc finger BED domain-containing protein 1-like [Oreochromis niloticus]
Novel00648	2.2458	far-red impaired response [Stylonychia lemnae]
Novel00649	4.22668
Novel00662	3.53034
Novel00670	1.27773
Novel00677	2.25707	PREDICTED: sister chromatid cohesion protein DCC1 [Tribolium castaneum]
Novel00679	1.67236	malate dehydrogenase [Capsaspora owczarzaki ATCC 30864]>gi|765556849|gb|KJE97158.1| malate dehydrogenase [Capsaspora owczarzaki ATCC 30864]
Novel00713	9.55134
Novel00752	13.5466	conserved hypothetical protein [Culex quinquefasciatus]>gi|167878709|gb|EDS42092.1| conserved hypothetical protein [Culex quinquefasciatus]
Novel00763	1.73675	hypothetical protein ZHAS_00006852 [Anopheles sinensis]
Novel00785	0.966718	PREDICTED: acetolactate synthase 2, chloroplastic-like [Pantholops hodgsonii]
Novel00793	4.13049
Novel00796	2.62941
Novel00799	2.05685	PREDICTED: Down syndrome cell adhesion molecule-like protein Dscam2 [Plutella xylostella]
Novel00800	2.6601
Novel00831	0.789938
Novel00839	2.73106
Novel00844	2.10518
Novel00856	2.54777
Novel00857	3.09977
Novel00867	8.95434
Novel00869	13.9218
Novel00898	2.65586
Novel00925	2.78406	cytochrome c oxidase subunit I, partial (mitochondrion) [Tortricidae sp. HS17-4]
Novel00931	6.05675
Novel00932	2.94941	cytochrome oxidase subunit I, partial (mitochondrion) [Igerna kolasibensis]
Novel00949	3.81943
Novel00951	1.04994
Novel00968	0.476336	unnamed protein product [Oncorhynchus mykiss]
Novel01030	7.42393
Novel01032	9.046
Novel01056	1.05254
Novel01058	4.26683
Novel01065	2.1699
Novel01066	2.96431	PREDICTED: serine palmitoyltransferase 2-like, partial [Plutella xylostella]
Novel01094	1.42229
Novel01096	2.96094
Novel01100	6.02835
Novel01103	1.31444
Novel01127	3.28573
Novel01156	1.48246
Novel01169	3.81884	unnamed protein product [Vitrella brassicaformis CCMP3155]
Novel01178	0.467763	PREDICTED: histone deacetylase 2 [Oryzias latipes]
Novel01180	3.11694
Novel01202	3.40012	hypothetical protein PBRA_004260 [Plasmodiophora brassicae]
Novel01207	0.657968	PREDICTED: probable enoyl-CoA hydratase, mitochondrial [Plutella xylostella]
Novel01212	2.41668	DNA replication licensing ATPase [Capsaspora owczarzaki ATCC 30864]>gi|765549264|gb|KJE89885.1| DNA replication licensing ATPase [Capsaspora owczarzaki ATCC 30864]
Novel01218	1.05836	PREDICTED: 2-oxoisovalerate dehydrogenase subunit alpha, mitochondrial [Strongylocentrotus purpuratus]
Novel01235	0.838582	RNA recognition motifdomain containing protein [Acanthamoeba castellanii str. Neff]>gi|440804479|gb|ELR25356.1| RNA recognition motifdomain containing protein [Acanthamoeba castellanii str. Neff]
Novel01239	1.85844	transposable element tcb1 transposase [Lasius niger]
Novel01242	3.04731
Novel01274	5.67421
Novel01276	3.94322
Novel01307	3.62116
Novel01323	5.06575
Novel01326	3.66334
Novel01335	2.94386
Novel01338	5.5149
Novel01339	1.54327	PREDICTED: uncharacterized protein LOC101730804 [Xenopus (Silurana) tropicalis]
Novel01343	8.09874
Novel01362	3.11625
Novel01375	0.845888
Novel01391	3.71012
Novel01399	1.20134
Novel01406	0.976279
Novel01420	1.61196
Novel01446	4.54399
Novel01477	2.30558
Novel01478	2.69137
Novel01500	1.27979
Novel01519	5.64973
Novel01524	5.89671
Novel01542	2.62122
Novel01545	3.13278
Novel01546	1.2175
Novel01561	7.91351
Novel01569	1.26241
Novel01608	4.11048	TPA: Gag-Pol [Capsaspora owczarzaki]
Novel01620	1.25718	hypothetical protein CAOG_00080 [Capsaspora owczarzaki ATCC 30864]>gi|765547801|gb|KJE88422.1| hypothetical protein CAOG_000080 [Capsaspora owczarzaki ATCC 30864]
Novel01622	1.17472
Novel01626	10.1237
Novel01674	2.40763
Novel01681	8.24651
Novel01682	5.30852
Novel01697	0.927472
Novel01699	1.94536	OTU-like cysteine protease domain-containing protein, putative [Eimeria mitis]
Novel01741	1.84969	PREDICTED: N-acetyltransferase ESCO2 [Latimeria chalumnae]
Novel01742	1.04281
Novel01743	0.716397	U6 snRNA-associated Sm-like protein LSm5 [Capsaspora owczarzaki ATCC 30864]>gi|765549022|gb|KJE89643.1| U6 snRNA-associated Sm-like protein LSm5 [Capsaspora owczarzaki ATCC 30864]
Novel01750	0.861401	PREDICTED: NADH dehydrogenase [ubiquinone] flavoprotein 1, mitochondrial [Musca domestica]
Novel01751	1.47781
Novel01755	0.581069	hypothetical protein PBRA_009067 [Plasmodiophora brassicae]
Novel01759	5.78879	hypothetical protein DICPUDRAFT_95153 [Dictyostelium purpureum]>gi|325079372|gb|EGC32975.1| hypothetical protein DICPUDRAFT_95153 [Dictyostelium purpureum]
Novel01760	7.46706	hypothetical protein CAOG_009424 [Capsaspora owczarzaki ATCC 30864]
Novel01763	0.657222
Novel01767	1.60284
Novel01770	0.837376	hypothetical protein PBRA_004755 [Plasmodiophora brassicae]
Novel01785	3.06252
Novel01790	2.30237
Novel01791	0.620028	hypothetical protein BRAFLDRAFT_255626 [Branchiostoma floridae]>gi|229271112|gb|EEN42040.1| hypothetical protein BRAFLDRAFT_255626 [Branchiostoma floridae]
Novel01792	1.25195
Novel01802	1.5231
Novel01803	2.27118
Novel01804	2.99653
Novel01810	1.73403	unknown [Dendroctonus ponderosae]>gi|546678830|gb|ERL89375.1| hypothetical protein D910_06746 [Dendroctonus ponderosae]
Novel01811	8.69975	unknown [Dendroctonus ponderosae]>gi|546678830|gb|ERL89375.1| hypothetical protein D910_06746 [Dendroctonus ponderosae]
Novel01820	2.55563	Orf243 [Monosiga brevicollis ATCC 50154]>gi|23344082|gb|AAN28358.1| Orf243 (mitochondrion) [Monosiga brevicollis]
Novel01824	2.47797
Novel01831	0.71414
Novel01832	0.857149	PREDICTED: DNA polymerase zeta catalytic subunit [Callorhinchus milii]
Novel01833	2.27007
Novel01837	0.983841	hypothetical protein LOTGIDRAFT_181114 [Lottia gigantea]>gi|556116649|gb|ESP05301.1| hypothetical protein LOTGIDRAFT_181114 [Lottia gigantea]
Novel01840	4.64334
Novel01841	1.58625
Novel01852	7.76354
Novel01858	3.30194
Novel01861	5.46119
Novel01868	0.440638	fumarate hydratase [Dictyostelium purpureum]>gi|325076286|gb|EGC30085.1| fumarate hydratase [Dictyostelium purpureum]
Novel01869	6.19771
Novel01870	1.80587
Novel01874	2.28117	Superoxide dismutase [Cu-Zn] [Echinococcus granulosus]
Novel01875	1.36178	hypothetical protein DDB_G0276325 [Dictyostelium discoideum AX4]>gi|60471348|gb|EAL69309.1| hypothetical protein DDB_G0276325 [Dictyostelium discoideum AX4]
Novel01879	1.39408
Novel01885	0.99444	PREDICTED: rab GDP dissociation inhibitor beta isoform X1 [Pseudopodoces humilis]
Novel01888	1.48724	hypothetical protein H696_05467 [Fonticula alba]>gi|627945971|gb|KCV68001.1| hypothetical protein H696_05467 [Fonticula alba]
Novel01892	1.39687	cAMP-dependent protein kinase catalytic subunit, putative [Pediculus humanus corporis]>gi|212512273|gb|EEB15066.1| cAMP-dependent protein kinase catalytic subunit, putative [Pediculus humanus corporis]
Novel01901	0.792904	hypothetical protein OESDEN_21249 [Oesophagostomum dentatum]
Novel01903	0.829369
Novel01909	2.11649
Novel01912	1.29991
Novel01918	7.18798
Novel01920	5.4193	hypothetical protein SAMD00019534_087810 [Acytostelium subglobosum LB1]>gi|735852224|dbj|GAM25606.1| hypothetical protein SAMD00019534_087810 [Acytostelium subglobosum LB1]
Novel01924	4.09735	threonine synthase [Capsaspora owczarzaki ATCC 30864]>gi|765555483|gb|KJE96074.1| threonine synthase [Capsaspora owczarzaki ATCC 30864]
Novel01927	1.53752
Novel01931	2.30802	Ras-related C3 botulinum toxin substrate 1, partial [Stegodyphus mimosarum]
Novel01938	2.79875
Novel01939	1.66424	PREDICTED: solute carrier family 25 member 38-like isoform X2 [Bombus impatiens]>gi|815923359|ref|XP_012246442.1| PREDICTED: solute carrier family 25 member 38-like isoform X2 [Bombus impatiens]
Novel01950	1.98715
Novel01963	2.90843
Novel01972	0.645104	guanine nucleotide-binding protein subunit beta [Fonticula alba]>gi|627950687|gb|KCV72476.1| guanine nucleotide-binding protein subunit beta [Fonticula alba]
Novel02007	3.79363
Novel02050	1.4239	PREDICTED: uncharacterized protein LOC105313485 [Amphimedon queenslandica]
Novel02054	5.69027
Novel02064	5.4015	hypothetical protein PTSG_07368 [Salpingoeca rosetta]>gi|326431456|gb|EGD77026.1| hypothetical protein PTSG_07368 [Salpingoeca rosetta]
Novel02072	0.979019	hypothetical protein DAPPUDRAFT_301820 [Daphnia pulex]
Novel02075	2.32771
Novel02086	3.54331	Palmitoyltransferase ZDHHC2 [Schistosoma haematobium]>gi|685965575|gb|KGB40145.1| Palmitoyltransferase ZDHHC2 [Schistosoma haematobium]
Novel02090	3.98348	riboflavin aldehydeforming enzyme, putative [Acanthamoeba castellanii str. Neff]>gi|440793817|gb|ELR14988.1| riboflavin aldehydeforming enzyme, putative [Acanthamoeba castellanii str. Neff]
Novel02095	2.73658
Novel02096	1.79375	PREDICTED: H(+)/Cl(-) exchange transporter 5-like [Astyanax mexicanus]
Novel02106	0.963647	hypothetical protein H696_01345 [Fonticula alba]>gi|627950112|gb|KCV71936.1| hypothetical protein H696_01345 [Fonticula alba]
Novel02111	0.748334
Novel02112	2.54435
Novel02120	1.01044	hypothetical protein TRIADDRAFT_58339 [Trichoplax adhaerens]>gi|190583493|gb|EDV23564.1| hypothetical protein TRIADDRAFT_58339 [Trichoplax adhaerens]
Novel02124	5.3957
Novel02128	1.33009	mRNA capping enzyme, beta chain, putative [Acanthamoeba castellanii str. Neff]>gi|440803058|gb|ELR23970.1| mRNA capping enzyme, beta chain, putative [Acanthamoeba castellanii str. Neff]
Novel02134	3.10475
Novel02139	3.51863
Novel02140	5.20913
Novel02141	0.980045	hypothetical protein DICPUDRAFT_50859 [Dictyostelium purpureum]>gi|325076455|gb|EGC30239.1| hypothetical protein DICPUDRAFT_50859 [Dictyostelium purpureum]
Novel02143	2.58613
Novel02150	0.733548	transcription elongation factor SII, hS-II-T1 isoform 8, putative [Acanthamoeba castellanii str. Neff]>gi|440804552|gb|ELR25429.1| transcription elongation factor SII, hS-II-T1 isoform 8, putative [Acanthamoeba castellanii str. Neff]
Novel02153	2.46292	hypothetical protein DICPUDRAFT_98697 [Dictyostelium purpureum]>gi|325079393|gb|EGC32995.1| hypothetical protein DICPUDRAFT_98697 [Dictyostelium purpureum]
Novel02154	9.71727
Novel02160	1.22487	hypothetical protein SAMD00019534_066140, partial [Acytostelium subglobosum LB1]>gi|735854520|dbj|GAM23439.1| hypothetical protein SAMD00019534_066140, partial [Acytostelium subglobosum LB1]
Novel02184	1.54721
Novel02187	2.15514	hypothetical protein DICPUDRAFT_147853 [Dictyostelium purpureum]>gi|325086031|gb|EGC39428.1| hypothetical protein DICPUDRAFT_147853 [Dictyostelium purpureum]
Novel02192	3.55502	PREDICTED: endo-beta-1,4-glucanase B-like [Pantholops hodgsonii]
Novel02194	0.646015
Novel02204	4.08193
Novel02206	1.13009
Novel02223	4.1126	PREDICTED: lysosomal alpha-glucosidase [Xenopus (Silurana) tropicalis]
Novel02234	4.1568
Novel02247	0.710584
Novel02276	1.91121
Novel02279	5.81281
Novel02302	1.29076
Novel02327	13.659
Novel02330	3.84223
Novel02331	6.38271
Novel02334	0.79012	aminopeptidase [Naegleria gruberi]>gi|284095302|gb|EFC48933.1| aminopeptidase [Naegleria gruberi]
Novel02339	1.56841
Novel02341	1.25205	hypothetical protein PBRA_001358 [Plasmodiophora brassicae]
Novel02342	2.05218	PREDICTED: leucine--tRNA ligase, cytoplasmic isoform X2 [Cricetulus griseus]
Novel02344	0.737725	hypothetical protein YQE_09472, partial [Dendroctonus ponderosae]>gi|546683939|gb|ERL93679.1| hypothetical protein D910_10967 [Dendroctonus ponderosae]
Novel02350	2.52908	serine carboxypeptidase [Acanthamoeba castellanii str. Neff]>gi|440799168|gb|ELR20229.1| serine carboxypeptidase [Acanthamoeba castellanii str. Neff]
Novel02357	2.39448
Novel02364	0.588114	hypothetical protein DICPUDRAFT_96759 [Dictyostelium purpureum]>gi|325085477|gb|EGC38883.1| hypothetical protein DICPUDRAFT_96759 [Dictyostelium purpureum]
Novel02368	7.61559
Novel02375	3.89436
Novel02383	2.53861	Zinc finger BED domain-containing protein 1 [Larimichthys crocea]
Novel02392	3.79526
Novel02403	1.23372
Novel02405	3.5044
Novel02412	4.39702
Novel02463	2.39397	PREDICTED: Down syndrome cell adhesion molecule-like protein Dscam2 [Plutella xylostella]
Novel02473	2.12072
Novel02480	1.98915	hypothetical protein H696_00483 [Fonticula alba]>gi|627951124|gb|KCV72913.1| hypothetical protein H696_00483 [Fonticula alba]
Novel02484	6.07528
Novel02500	0.855104	predicted protein [Nematostella vectensis]>gi|156222243|gb|EDO43089.1| predicted protein, partial [Nematostella vectensis]
Novel02505	0.540831	Medium-chain specific acyl-CoA dehydrogenase, putative [Perkinsus marinus ATCC 50983]>gi|239902533|gb|EER19323.1| Medium-chain specific acyl-CoA dehydrogenase, putative [Perkinsus marinus ATCC 50983]
Novel02510	4.5859
Novel02512	6.91418
Novel02513	0.608244	PREDICTED: mitochondrial folate transporter/carrier isoform X2 [Acyrthosiphon pisum]
Novel02514	1.75796
Novel02516	2.01281
Novel02522	0.476558	pentatricopeptide repeat domain containing protein [Babesia equi]>gi|428671933|gb|EKX72848.1| pentatricopeptide repeat domain containing protein [Babesia equi strain WA]
Novel02532	4.18497	PREDICTED: thioredoxin domain-containing protein 5 isoform X2 [Cricetulus griseus]
Novel02534	3.16887
Novel02535	3.57067
Novel02536	4.22436
Novel02539	1.05684	glutamine amidotransferase [Gregarina niphandrodes]>gi|608692106|gb|EZG83733.1| glutamine amidotransferase [Gregarina niphandrodes]
Novel02543	1.17255	hypothetical protein TcasGA2_TC010026 [Tribolium castaneum]
Novel02548	1.40159
Novel02555	1.56775	hypothetical protein H696_04142 [Fonticula alba]>gi|627947781|gb|KCV69737.1| hypothetical protein H696_04142 [Fonticula alba]
Novel02566	1.06963
Novel02586	1.27058
Novel02587	1.44016
Novel02594	1.0943	PREDICTED: LOW QUALITY PROTEIN: neurofibromin [Megachile rotundata]
Novel02600	3.3846	3hydroxyacyl-CoA dehydrogenase [Acanthamoeba castellanii str. Neff]>gi|440800713|gb|ELR21748.1| 3hydroxyacyl-CoA dehydrogenase [Acanthamoeba castellanii str. Neff]
Novel02605	3.33317
Novel02608	0.834262
Novel02645	1.89404
Novel02648	8.34166
Novel02651	1.97901
Novel02653	1.30043
Novel02666	1.25185	PREDICTED: U6 snRNA phosphodiesterase [Tribolium castaneum]
Novel02677	5.83491
Novel02678	14.5642
Novel02689	1.65024
Novel02711	14.6435
Novel02715	2.12184
Novel02729	4.14502
Novel02732	0.760559
Novel02738	0.86926
Novel02749	1.77049
Novel02753	2.38827	Pol polyprotein [Dicentrarchus labrax]
PSTCY32_00016	2.32179	sp|Q96M96|FGD4_HUMAN FYVE, RhoGEF and PH domain-containing protein 4 OS=Homo sapiens GN=FGD4 PE=1 SV=2//1.10329e-16
PSTCY32_00041	1.1673	sp|P0CS80|TRMB_CRYNJ tRNA (guanine-N(7)-)-methyltransferase OS=Cryptococcus neoformans var. neoformans serotype D (strain JEC21 / ATCC MYA-565) GN=TRM8 PE=3 SV=1//4.29695e-75
PSTCY32_00045	1.39996	-//-
PSTCY32_00061	0.607844	-//-
PSTCY32_00092	0.99115	sp|P40350|ALG5_YEAST Dolichyl-phosphate beta-glucosyltransferase OS=Saccharomyces cerevisiae (strain ATCC 204508 / S288c) GN=ALG5 PE=1 SV=1//8.22685e-77
PSTCY32_00093	2.15601	sp|Q91WN1|DNJC9_MOUSE DnaJ homolog subfamily C member 9 OS=Mus musculus GN=Dnajc9 PE=2 SV=2//2.59588e-23
PSTCY32_00095	1.18483	sp|O60171|TAF10_SCHPO Transcription initiation factor TFIID subunit 10 OS=Schizosaccharomyces pombe (strain 972 / ATCC 24843) GN=taf10 PE=3 SV=1//2.03885e-26
PSTCY32_00099	4.05663	-//-
PSTCY32_00100	0.532494	sp|Q91WC7|NPAL2_MOUSE NIPA-like protein 2 OS=Mus musculus GN=Nipal2 PE=2 SV=1//3.85247e-09
PSTCY32_00142	6.75414	-//-
PSTCY32_00165	1.08445	sp|Q8SSQ3|GEFM_DICDI Ras guanine nucleotide exchange factor M OS=Dictyostelium discoideum GN=gefM PE=2 SV=1//1.23001e-10
PSTCY32_00166	6.48706	-//-
PSTCY32_00192	1.1364	sp|Q9UTQ5|YL39_SCHPO Uncharacterized J domain-containing protein C1071.09c OS=Schizosaccharomyces pombe (strain 972 / ATCC 24843) GN=SPAC1071.09c PE=3 SV=1//2.41192e-23
PSTCY32_00205	4.15037	-//-
PSTCY32_00213	0.638423	sp|F1RQM2|AGM1_PIG Phosphoacetylglucosamine mutase OS=Sus scrofa GN=PGM3 PE=1 SV=2//2.82991e-155
PSTCY32_00233	2.65166	sp|Q99K85|SERC_MOUSE Phosphoserine aminotransferase OS=Mus musculus GN=Psat1 PE=1 SV=1//2.63767e-97
PSTCY32_00234	3.12136	-//-
PSTCY32_00235	6.76653	-//-
PSTCY32_00238	3.25785	-//-
PSTCY32_00253	14.896	-//-
PSTCY32_00262	0.966583	sp|P33282|URIC_EMENI Uricase OS=Emericella nidulans (strain FGSC A4 / ATCC 38163 / CBS 112.46 / NRRL 194 / M139) GN=uaZ PE=3 SV=1//9.2196e-81
PSTCY32_00266	1.02419	-//-
PSTCY32_00267	1.19621	sp|A2QAQ3|PAN3_ASPNC PAB-dependent poly(A)-specific ribonuclease subunit pan3 OS=Aspergillus niger (strain CBS 513.88 / FGSC A1513) GN=pan3 PE=3 SV=2//3.95282e-103
PSTCY32_00280	0.873678	-//-
PSTCY32_00294	0.801263	-//-
PSTCY32_00298	1.73754	sp|Q5A4X5|SKN7_CANAL Transcription factor SKN7 OS=Candida albicans (strain SC5314 / ATCC MYA-2876) GN=SKN7 PE=3 SV=1//3.59102e-16
PSTCY32_00307	3.54802	-//-
PSTCY32_00315	0.551949	sp|P53699|CDC4_CANAX Cell division control protein 4 OS=Candida albicans GN=CDC4 PE=3 SV=1//8.23771e-09
PSTCY32_00318	6.9097	-//-
PSTCY32_00319	3.32221	-//-
PSTCY32_00320	1.37041	sp|Q9QXL2|KI21A_MOUSE Kinesin-like protein KIF21A OS=Mus musculus GN=Kif21a PE=1 SV=2//3.13285e-86
PSTCY32_00325	1.35036	sp|Q3UJK4|GTPB2_MOUSE GTP-binding protein 2 OS=Mus musculus GN=Gtpbp2 PE=2 SV=1//6.64606e-11
PSTCY32_00356	0.677652	sp|O13833|CID1_SCHPO Poly(A) RNA polymerase protein cid1 OS=Schizosaccharomyces pombe (strain 972 / ATCC 24843) GN=cid1 PE=1 SV=2//5.94815e-46
PSTCY32_00381	3.56388	sp|A2R0E0|INUE_ASPNC Extracellular exo-inulinase inuE OS=Aspergillus niger (strain CBS 513.88 / FGSC A1513) GN=inuE PE=2 SV=1//9.6667e-13
PSTCY32_00385	9.12351	-//-
PSTCY32_00395	3.30998	-//-
PSTCY32_00408	1.34039	sp|P32804|ZRT1_YEAST Zinc-regulated transporter 1 OS=Saccharomyces cerevisiae (strain ATCC 204508 / S288c) GN=ZRT1 PE=1 SV=1//8.7773e-57
PSTCY32_00409	0.961462	sp|Q6CGV4|SPC25_YARLI Probable kinetochore protein SPC25 OS=Yarrowia lipolytica (strain CLIB 122 / E 150) GN=SPC25 PE=3 SV=1//5.2783e-09
PSTCY32_00410	0.542969	sp|P40995|SCD1_SCHPO Rho guanine nucleotide exchange factor scd1 OS=Schizosaccharomyces pombe (strain 972 / ATCC 24843) GN=scd1 PE=1 SV=2//7.67231e-06
PSTCY32_00414	1.44453	-//-
PSTCY32_00433	0.746469	sp|Q94AX4|DLD_ARATH D-lactate dehydrogenase [cytochrome], mitochondrial OS=Arabidopsis thaliana GN=DLD PE=1 SV=1//6.9899e-126
PSTCY32_00446	1.26414	sp|Q63486|RRAGA_RAT Ras-related GTP-binding protein A OS=Rattus norvegicus GN=Rraga PE=1 SV=1//5.84821e-59
PSTCY32_00447	2.1356	-//-
PSTCY32_00448	9.66605	-//-
PSTCY32_00457	0.971791	sp|P51979|HFM1_YEAST ATP-dependent DNA helicase MER3 OS=Saccharomyces cerevisiae (strain ATCC 204508 / S288c) GN=HFM1 PE=1 SV=3//3.14431e-158
PSTCY32_00466	0.821119	-//-
PSTCY32_00475	2.26401	sp|Q9DCT8|CRIP2_MOUSE Cysteine-rich protein 2 OS=Mus musculus GN=Crip2 PE=1 SV=1//5.34456e-08
PSTCY32_00476	0.474104	sp|P54672|AP2M_DICDI AP-2 complex subunit mu OS=Dictyostelium discoideum GN=apm2 PE=2 SV=2//1.54608e-174
PSTCY32_00496	3.04478	-//-
PSTCY32_00497	0.53427	sp|O74975|PCY1_SCHPO Probable choline-phosphate cytidylyltransferase OS=Schizosaccharomyces pombe (strain 972 / ATCC 24843) GN=SPCC1827.02c PE=1 SV=3//5.56023e-49
PSTCY32_00529	4.8036	-//-
PSTCY32_00538	8.02894	-//-
PSTCY32_00553	1.57252	sp|Q9UUY8|NDK_NEUCR Nucleoside diphosphate kinase OS=Neurospora crassa (strain ATCC 24698 / 74-OR23-1A / CBS 708.71 / DSM 1257 / FGSC 987) GN=ndk-1 PE=2 SV=2//5.29894e-71
PSTCY32_00571	4.82939	sp|Q9FMY1|C86B1_ARATH Cytochrome P450 86B1 OS=Arabidopsis thaliana GN=CYP86B1 PE=2 SV=1//3.13151e-38
PSTCY32_00584	2.88679	-//-
PSTCY32_00585	3.36019	sp|A6QQW0|ZN143_BOVIN Zinc finger protein 143 OS=Bos taurus GN=ZNF143 PE=2 SV=1//3.69148e-13
PSTCY32_00586	1.60147	-//-
PSTCY32_00602	2.02905	sp|P40234|CKI2_SCHPO Casein kinase I homolog 2 OS=Schizosaccharomyces pombe (strain 972 / ATCC 24843) GN=cki2 PE=1 SV=2//0
PSTCY32_00606	1.16825	sp|Q01290|VPH1_NEUCR V-type proton ATPase subunit a OS=Neurospora crassa (strain ATCC 24698 / 74-OR23-1A / CBS 708.71 / DSM 1257 / FGSC 987) GN=vph-1 PE=3 SV=1//0
PSTCY32_00627	1.27806	sp|O94298|SUR2_SCHPO Sphingolipid C4-hydroxylase sur2 OS=Schizosaccharomyces pombe (strain 972 / ATCC 24843) GN=sur2 PE=3 SV=1//1.50701e-73
PSTCY32_00632	17.0352	-//-
PSTCY32_00635	0.790629	sp|B9WZX2|FTMD_ASPFM 6-hydroxytryprostatin B O-methyltransferase OS=Neosartorya fumigata GN=ftmMT PE=1 SV=1//4.30438e-10
PSTCY32_00637	0.579407	sp|Q92462|PUB1_SCHPO E3 ubiquitin-protein ligase pub1 OS=Schizosaccharomyces pombe (strain 972 / ATCC 24843) GN=pub1 PE=1 SV=2//6.69277e-14
PSTCY32_00647	0.597459	sp|Q874R1|RHO4_SCHPO GTP-binding protein rho4 OS=Schizosaccharomyces pombe (strain 972 / ATCC 24843) GN=rho4 PE=1 SV=2//3.78659e-78
PSTCY32_00653	7.83299	-//-
PSTCY32_00658	5.11796	sp|Q5BCI8|MANBA_EMENI Beta-mannosidase A OS=Emericella nidulans (strain FGSC A4 / ATCC 38163 / CBS 112.46 / NRRL 194 / M139) GN=mndA PE=3 SV=1//4.7742e-19
PSTCY32_00659	5.11079	sp|Q0CI48|MANBA_ASPTN Beta-mannosidase A OS=Aspergillus terreus (strain NIH 2624 / FGSC A1156) GN=mndA PE=3 SV=2//1.07572e-157
PSTCY32_00660	0.923352	sp|Q9URB4|ALF_CANAL Fructose-bisphosphate aldolase OS=Candida albicans (strain SC5314 / ATCC MYA-2876) GN=FBA1 PE=1 SV=2//2.94256e-140
PSTCY32_00667	7.05439	sp|O14734|ACOT8_HUMAN Acyl-coenzyme A thioesterase 8 OS=Homo sapiens GN=ACOT8 PE=1 SV=1//4.38339e-41
PSTCY32_00668	0.690054	sp|Q3ZCI8|REEP4_BOVIN Receptor expression-enhancing protein 4 OS=Bos taurus GN=REEP4 PE=2 SV=1//6.72481e-23
PSTCY32_00672	3.57006	sp|Q0CI48|MANBA_ASPTN Beta-mannosidase A OS=Aspergillus terreus (strain NIH 2624 / FGSC A1156) GN=mndA PE=3 SV=2//2.63404e-168
PSTCY32_00674	1.95222	sp|Q9VSA3|ACADM_DROME Probable medium-chain specific acyl-CoA dehydrogenase, mitochondrial OS=Drosophila melanogaster GN=CG12262 PE=1 SV=1//2.00446e-170
PSTCY32_00680	6.99591	-//-
PSTCY32_00686	0.847718	sp|Q2GTG9|SIP5_CHAGB Protein SIP5 OS=Chaetomium globosum (strain ATCC 6205 / CBS 148.51 / DSM 1962 / NBRC 6347 / NRRL 1970) GN=SIP5 PE=3 SV=1//1.73242e-34
PSTCY32_00688	1.81539	sp|Q9USR9|CENPC_SCHPO Centromere protein 3 OS=Schizosaccharomyces pombe (strain 972 / ATCC 24843) GN=cnp3 PE=4 SV=2//4.76368e-18
PSTCY32_00698	2.28157	-//-
PSTCY32_00700	6.84033	sp|C5PEI9|PEPA_COCP7 Aspartic protease PEP3 OS=Coccidioides posadasii (strain C735) GN=PEP3 PE=3 SV=1//3.40683e-22
PSTCY32_00711	1.07725	-//-
PSTCY32_00712	3.31214	-//-
PSTCY32_00732	0.872693	sp|Q12126|CRK1_SCHPO Serine/threonine-protein kinase crk1 OS=Schizosaccharomyces pombe (strain 972 / ATCC 24843) GN=crk1 PE=1 SV=1//6.10429e-129
PSTCY32_00738	2.35936	-//-
PSTCY32_00743	2.85592	-//-
PSTCY32_00746	0.917102	-//-
PSTCY32_00761	2.57891	-//-
PSTCY32_00763	0.806132	sp|P32361|IRE1_YEAST Serine/threonine-protein kinase/endoribonuclease IRE1 OS=Saccharomyces cerevisiae (strain ATCC 204508 / S288c) GN=IRE1 PE=1 SV=2//9.36994e-09
PSTCY32_00768	1.4144	sp|Q09116|SPN2_SCHPO Septin homolog spn2 OS=Schizosaccharomyces pombe (strain 972 / ATCC 24843) GN=spn2 PE=1 SV=2//2.78868e-160
PSTCY32_00770	5.0506	-//-
PSTCY32_00775	0.59241	sp|P87049|CGP1_SCHPO G1/S-specific cyclin pas1 OS=Schizosaccharomyces pombe (strain 972 / ATCC 24843) GN=pas1 PE=2 SV=3//2.26776e-06
PSTCY32_00781	1.0538	sp|P61518|CAN_SHIFL Carbonic anhydrase 2 OS=Shigella flexneri GN=can PE=3 SV=1//6.73573e-25
PSTCY32_00782	0.832624	sp|Q9CHT8|RNZ_LACLA Ribonuclease Z OS=Lactococcus lactis subsp. lactis (strain IL1403) GN=rnz PE=3 SV=1//1.77682e-40
PSTCY32_00783	0.876222	sp|O15127|SCAM2_HUMAN Secretory carrier-associated membrane protein 2 OS=Homo sapiens GN=SCAMP2 PE=1 SV=2//3.12812e-22
PSTCY32_00785	2.31987	-//-
PSTCY32_00809	0.898895	-//-
PSTCY32_00813	1.11939	-//-
PSTCY32_00818	1.09902	-//-
PSTCY32_00833	1.41572	-//-
PSTCY32_00834	2.28023	sp|P48008|SPN3_SCHPO Septin homolog spn3 OS=Schizosaccharomyces pombe (strain 972 / ATCC 24843) GN=spn3 PE=1 SV=3//1.6027e-78
PSTCY32_00862	0.631268	sp|P78970|LAG1_SCHPO Sphingosine N-acyltransferase lag1 OS=Schizosaccharomyces pombe (strain 972 / ATCC 24843) GN=lag1 PE=1 SV=2//3.48537e-45
PSTCY32_00866	6.69573	sp|P06652|MPIP_SCHPO M-phase inducer phosphatase OS=Schizosaccharomyces pombe (strain 972 / ATCC 24843) GN=cdc25 PE=1 SV=2//9.42369e-35
PSTCY32_00867	1.24237	-//-
PSTCY32_00868	2.635	sp|Q63187|ELOA1_RAT Transcription elongation factor B polypeptide 3 OS=Rattus norvegicus GN=Tceb3 PE=1 SV=1//4.85238e-10
PSTCY32_00873	0.708907	-//-
PSTCY32_00879	8.46176	-//-
PSTCY32_00882	1.95732	sp|Q16QL3|COQ2_AEDAE 4-hydroxybenzoate polyprenyltransferase, mitochondrial OS=Aedes aegypti GN=coq2 PE=3 SV=1//3.42741e-88
PSTCY32_00886	8.1881	sp|P78970|LAG1_SCHPO Sphingosine N-acyltransferase lag1 OS=Schizosaccharomyces pombe (strain 972 / ATCC 24843) GN=lag1 PE=1 SV=2//1.52674e-55
PSTCY32_00895	4.24912	-//-
PSTCY32_00899	4.75749	-//-
PSTCY32_00934	2.37772	sp|Q7SAQ1|AP2S_NEUCR AP-2 complex subunit sigma OS=Neurospora crassa (strain ATCC 24698 / 74-OR23-1A / CBS 708.71 / DSM 1257 / FGSC 987) GN=aps-2 PE=3 SV=1//3.07034e-83
PSTCY32_00996	5.97012	sp|P15454|KGUA_YEAST Guanylate kinase OS=Saccharomyces cerevisiae (strain ATCC 204508 / S288c) GN=GUK1 PE=1 SV=2//3.31788e-56
PSTCY32_01014	1.20713	sp|A1ZAJ2|KIF1A_DROME Kinesin-like protein unc-104 OS=Drosophila melanogaster GN=unc-104 PE=1 SV=1//8.1727e-12
PSTCY32_01017	1.54021	sp|P31244|RAD16_YEAST DNA repair protein RAD16 OS=Saccharomyces cerevisiae (strain ATCC 204508 / S288c) GN=RAD16 PE=1 SV=1//0
PSTCY32_01018	0.989132	sp|Q02516|HAP5_YEAST Transcriptional activator HAP5 OS=Saccharomyces cerevisiae (strain ATCC 204508 / S288c) GN=HAP5 PE=1 SV=1//5.56789e-27
PSTCY32_01023	0.729285	-//-
PSTCY32_01034	8.53144	-//-
PSTCY32_01051	1.45483	-//-
PSTCY32_01060	2.52624	sp|P80235|CACM_YEAST Putative mitochondrial carnitine O-acetyltransferase OS=Saccharomyces cerevisiae (strain ATCC 204508 / S288c) GN=YAT1 PE=1 SV=2//3.1e-158
PSTCY32_01063	3.10857	sp|P24867|PCL1_YEAST PHO85 cyclin-1 OS=Saccharomyces cerevisiae (strain ATCC 204508 / S288c) GN=PCL1 PE=1 SV=1//5.32137e-12
PSTCY32_01069	4.36345	sp|Q54TY7|SRFA_DICDI Serum response factor homolog A OS=Dictyostelium discoideum GN=srfA PE=1 SV=1//4.86851e-13
PSTCY32_01073	0.796057	sp|P47173|YJ9J_YEAST Uncharacterized protein YJR142W OS=Saccharomyces cerevisiae (strain ATCC 204508 / S288c) GN=YJR142W PE=1 SV=1//2.81124e-52
PSTCY32_01076	1.23176	sp|P15258|RAL2_SCHPO Protein ral2 OS=Schizosaccharomyces pombe (strain 972 / ATCC 24843) GN=ral2 PE=1 SV=1//3.04097e-07
PSTCY32_01079	2.31326	sp|Q6GQ62|PPC1B_XENLA Phosphatidate phosphatase PPAPDC1B OS=Xenopus laevis GN=ppapdc1b PE=2 SV=1//3.15043e-30
PSTCY32_01082	1.01092	sp|Q6S001|KIF11_DICDI Kinesin-related protein 11 OS=Dictyostelium discoideum GN=kif11 PE=3 SV=1//1.17991e-82
PSTCY32_01102	6.22729	-//-
PSTCY32_01106	1.30494	-//-
PSTCY32_01108	1.43496	sp|Q09692|SYWC_SCHPO Tryptophan--tRNA ligase, cytoplasmic OS=Schizosaccharomyces pombe (strain 972 / ATCC 24843) GN=wrs1 PE=1 SV=1//0
PSTCY32_01146	1.99503	sp|Q626I7|DNJ20_CAEBR DnaJ homolog dnj-20 OS=Caenorhabditis briggsae GN=dnj-20 PE=3 SV=1//1.19816e-06
PSTCY32_01148	4.35853	sp|O13857|PLB2_SCHPO Putative lysophospholipase C1A6.03c OS=Schizosaccharomyces pombe (strain 972 / ATCC 24843) GN=SPAC1A6.03c PE=3 SV=3//2.25381e-87
PSTCY32_01178	0.626973	-//-
PSTCY32_01179	8.42118	sp|P25340|ERG4_YEAST Delta(24(24(1)))-sterol reductase OS=Saccharomyces cerevisiae (strain ATCC 204508 / S288c) GN=ERG4 PE=1 SV=2//8.27409e-83
PSTCY32_01182	0.998226	-//-
PSTCY32_01190	2.19937	sp|Q9ZQR4|Y2452_ARATH DUF21 domain-containing protein At2g14520 OS=Arabidopsis thaliana GN=CBSDUF3 PE=2 SV=2//1.38034e-74
PSTCY32_01208	4.53092	sp|P0CP77|CDA_CRYNB Chitin deacetylase OS=Cryptococcus neoformans var. neoformans serotype D (strain B-3501A) GN=MP 84 PE=3 SV=1//9.1305e-30
PSTCY32_01209	3.37398	-//-
PSTCY32_01215	1.76845	sp|Q10074|AVT3_SCHPO Vacuolar amino acid transporter 3 OS=Schizosaccharomyces pombe (strain 972 / ATCC 24843) GN=avt3 PE=1 SV=1//3.74909e-97
PSTCY32_01238	0.762872	sp|Q9US41|URG1_SCHPO Uracil-regulated protein 1 OS=Schizosaccharomyces pombe (strain 972 / ATCC 24843) GN=urg1 PE=2 SV=1//4.44636e-179
PSTCY32_01244	1.04948	sp|Q9HFF5|PDS5_SCHPO Sister chromatid cohesion protein pds5 OS=Schizosaccharomyces pombe (strain 972 / ATCC 24843) GN=pds5 PE=1 SV=1//1.39794e-95
PSTCY32_01245	0.660151	sp|Q93890|SRF3_CAEEL UDP-galactose/UDP-N-acetylglucosamine transporter srf-3 OS=Caenorhabditis elegans GN=srf-3 PE=1 SV=5//1.12963e-07
PSTCY32_01247	5.95865	-//-
PSTCY32_01250	2.60417	-//-
PSTCY32_01256	0.90783	sp|Q4PD66|CCPR2_USTMA Putative heme-binding peroxidase OS=Ustilago maydis (strain 521 / FGSC 9021) GN=CCP2 PE=3 SV=1//5.309e-141
PSTCY32_01301	1.18284	-//-
PSTCY32_01306	1.372	-//-
PSTCY32_01337	4.98418	sp|Q9CAD6|C86A7_ARATH Cytochrome P450 86A7 OS=Arabidopsis thaliana GN=CYP86A7 PE=2 SV=1//6.83167e-55
PSTCY32_01338	2.06003	-//-
PSTCY32_01341	1.39168	-//-
PSTCY32_01347	1.07406	sp|Q9D2V8|MFS10_MOUSE Major facilitator superfamily domain-containing protein 10 OS=Mus musculus GN=Mfsd10 PE=2 SV=1//5.59589e-15
PSTCY32_01405	0.621546	-//-
PSTCY32_01409	3.51817	-//-
PSTCY32_01416	1.92011	sp|Q09698|YA27_SCHPO Uncharacterized protein C2F7.07c OS=Schizosaccharomyces pombe (strain 972 / ATCC 24843) GN=SPAC2F7.07c PE=3 SV=1//1.64498e-12
PSTCY32_01439	1.70238	sp|Q54EW1|GLYC2_DICDI Serine hydroxymethyltransferase 2 OS=Dictyostelium discoideum GN=shmt2 PE=3 SV=1//0
PSTCY32_01459	3.78374	-//-
PSTCY32_01510	1.08998	sp|P33336|SKN1_YEAST Beta-glucan synthesis-associated protein SKN1 OS=Saccharomyces cerevisiae (strain ATCC 204508 / S288c) GN=SKN1 PE=1 SV=1//2.82569e-118
PSTCY32_01513	0.939911	-//-
PSTCY32_01526	7.77653	-//-
PSTCY32_01538	1.91739	-//-
PSTCY32_01595	3.07906	-//-
PSTCY32_01650	2.22683	sp|Q9Y7N2|MED19_SCHPO Mediator of RNA polymerase II transcription subunit 19 OS=Schizosaccharomyces pombe (strain 972 / ATCC 24843) GN=med19 PE=1 SV=1//4.76465e-07
PSTCY32_01662	1.97729	-//-
PSTCY32_01668	14.4929	sp|P38529|HSF1_CHICK Heat shock factor protein 1 OS=Gallus gallus GN=HSF1 PE=2 SV=1//6.93747e-20
PSTCY32_01673	1.41191	sp|O59810|VGL1_SCHPO Vigilin 1 OS=Schizosaccharomyces pombe (strain 972 / ATCC 24843) GN=vgl1 PE=1 SV=2//6.7186e-72
PSTCY32_01727	1.08706	sp|Q9C2L8|RAB7_NEUCR Probable Ras-related protein Rab7 OS=Neurospora crassa (strain ATCC 24698 / 74-OR23-1A / CBS 708.71 / DSM 1257 / FGSC 987) GN=17E5.300 PE=3 SV=1//2.74435e-106
PSTCY32_01742	5.82906	-//-
PSTCY32_01750	6.37711	-//-
PSTCY32_01752	1.61543	-//-
PSTCY32_01756	1.01399	-//-
PSTCY32_01783	3.37672	sp|Q9R6X3|PHYB_NOSS1 Cyanobacterial phytochrome B OS=Nostoc sp. (strain PCC 7120 / UTEX 2576) GN=bphB PE=3 SV=1//2.72482e-62
PSTCY32_01791	1.43377	sp|P42847|RT18_YEAST 37S ribosomal protein S18, mitochondrial OS=Saccharomyces cerevisiae (strain ATCC 204508 / S288c) GN=MRPS18 PE=1 SV=2//1.80598e-08
PSTCY32_01825	8.71011	sp|Q01200|PRIA_LENED Protein priA OS=Lentinula edodes GN=priA PE=2 SV=1//6.09332e-15
PSTCY32_01832	1.00988	sp|O74885|YQE1_SCHPO Putative dioxygenase C576.01c OS=Schizosaccharomyces pombe (strain 972 / ATCC 24843) GN=SPCC576.01c PE=3 SV=2//5.69915e-117
PSTCY32_01834	1.002	sp|Q2U696|DOT1_ASPOR Histone-lysine N-methyltransferase, H3 lysine-79 specific OS=Aspergillus oryzae (strain ATCC 42149 / RIB 40) GN=dot1 PE=3 SV=1//3.73375e-56
PSTCY32_01835	7.92697	-//-
PSTCY32_01836	7.24268	sp|P38529|HSF1_CHICK Heat shock factor protein 1 OS=Gallus gallus GN=HSF1 PE=2 SV=1//7.00007e-20
PSTCY32_01853	0.801707	sp|Q9C0V4|YOM2_SCHPO Uncharacterized protein PB7E8.02 OS=Schizosaccharomyces pombe (strain 972 / ATCC 24843) GN=SPBPB7E8.02 PE=3 SV=1//5.81776e-36
PSTCY32_01856	1.54847	-//-
PSTCY32_01857	2.81136	-//-
PSTCY32_01860	1.67743	sp|G0S381|AMO1_CHATD Nucleoporin AMO1 OS=Chaetomium thermophilum (strain DSM 1495 / CBS 144.50 / IMI 039719) GN=AMO1 PE=3 SV=1//2.75471e-10
PSTCY32_01866	3.36222	-//-
PSTCY32_01867	3.25923	-//-
PSTCY32_01884	2.24224	sp|Q4P7Y8|MCR1_USTMA NADH-cytochrome b5 reductase 2 OS=Ustilago maydis (strain 521 / FGSC 9021) GN=MCR1 PE=3 SV=1//1.68021e-81
PSTCY32_01899	4.284	sp|Q9C0W1|NRK1_SCHPO Nicotinamide riboside kinase OS=Schizosaccharomyces pombe (strain 972 / ATCC 24843) GN=nrk1 PE=3 SV=1//1.36344e-31
PSTCY32_01911	1.67375	-//-
PSTCY32_01914	0.704247	sp|O14147|CHL1_SCHPO ATP-dependent RNA helicase chl1 OS=Schizosaccharomyces pombe (strain 972 / ATCC 24843) GN=chl1 PE=3 SV=1//5.10578e-140
PSTCY32_01915	3.48993	sp|Q8RX29|ATL70_ARATH RING-H2 finger protein ATL70 OS=Arabidopsis thaliana GN=ATL70 PE=2 SV=1//3.33927e-07
PSTCY32_01918	0.72138	sp|Q870G5|GBG_LENED Guanine nucleotide-binding protein subunit gamma OS=Lentinula edodes GN=gg1 PE=3 SV=1//5.3839e-28
PSTCY32_01925	0.960322	-//-
PSTCY32_01937	0.547343	sp|Q9DBS9|OSBL3_MOUSE Oxysterol-binding protein-related protein 3 OS=Mus musculus GN=Osbpl3 PE=1 SV=2//2.34514e-77
PSTCY32_01940	0.697222	sp|Q03070|CHIO_RAT Beta-chimaerin OS=Rattus norvegicus GN=Chn2 PE=2 SV=1//8.54693e-33
PSTCY32_01944	3.99619	sp|P87159|NIF1_SCHPO Mitosis inhibitor nif1 OS=Schizosaccharomyces pombe (strain 972 / ATCC 24843) GN=nif1 PE=1 SV=1//3.71578e-16
PSTCY32_01947	2.35204	sp|Q4WQ08|ADMB_ASPFU Disintegrin and metalloproteinase domain-containing protein B OS=Neosartorya fumigata (strain ATCC MYA-4609 / Af293 / CBS 101355 / FGSC A1100) GN=ADM-B PE=3 SV=2//1.84687e-122
PSTCY32_01951	0.507463	sp|Q9UUM7|HOB3_SCHPO Protein hob3 OS=Schizosaccharomyces pombe (strain 972 / ATCC 24843) GN=hob3 PE=1 SV=1//1.40324e-107
PSTCY32_01956	14.3159	-//-
PSTCY32_01968	0.680495	sp|Q6PH52|PCH2_DANRE Pachytene checkpoint protein 2 homolog OS=Danio rerio GN=trip13 PE=2 SV=1//1.30721e-91
PSTCY32_01975	2.14702	-//-
PSTCY32_01976	1.99737	sp|Q07834|YL032_YEAST KH domain-containing protein YLL032C OS=Saccharomyces cerevisiae (strain ATCC 204508 / S288c) GN=YLL032C PE=1 SV=1//5.02614e-19
PSTCY32_01983	1.03997	sp|E3KY53|MTND_PUCGT 1,2-dihydroxy-3-keto-5-methylthiopentene dioxygenase OS=Puccinia graminis f. sp. tritici (strain CRL 75-36-700-3 / race SCCL) GN=ADI1 PE=3 SV=1//5.20435e-110
PSTCY32_01986	1.17056	-//-
PSTCY32_01991	14.5018	-//-
PSTCY32_01992	10.0986	-//-
PSTCY32_01993	0.75954	sp|Q9URX8|NG06_SCHPO Probable nucleoporin C890.06 OS=Schizosaccharomyces pombe (strain 972 / ATCC 24843) GN=SPAC890.06 PE=3 SV=3//2.00768e-132
PSTCY32_01998	0.756436	-//-
PSTCY32_02010	3.1955	-//-
PSTCY32_02012	0.93597	-//-
PSTCY32_02013	1.17224	sp|A8NR45|ACEA_COPC7 Isocitrate lyase OS=Coprinopsis cinerea (strain Okayama-7 / 130 / ATCC MYA-4618 / FGSC 9003) GN=ACU-7 PE=3 SV=1//0
PSTCY32_02020	1.18661	sp|Q09706|PLD1_SCHPO Phospholipase D1 OS=Schizosaccharomyces pombe (strain 972 / ATCC 24843) GN=pld1 PE=1 SV=1//9.56669e-09
PSTCY32_02028	3.07235	sp|Q09875|YAGC_SCHPO Uncharacterized protein C12G12.12 OS=Schizosaccharomyces pombe (strain 972 / ATCC 24843) GN=SPAC12G12.12 PE=4 SV=1//8.4105e-50
PSTCY32_02034	7.72828	sp|Q9UVG5|PRM10_PICSO Pheromone-regulated membrane protein 10 OS=Pichia sorbitophila (strain ATCC MYA-4447 / BCRC 22081 / CBS 7064 / NBRC 10061 / NRRL Y-12695) GN=GNLVRS01_PISO0A10120g PE=3 SV=2//4.92203e-45
PSTCY32_02042	1.20637	-//-
PSTCY32_02044	3.58762	sp|Q9UVG5|PRM10_PICSO Pheromone-regulated membrane protein 10 OS=Pichia sorbitophila (strain ATCC MYA-4447 / BCRC 22081 / CBS 7064 / NBRC 10061 / NRRL Y-12695) GN=GNLVRS01_PISO0A10120g PE=3 SV=2//2.05327e-79
PSTCY32_02052	0.64583	sp|Q2YDI2|ORC4_BOVIN Origin recognition complex subunit 4 OS=Bos taurus GN=ORC4 PE=2 SV=1//1.40685e-15
PSTCY32_02060	0.842919	sp|P32335|MSS51_YEAST Protein MSS51, mitochondrial OS=Saccharomyces cerevisiae (strain ATCC 204508 / S288c) GN=MSS51 PE=1 SV=2//1.5565e-77
PSTCY32_02106	2.17449	sp|Q9P7G4|OMA1_SCHPO Mitochondrial metalloendopeptidase OMA1 OS=Schizosaccharomyces pombe (strain 972 / ATCC 24843) GN=oma1 PE=3 SV=1//5.74492e-26
PSTCY32_02107	6.91148	sp|Q06330|SUH_HUMAN Recombining binding protein suppressor of hairless OS=Homo sapiens GN=RBPJ PE=1 SV=3//1.04402e-26
PSTCY32_02108	0.894584	sp|Q9HDG2|NCPR_PHACH NADPH--cytochrome P450 reductase OS=Phanerochaete chrysosporium GN=CPR PE=2 SV=1//0
PSTCY32_02109	0.630957	-//-
PSTCY32_02129	1.51309	sp|Q6FRR0|PCKA_CANGA Phosphoenolpyruvate carboxykinase [ATP] OS=Candida glabrata (strain ATCC 2001 / CBS 138 / JCM 3761 / NBRC 0622 / NRRL Y-65) GN=PCK1 PE=3 SV=1//0
PSTCY32_02131	1.10182	sp|P33886|WIS1_SCHPO Protein kinase wis1 OS=Schizosaccharomyces pombe (strain 972 / ATCC 24843) GN=wis1 PE=1 SV=1//4.41096e-129
PSTCY32_02171	3.81836	-//-
PSTCY32_02174	1.20571	-//-
PSTCY32_02186	3.09071	sp|P10978|POLX_TOBAC Retrovirus-related Pol polyprotein from transposon TNT 1-94 OS=Nicotiana tabacum PE=2 SV=1//1.1372e-18
PSTCY32_02195	0.756578	-//-
PSTCY32_02199	7.70065	-//-
PSTCY32_02234	5.10811	-//-
PSTCY32_02246	1.45991	sp|Q9USP8|IDH2_SCHPO Isocitrate dehydrogenase [NAD] subunit 2, mitochondrial OS=Schizosaccharomyces pombe (strain 972 / ATCC 24843) GN=idh2 PE=1 SV=2//7.34813e-145
PSTCY32_02248	1.96922	sp|O94229|IDH1_KLULA Isocitrate dehydrogenase [NAD] subunit 1, mitochondrial OS=Kluyveromyces lactis (strain ATCC 8585 / CBS 2359 / DSM 70799 / NBRC 1267 / NRRL Y-1140 / WM37) GN=IDH1 PE=3 SV=1//1.1617e-19
PSTCY32_02286	7.43558	-//-
PSTCY32_02292	0.725784	sp|P45815|CRF1_YARLI Copper resistance protein CRF1 OS=Yarrowia lipolytica (strain CLIB 122 / E 150) GN=CRF1 PE=3 SV=1//4.86556e-14
PSTCY32_02294	0.978266	-//-
PSTCY32_02328	1.61007	sp|O13394|CHS5_USTMA Chitin synthase 5 OS=Ustilago maydis (strain 521 / FGSC 9021) GN=CHS5 PE=3 SV=2//1.19995e-06
PSTCY32_02365	1.6561	sp|Q99127|CHS4_USTMA Chitin synthase 4 OS=Ustilago maydis (strain 521 / FGSC 9021) GN=CHS4 PE=3 SV=2//1.80618e-16
PSTCY32_02366	1.74575	-//-
PSTCY32_02367	1.46697	sp|Q99127|CHS4_USTMA Chitin synthase 4 OS=Ustilago maydis (strain 521 / FGSC 9021) GN=CHS4 PE=3 SV=2//7.1235e-98
PSTCY32_02384	0.811027	sp|Q9FME8|OPT4_ARATH Oligopeptide transporter 4 OS=Arabidopsis thaliana GN=OPT4 PE=1 SV=1//6.69819e-109
PSTCY32_02394	2.12019	-//-
PSTCY32_02401	5.44242	-//-
PSTCY32_02405	4.16874	-//-
PSTCY32_02407	0.679258	sp|Q01518|CAP1_HUMAN Adenylyl cyclase-associated protein 1 OS=Homo sapiens GN=CAP1 PE=1 SV=5//5.50582e-101
PSTCY32_02517	3.71178	-//-
PSTCY32_02528	2.96739	sp|Q9S3Q0|PCRA_LEUCI ATP-dependent DNA helicase PcrA OS=Leuconostoc citreum GN=pcrA PE=3 SV=1//1.67189e-107
PSTCY32_02536	2.5611	sp|Q9C167|RIR2_NEUCR Ribonucleoside-diphosphate reductase small chain OS=Neurospora crassa (strain ATCC 24698 / 74-OR23-1A / CBS 708.71 / DSM 1257 / FGSC 987) GN=rnr-2 PE=3 SV=2//1.30505e-180
PSTCY32_02537	1.9169	sp|Q6LA55|YF49_SCHPO UPF0648 protein C3H5.09c OS=Schizosaccharomyces pombe (strain 972 / ATCC 24843) GN=SPAC3H5.09c PE=3 SV=2//2.32313e-136
PSTCY32_02567	0.985652	sp|Q09171|ODPB_SCHPO Pyruvate dehydrogenase E1 component subunit beta, mitochondrial OS=Schizosaccharomyces pombe (strain 972 / ATCC 24843) GN=pdb1 PE=4 SV=1//6.83387e-134
PSTCY32_02580	1.16279	sp|Q7SEY9|ERO1_NEUCR Endoplasmic reticulum oxidoreductin-1 OS=Neurospora crassa (strain ATCC 24698 / 74-OR23-1A / CBS 708.71 / DSM 1257 / FGSC 987) GN=ero-1 PE=3 SV=1//1.48315e-87
PSTCY32_02581	0.557123	sp|P32802|TMN1_YEAST Transmembrane 9 superfamily member 1 OS=Saccharomyces cerevisiae (strain ATCC 204508 / S288c) GN=EMP70 PE=1 SV=2//3.60438e-155
PSTCY32_02583	0.982416	sp|O13903|RRP40_SCHPO Exosome complex component rrp40 OS=Schizosaccharomyces pombe (strain 972 / ATCC 24843) GN=rrp40 PE=3 SV=1//3.98207e-49
PSTCY32_02589	2.85009	sp|O42790|PLB_NEUCR Lysophospholipase OS=Neurospora crassa (strain ATCC 24698 / 74-OR23-1A / CBS 708.71 / DSM 1257 / FGSC 987) GN=lpl PE=3 SV=2//2.77663e-78
PSTCY32_02598	1.24453	-//-
PSTCY32_02599	0.747161	sp|Q09711|NCS1_SCHPO Calcium-binding protein NCS-1 OS=Schizosaccharomyces pombe (strain 972 / ATCC 24843) GN=ncs1 PE=1 SV=2//2.73939e-91
PSTCY32_02606	1.16838	-//-
PSTCY32_02609	2.71943	sp|Q9WZ31|CORA_THEMA Magnesium transport protein CorA OS=Thermotoga maritima (strain ATCC 43589 / MSB8 / DSM 3109 / JCM 10099) GN=corA PE=1 SV=1//8.26194e-11
PSTCY32_02628	1.52164	-//-
PSTCY32_02633	1.1536	-//-
PSTCY32_02634	0.53234	sp|Q8QZV1|PDE9A_RAT High affinity cGMP-specific 3&apos;,5&apos;-cyclic phosphodiesterase 9A OS=Rattus norvegicus GN=Pde9a PE=2 SV=1//9.58153e-30
PSTCY32_02635	1.5737	sp|Q5EA50|RABEK_BOVIN Rab9 effector protein with kelch motifs OS=Bos taurus GN=RABEPK PE=2 SV=1//8.80677e-08
PSTCY32_02636	0.937956	sp|P34121|COAA_DICDI Coactosin OS=Dictyostelium discoideum GN=coaA PE=1 SV=1//5.55628e-28
PSTCY32_02638	1.0866	-//-
PSTCY32_02641	3.52482	sp|Q8BMZ5|SEN34_MOUSE tRNA-splicing endonuclease subunit Sen34 OS=Mus musculus GN=Tsen34 PE=2 SV=2//2.27509e-16
PSTCY32_02647	8.49425	-//-
PSTCY32_02648	6.47121	-//-
PSTCY32_02652	2.63513	sp|Q9HDW5|YFW6_SCHPO UPF0644 protein PB2B4.06 OS=Schizosaccharomyces pombe (strain 972 / ATCC 24843) GN=SPAPB2B4.06 PE=3 SV=2//2.6151e-22
PSTCY32_02653	3.35206	-//-
PSTCY32_02656	1.90884	sp|Q4P965|VTS1_USTMA Protein VTS1 OS=Ustilago maydis (strain 521 / FGSC 9021) GN=VTS1 PE=3 SV=1//1.32564e-17
PSTCY32_02659	4.44518	-//-
PSTCY32_02687	1.23129	sp|P04146|COPIA_DROME Copia protein OS=Drosophila melanogaster GN=GIP PE=1 SV=3//8.31944e-36
PSTCY32_02709	3.53825	-//-
PSTCY32_02711	0.870804	-//-
PSTCY32_02715	0.527024	sp|Q9Y7N9|YCKC_SCHPO PX domain-containing protein C1450.12 OS=Schizosaccharomyces pombe (strain 972 / ATCC 24843) GN=SPCC1450.12 PE=1 SV=1//2.3025e-64
PSTCY32_02716	1.68926	sp|Q68EK7|RAB4B_DANRE Ras-related protein Rab-4B OS=Danio rerio GN=rab4b PE=2 SV=1//6.07627e-74
PSTCY32_02718	1.11601	sp|P25040|TSR4_YEAST 20S rRNA accumulation protein 4 OS=Saccharomyces cerevisiae (strain ATCC 204508 / S288c) GN=TSR4 PE=1 SV=2//5.55067e-06
PSTCY32_02723	1.26307	sp|P87041|GMS1_SCHPO UDP-galactose transporter OS=Schizosaccharomyces pombe (strain 972 / ATCC 24843) GN=gms1 PE=2 SV=3//2.51349e-38
PSTCY32_02769	2.92972	-//-
PSTCY32_02773	6.64398	-//-
PSTCY32_02782	5.63215	sp|A1CNK4|AGDC_ASPCL Probable alpha/beta-glucosidase agdC OS=Aspergillus clavatus (strain ATCC 1007 / CBS 513.65 / DSM 816 / NCTC 3887 / NRRL 1) GN=agdC PE=3 SV=1//0
PSTCY32_02792	7.86431	sp|Q14671|PUM1_HUMAN Pumilio homolog 1 OS=Homo sapiens GN=PUM1 PE=1 SV=3//3.59524e-11
PSTCY32_02806	3.0545	-//-
PSTCY32_02810	0.974185	-//-
PSTCY32_02816	1.51901	-//-
PSTCY32_02831	0.971102	-//-
PSTCY32_02835	1.62009	sp|O13432|SYFB_CANAX Phenylalanine--tRNA ligase beta subunit OS=Candida albicans GN=FRS1 PE=2 SV=3//0
PSTCY32_02894	2.55767	sp|Q54YZ9|DHKJ_DICDI Hybrid signal transduction histidine kinase J OS=Dictyostelium discoideum GN=dhkJ PE=3 SV=2//2.48668e-66
PSTCY32_02896	1.02748	sp|Q9Z0P5|TWF2_MOUSE Twinfilin-2 OS=Mus musculus GN=Twf2 PE=1 SV=1//2.7385e-32
PSTCY32_02900	2.66238	-//-
PSTCY32_02911	0.600709	sp|O43066|PPK30_SCHPO Serine/threonine-protein kinase ppk30 OS=Schizosaccharomyces pombe (strain 972 / ATCC 24843) GN=ppk30 PE=1 SV=1//1.31088e-78
PSTCY32_02914	8.21785	sp|Q8DP63|PGDA_STRR6 Peptidoglycan-N-acetylglucosamine deacetylase OS=Streptococcus pneumoniae (strain ATCC BAA-255 / R6) GN=pgdA PE=1 SV=1//1.70017e-20
PSTCY32_02915	0.903119	sp|O59682|LCB1_SCHPO Serine palmitoyltransferase 1 OS=Schizosaccharomyces pombe (strain 972 / ATCC 24843) GN=lcb1 PE=3 SV=1//9.3384e-127
PSTCY32_02934	1.07126	-//-
PSTCY32_02937	0.842856	sp|Q17PP1|AKTIP_AEDAE Protein crossbronx homolog OS=Aedes aegypti GN=AAEL000265 PE=3 SV=1//3.23098e-10
PSTCY32_02938	1.42746	-//-
PSTCY32_02940	5.26784	sp|P55790|OMTA_ASPFL Sterigmatocystin 8-O-methyltransferase OS=Aspergillus flavus GN=omtA PE=3 SV=1//3.0269e-14
PSTCY32_02942	0.943383	-//-
PSTCY32_02958	0.498669	sp|P36605|HIS8_SCHPO Histidinol-phosphate aminotransferase OS=Schizosaccharomyces pombe (strain 972 / ATCC 24843) GN=his3 PE=3 SV=1//2.91244e-90
PSTCY32_02965	1.44671	sp|O94447|SLM1_SCHPO Cytoskeletal signaling protein slm1 OS=Schizosaccharomyces pombe (strain 972 / ATCC 24843) GN=slm1 PE=1 SV=1//9.71338e-34
PSTCY32_02966	0.759287	-//-
PSTCY32_02968	4.56504	sp|Q6TGC6|CBK1_PNECA Serine/threonine-protein kinase CBK1 OS=Pneumocystis carinii GN=CBK1 PE=2 SV=1//5.63997e-95
PSTCY32_03001	5.09787	-//-
PSTCY32_03002	1.81176	sp|O13690|YDYB_SCHPO PH and SEC7 domain-containing protein C11E3.11c OS=Schizosaccharomyces pombe (strain 972 / ATCC 24843) GN=SPAC11E3.11c PE=3 SV=1//1.74856e-18
PSTCY32_03005	1.08176	sp|B0D0U4|MTNA_LACBS Methylthioribose-1-phosphate isomerase OS=Laccaria bicolor (strain S238N-H82 / ATCC MYA-4686) GN=MRI1 PE=3 SV=1//8.09454e-71
PSTCY32_03012	1.54749	-//-
PSTCY32_03020	1.46916	sp|Q08760|RAX1_YEAST Bud site selection protein RAX1 OS=Saccharomyces cerevisiae (strain ATCC 204508 / S288c) GN=RAX1 PE=1 SV=1//6.45658e-23
PSTCY32_03046	2.27699	-//-
PSTCY32_03058	0.705209	-//-
PSTCY32_03069	7.05356	-//-
PSTCY32_03072	0.683129	sp|Q8R040|RPP21_MOUSE Ribonuclease P protein subunit p21 OS=Mus musculus GN=Rpp21 PE=2 SV=2//2.4675e-14
PSTCY32_03074	0.553846	-//-
PSTCY32_03104	8.89456	sp|O14123|NAH2_SCHPO Probable Na(+)/H(+) antiporter C3A11.09 OS=Schizosaccharomyces pombe (strain 972 / ATCC 24843) GN=sod22 PE=1 SV=1//1.58362e-57
PSTCY32_03106	2.33442	-//-
PSTCY32_03108	0.781417	sp|B1JKY5|APAH_YERPY Bis(5&apos;-nucleosyl)-tetraphosphatase, symmetrical OS=Yersinia pseudotuberculosis serotype O:3 (strain YPIII) GN=apaH PE=3 SV=1//7.7584e-14
PSTCY32_03109	0.87313	sp|Q4WXZ5|RNY1_ASPFU Ribonuclease T2-like OS=Neosartorya fumigata (strain ATCC MYA-4609 / Af293 / CBS 101355 / FGSC A1100) GN=rny1 PE=3 SV=2//4.64653e-100
PSTCY32_03113	1.16881	sp|C7C435|PRPC_NECHA 2-methylcitrate synthase, mitochondrial OS=Nectria haematococca GN=mcsA PE=1 SV=1//4.09027e-170
PSTCY32_03117	2.27447	sp|P10569|MYSC_ACACA Myosin IC heavy chain OS=Acanthamoeba castellanii GN=MIC PE=1 SV=1//1.22916e-09
PSTCY32_03121	0.803938	-//-
PSTCY32_03134	6.22135	-//-
PSTCY32_03177	3.46596	sp|Q12354|APTH1_YEAST Acyl-protein thioesterase 1 OS=Saccharomyces cerevisiae (strain ATCC 204508 / S288c) GN=YLR118C PE=1 SV=1//1.12999e-20
PSTCY32_03179	2.11685	-//-
PSTCY32_03182	1.13408	sp|Q08971|YP225_YEAST Protein PBDC1 homolog OS=Saccharomyces cerevisiae (strain ATCC 204508 / S288c) GN=YPL225W PE=1 SV=1//1.98179e-45
PSTCY32_03189	1.09098	sp|Q15349|KS6A2_HUMAN Ribosomal protein S6 kinase alpha-2 OS=Homo sapiens GN=RPS6KA2 PE=1 SV=2//3.13857e-27
PSTCY32_03241	0.766751	sp|P36614|PPE1_SCHPO Serine/threonine-protein phosphatase ppe1 OS=Schizosaccharomyces pombe (strain 972 / ATCC 24843) GN=ppe1 PE=1 SV=1//2.29949e-136
PSTCY32_03250	0.739233	sp|Q9UUD0|YNQA_SCHPO Uncharacterized protein C19C2.10 OS=Schizosaccharomyces pombe (strain 972 / ATCC 24843) GN=SPBC19C2.10 PE=1 SV=1//3.5488e-27
PSTCY32_03259	1.04905	sp|P43304|GPDM_HUMAN Glycerol-3-phosphate dehydrogenase, mitochondrial OS=Homo sapiens GN=GPD2 PE=1 SV=3//0
PSTCY32_03262	4.72197	-//-
PSTCY32_03263	2.03187	sp|Q03516|RSN1_YEAST Uncharacterized protein RSN1 OS=Saccharomyces cerevisiae (strain ATCC 204508 / S288c) GN=RSN1 PE=1 SV=1//1.49099e-95
PSTCY32_03271	8.29286	-//-
PSTCY32_03273	1.06626	-//-
PSTCY32_03308	2.1595	sp|P09805|KTXA_KLULA Killer toxin subunits alpha/beta OS=Kluyveromyces lactis (strain ATCC 8585 / CBS 2359 / DSM 70799 / NBRC 1267 / NRRL Y-1140 / WM37) PE=1 SV=1//2.83519e-18
PSTCY32_03328	1.46762	sp|P53836|CA120_YEAST CCR4-NOT transcriptional complex subunit CAF120 OS=Saccharomyces cerevisiae (strain ATCC 204508 / S288c) GN=CAF120 PE=1 SV=1//1.54728e-14
PSTCY32_03359	0.537918	sp|Q9RPT1|RHLG_PSEAE Rhamnolipids biosynthesis 3-oxoacyl-[acyl-carrier-protein] reductase OS=Pseudomonas aeruginosa (strain ATCC 15692 / PAO1 / 1C / PRS 101 / LMG 12228) GN=rhlG PE=1 SV=1//1.72534e-36
PSTCY32_03364	2.11061	-//-
PSTCY32_03379	5.77909	-//-
PSTCY32_03381	1.24284	sp|P0CN76|GAL7_CRYNJ Galactose-1-phosphate uridylyltransferase OS=Cryptococcus neoformans var. neoformans serotype D (strain JEC21 / ATCC MYA-565) GN=GAL7 PE=3 SV=1//3.01773e-76
PSTCY32_03396	0.902193	sp|P54861|DNM1_YEAST Dynamin-related protein DNM1 OS=Saccharomyces cerevisiae (strain ATCC 204508 / S288c) GN=DNM1 PE=1 SV=1//2.86204e-24
PSTCY32_03476	1.15091	sp|P70645|BLMH_RAT Bleomycin hydrolase OS=Rattus norvegicus GN=Blmh PE=1 SV=1//9.44951e-97
PSTCY32_03483	4.90593	-//-
PSTCY32_03495	1.45765	-//-
PSTCY32_03498	2.632	sp|P53858|BNI4_YEAST Protein BNI4 OS=Saccharomyces cerevisiae (strain ATCC 204508 / S288c) GN=BNI4 PE=1 SV=1//4.0712e-09
PSTCY32_03511	1.57587	sp|Q4PB04|H32_USTMA Histone H3.2 OS=Ustilago maydis (strain 521 / FGSC 9021) GN=HHT2 PE=3 SV=3//1.13379e-74
PSTCY32_03517	3.14243	-//-
PSTCY32_03520	2.1911	-//-
PSTCY32_03522	0.706067	sp|A1CNW8|SSH4_ASPCL Protein ssh4 OS=Aspergillus clavatus (strain ATCC 1007 / CBS 513.65 / DSM 816 / NCTC 3887 / NRRL 1) GN=ssh4 PE=3 SV=1//2.07922e-90
PSTCY32_03526	0.899983	-//-
PSTCY32_03539	2.21497	-//-
PSTCY32_03545	1.26946	sp|O74352|HOB1_SCHPO Protein hob1 OS=Schizosaccharomyces pombe (strain 972 / ATCC 24843) GN=hob1 PE=1 SV=1//1.01459e-11
PSTCY32_03555	2.83564	-//-
PSTCY32_03564	0.696325	sp|P20790|RAB8A_DICDI Ras-related protein Rab-8A OS=Dictyostelium discoideum GN=rab8A PE=3 SV=1//8.68599e-97
PSTCY32_03578	3.78501	-//-
PSTCY32_03580	1.99809	-//-
PSTCY32_03586	1.95541	sp|Q45FA5|SRPK_PHYPO Serine/threonine-protein kinase SRPK OS=Physarum polycephalum PE=1 SV=1//1.35755e-61
PSTCY32_03604	3.57268	-//-
PSTCY32_03624	1.03137	sp|P25605|ILV6_YEAST Acetolactate synthase small subunit, mitochondrial OS=Saccharomyces cerevisiae (strain ATCC 204508 / S288c) GN=ILV6 PE=1 SV=2//1.41266e-94
PSTCY32_03644	0.548834	sp|Q9URZ5|VPS1_SCHPO Vacuolar protein sorting-associated protein 1 OS=Schizosaccharomyces pombe (strain 972 / ATCC 24843) GN=vps1 PE=3 SV=2//0
PSTCY32_03658	4.49879	-//-
PSTCY32_03666	3.26539	-//-
PSTCY32_03684	1.44052	-//-
PSTCY32_03685	3.82842	-//-
PSTCY32_03686	3.59054	sp|P32486|KRE6_YEAST Beta-glucan synthesis-associated protein KRE6 OS=Saccharomyces cerevisiae (strain ATCC 204508 / S288c) GN=KRE6 PE=1 SV=2//5.96587e-121
PSTCY32_03687	1.53042	sp|P36151|YK50_YEAST Uncharacterized protein YKR070W OS=Saccharomyces cerevisiae (strain ATCC 204508 / S288c) GN=YKR070W PE=1 SV=1//6.0809e-67
PSTCY32_03723	1.52336	sp|P53968|CRZ1_YEAST Transcriptional regulator CRZ1 OS=Saccharomyces cerevisiae (strain ATCC 204508 / S288c) GN=CRZ1 PE=1 SV=1//1.62283e-06
PSTCY32_03736	0.79027	sp|Q9UT21|YFY7_SCHPO Uncharacterized GTP-binding protein C9.07c OS=Schizosaccharomyces pombe (strain 972 / ATCC 24843) GN=SPAC9.07c PE=2 SV=1//1.46551e-143
PSTCY32_03741	0.897491	sp|Q9M041|BH140_ARATH Transcription factor bHLH140 OS=Arabidopsis thaliana GN=BHLH140 PE=3 SV=1//2.35328e-14
PSTCY32_03753	4.30024	-//-
PSTCY32_03784	0.97599	sp|O13752|YF22_SCHPO Uncharacterized TLC domain-containing protein C17A2.02c OS=Schizosaccharomyces pombe (strain 972 / ATCC 24843) GN=SPAC17A2.02c PE=3 SV=1//3.27564e-16
PSTCY32_03793	13.9324	sp|Q8LGM7|MOCOS_SOLLC Molybdenum cofactor sulfurase OS=Solanum lycopersicum GN=FLACCA PE=2 SV=1//1.29033e-53
PSTCY32_03795	1.79507	-//-
PSTCY32_03800	0.824763	sp|P9WM51|Y1260_MYCTU Uncharacterized protein Rv1260 OS=Mycobacterium tuberculosis (strain ATCC 25618 / H37Rv) GN=Rv1260 PE=1 SV=1//1.42105e-39
PSTCY32_03801	1.98818	sp|Q86AW9|GUAD_DICDI Guanine deaminase OS=Dictyostelium discoideum GN=guaD PE=1 SV=1//4.75977e-96
PSTCY32_03803	2.70913	sp|A0JNU3|LPP60_MOUSE 60 kDa lysophospholipase OS=Mus musculus GN=Aspg PE=2 SV=1//4.57932e-90
PSTCY32_03818	1.37066	sp|O75011|NAK1_SCHPO Serine/threonine-protein kinase nak1 OS=Schizosaccharomyces pombe (strain 972 / ATCC 24843) GN=nak1 PE=1 SV=1//1.03556e-91
PSTCY32_03827	1.57359	-//-
PSTCY32_03837	1.70114	-//-
PSTCY32_03844	8.19274	-//-
PSTCY32_03845	8.01643	sp|Q9USW3|YHZ7_SCHPO Probable glycosidase C21B10.07 OS=Schizosaccharomyces pombe (strain 972 / ATCC 24843) GN=SPBC21B10.07 PE=3 SV=1//3.89368e-56
PSTCY32_03852	1.17538	sp|Q03707|SRC1_YEAST Inner nuclear membrane protein SRC1 OS=Saccharomyces cerevisiae (strain ATCC 204508 / S288c) GN=SRC1 PE=1 SV=2//3.89734e-06
PSTCY32_03854	1.91567	sp|O94625|SPJ1_SCHPO DnaJ-related protein spj1 OS=Schizosaccharomyces pombe (strain 972 / ATCC 24843) GN=spj1 PE=2 SV=2//2.07774e-78
PSTCY32_03855	7.55117	sp|Q55G31|EXPL1_DICDI Expansin-like protein 1 OS=Dictyostelium discoideum GN=expl1 PE=2 SV=1//2.31123e-09
PSTCY32_03867	0.489837	sp|Q4P647|POB3_USTMA FACT complex subunit POB3 OS=Ustilago maydis (strain 521 / FGSC 9021) GN=POB3 PE=3 SV=1//8.7765e-149
PSTCY32_03876	2.93726	-//-
PSTCY32_03877	2.60531	-//-
PSTCY32_03879	2.45487	-//-
PSTCY32_03883	2.51818	-//-
PSTCY32_03887	1.37082	sp|G1UB61|CDC11_CANAL Septin CDC11 OS=Candida albicans (strain SC5314 / ATCC MYA-2876) GN=CDC11 PE=1 SV=1//8.30329e-28
PSTCY32_03910	1.49708	-//-
PSTCY32_03922	3.83825	-//-
PSTCY32_03930	1.16693	-//-
PSTCY32_03932	8.36816	-//-
PSTCY32_03941	7.9719	-//-
PSTCY32_03959	1.39027	sp|O74502|MSH6_SCHPO DNA mismatch repair protein msh6 OS=Schizosaccharomyces pombe (strain 972 / ATCC 24843) GN=msh6 PE=1 SV=1//0
PSTCY32_03972	2.26603	sp|Q9USW3|YHZ7_SCHPO Probable glycosidase C21B10.07 OS=Schizosaccharomyces pombe (strain 972 / ATCC 24843) GN=SPBC21B10.07 PE=3 SV=1//5.21316e-71
PSTCY32_03973	1.3852	sp|Q06466|TDA6_YEAST Putative vacuolar protein sorting-associated protein TDA6 OS=Saccharomyces cerevisiae (strain ATCC 204508 / S288c) GN=TDA6 PE=2 SV=1//4.56214e-43
PSTCY32_03999	5.89172	-//-
PSTCY32_04003	1.67604	sp|Q01919|KIN4_YEAST Serine/threonine-protein kinase KIN4 OS=Saccharomyces cerevisiae (strain ATCC 204508 / S288c) GN=KIN4 PE=1 SV=1//1.86846e-100
PSTCY32_04019	3.56756	sp|P40310|TOK1_YEAST Outward-rectifier potassium channel TOK1 OS=Saccharomyces cerevisiae (strain ATCC 204508 / S288c) GN=TOK1 PE=1 SV=1//1.00062e-20
PSTCY32_04022	1.10277	sp|O42662|MTT16_SCHPO Putative methyltransferase-like protein C27D7.08c OS=Schizosaccharomyces pombe (strain 972 / ATCC 24843) GN=SPAC27D7.08c PE=3 SV=2//1.01093e-41
PSTCY32_04027	3.84316	-//-
PSTCY32_04028	9.04254	-//-
PSTCY32_04041	1.20074	sp|Q9HGM6|YHW5_SCHPO Putative transporter C543.05c OS=Schizosaccharomyces pombe (strain 972 / ATCC 24843) GN=SPBC543.05c PE=3 SV=1//2.81226e-106
PSTCY32_04043	1.25112	sp|P22987|KIN1_SCHPO Protein kinase kin1 OS=Schizosaccharomyces pombe (strain 972 / ATCC 24843) GN=kin1 PE=1 SV=3//2.78748e-08
PSTCY32_04046	3.58254	sp|P86242|PAPI_STRMB Papain inhibitor OS=Streptomyces mobaraensis GN=pi PE=1 SV=2//5.07166e-15
PSTCY32_04049	4.97182	sp|Q3SYZ6|XYLB_BOVIN Xylulose kinase OS=Bos taurus GN=XYLB PE=2 SV=1//6.31758e-46
PSTCY32_04052	0.685838	sp|Q96TU8|TBB_UROFA Tubulin beta chain OS=Uromyces fabae GN=TBB1 PE=3 SV=1//0
PSTCY32_04056	3.48904	sp|P86242|PAPI_STRMB Papain inhibitor OS=Streptomyces mobaraensis GN=pi PE=1 SV=2//2.09076e-12
PSTCY32_04058	1.21794	-//-
PSTCY32_04071	1.12118	sp|P53125|ITC1_YEAST Imitation switch two complex protein 1 OS=Saccharomyces cerevisiae (strain ATCC 204508 / S288c) GN=ITC1 PE=1 SV=1//5.41834e-07
PSTCY32_04080	0.837545	sp|O35790|PIGL_RAT N-acetylglucosaminyl-phosphatidylinositol de-N-acetylase OS=Rattus norvegicus GN=Pigl PE=2 SV=1//2.75237e-30
PSTCY32_04081	3.22159	-//-
PSTCY32_04084	4.94019	-//-
PSTCY32_04091	0.826766	-//-
PSTCY32_04115	1.7389	-//-
PSTCY32_04122	0.578236	sp|O89116|VTI1A_MOUSE Vesicle transport through interaction with t-SNAREs homolog 1A OS=Mus musculus GN=Vti1a PE=1 SV=1//2.24069e-23
PSTCY32_04139	1.35814	-//-
PSTCY32_04140	1.68994	sp|O94523|ACO1_SCHPO Probable acyl-CoA desaturase OS=Schizosaccharomyces pombe (strain 972 / ATCC 24843) GN=SPCC1281.06c PE=3 SV=1//4.28212e-61
PSTCY32_04201	3.13644	sp|Q4P9Q7|SHO1_USTMA High osmolarity signaling protein SHO1 OS=Ustilago maydis (strain 521 / FGSC 9021) GN=SHO1 PE=3 SV=1//1.52386e-12
PSTCY32_04216	1.79815	sp|Q62009|POSTN_MOUSE Periostin OS=Mus musculus GN=Postn PE=1 SV=2//4.74958e-06
PSTCY32_04218	1.42434	sp|O13774|GCH1_SCHPO GTP cyclohydrolase 1 OS=Schizosaccharomyces pombe (strain 972 / ATCC 24843) GN=SPAC17A5.13 PE=1 SV=1//3.38483e-86
PSTCY32_04219	0.956992	sp|O88831|KKCC2_RAT Calcium/calmodulin-dependent protein kinase kinase 2 OS=Rattus norvegicus GN=Camkk2 PE=1 SV=1//6.47772e-51
PSTCY32_04226	1.01822	sp|P08096|TOP2_SCHPO DNA topoisomerase 2 OS=Schizosaccharomyces pombe (strain 972 / ATCC 24843) GN=top2 PE=1 SV=2//0
PSTCY32_04232	1.00202	sp|Q9UT61|MAN1_SCHPO Alpha-mannosidase OS=Schizosaccharomyces pombe (strain 972 / ATCC 24843) GN=ams1 PE=3 SV=1//0
PSTCY32_04237	0.88414	-//-
PSTCY32_04308	1.23359	sp|Q05493|THIK_YARLI 3-ketoacyl-CoA thiolase, peroxisomal OS=Yarrowia lipolytica (strain CLIB 122 / E 150) GN=POT1 PE=3 SV=1//2.67905e-112
PSTCY32_04309	5.93687	sp|Q0D076|MNS1B_ASPTN Probable mannosyl-oligosaccharide alpha-1,2-mannosidase 1B OS=Aspergillus terreus (strain NIH 2624 / FGSC A1156) GN=mns1B PE=3 SV=1//8.94779e-98
PSTCY32_04318	0.842323	sp|Q9VK34|SIR2_DROME NAD-dependent histone deacetylase Sir2 OS=Drosophila melanogaster GN=Sir2 PE=1 SV=1//5.13302e-69
PSTCY32_04350	1.46262	sp|Q9HGM4|SCS3_SCHPO FIT family protein scs3 OS=Schizosaccharomyces pombe (strain 972 / ATCC 24843) GN=scs3 PE=3 SV=1//3.60487e-07
PSTCY32_04360	1.11757	-//-
PSTCY32_04361	1.0106	-//-
PSTCY32_04375	0.813422	sp|Q09793|NUP45_SCHPO Nucleoporin nup45 OS=Schizosaccharomyces pombe (strain 972 / ATCC 24843) GN=nup45 PE=1 SV=2//2.17324e-07
PSTCY32_04376	13.379	sp|Q03125|NRG1_YEAST Transcriptional regulator NRG1 OS=Saccharomyces cerevisiae (strain ATCC 204508 / S288c) GN=NRG1 PE=1 SV=1//7.02756e-17
PSTCY32_04383	3.53535	sp|C6DCH7|6PGL_PECCP 6-phosphogluconolactonase OS=Pectobacterium carotovorum subsp. carotovorum (strain PC1) GN=pgl PE=3 SV=1//3.80198e-27
PSTCY32_04385	0.94878	sp|P06245|KAPB_YEAST cAMP-dependent protein kinase type 2 OS=Saccharomyces cerevisiae (strain ATCC 204508 / S288c) GN=TPK2 PE=1 SV=2//3.8661e-149
PSTCY32_04419	3.1207	sp|Q9UVG5|PRM10_PICSO Pheromone-regulated membrane protein 10 OS=Pichia sorbitophila (strain ATCC MYA-4447 / BCRC 22081 / CBS 7064 / NBRC 10061 / NRRL Y-12695) GN=GNLVRS01_PISO0A10120g PE=3 SV=2//3.71776e-68
PSTCY32_04427	14.7494	sp|Q9UVG5|PRM10_PICSO Pheromone-regulated membrane protein 10 OS=Pichia sorbitophila (strain ATCC MYA-4447 / BCRC 22081 / CBS 7064 / NBRC 10061 / NRRL Y-12695) GN=GNLVRS01_PISO0A10120g PE=3 SV=2//3.36986e-10
PSTCY32_04428	8.36421	sp|C4YTQ0|PRM10_CANAW Pheromone-regulated membrane protein 10 OS=Candida albicans (strain WO-1) GN=CAWG_05545 PE=3 SV=1//1.19089e-28
PSTCY32_04474	1.54489	sp|O36033|YLM1_SCHPO TPR repeat-containing protein C19B12.01 OS=Schizosaccharomyces pombe (strain 972 / ATCC 24843) GN=SPAC19B12.01 PE=3 SV=2//4.05323e-65
PSTCY32_04489	5.7916	sp|Q00859|MAPK_FUSSO Mitogen-activated protein kinase OS=Fusarium solani subsp. pisi GN=MAPK PE=2 SV=1//0
PSTCY32_04510	0.933274	sp|Q9UTB0|YL88_SCHPO Dilute domain-containing protein C25B8.08 OS=Schizosaccharomyces pombe (strain 972 / ATCC 24843) GN=SPAC25B8.08 PE=3 SV=1//2.12879e-08
PSTCY32_04515	1.10248	-//-
PSTCY32_04528	16.2244	-//-
PSTCY32_04536	1.39363	sp|Q6C3E5|LKHA4_YARLI Leukotriene A-4 hydrolase homolog OS=Yarrowia lipolytica (strain CLIB 122 / E 150) GN=YALI0F00396g PE=3 SV=1//3.13003e-159
PSTCY32_04540	8.00476	-//-
PSTCY32_04556	1.21671	sp|Q08844|YO365_YEAST Uncharacterized membrane protein YOR365C OS=Saccharomyces cerevisiae (strain ATCC 204508 / S288c) GN=YOR365C PE=1 SV=1//9.68145e-15
PSTCY32_04564	3.43799	sp|Q9P8P4|PLB2_ASPFU Lysophospholipase 2 OS=Neosartorya fumigata (strain ATCC MYA-4609 / Af293 / CBS 101355 / FGSC A1100) GN=plb2 PE=3 SV=2//1.05681e-65
PSTCY32_04569	0.723413	sp|Q54KG3|VPS51_DICDI Vacuolar protein sorting-associated protein 51 homolog OS=Dictyostelium discoideum GN=vps51 PE=3 SV=1//1.63889e-13
PSTCY32_04572	0.732081	-//-
PSTCY32_04581	2.89903	-//-
PSTCY32_04582	0.879258	sp|A1CP08|MNS1B_ASPCL Probable mannosyl-oligosaccharide alpha-1,2-mannosidase 1B OS=Aspergillus clavatus (strain ATCC 1007 / CBS 513.65 / DSM 816 / NCTC 3887 / NRRL 1) GN=mns1B PE=3 SV=1//7.79364e-96
PSTCY32_04590	0.685773	sp|Q9X248|FABG_THEMA 3-oxoacyl-[acyl-carrier-protein] reductase FabG OS=Thermotoga maritima (strain ATCC 43589 / MSB8 / DSM 3109 / JCM 10099) GN=fabG PE=3 SV=1//1.76132e-30
PSTCY32_04594	1.6734	-//-
PSTCY32_04596	1.17379	-//-
PSTCY32_04597	1.60765	sp|Q9P8P4|PLB2_ASPFU Lysophospholipase 2 OS=Neosartorya fumigata (strain ATCC MYA-4609 / Af293 / CBS 101355 / FGSC A1100) GN=plb2 PE=3 SV=2//4.73272e-67
PSTCY32_04663	1.44518	-//-
PSTCY32_04671	3.30285	-//-
PSTCY32_04673	1.51263	sp|P24637|TBB_PNECA Tubulin beta chain OS=Pneumocystis carinii GN=TUB-B PE=2 SV=1//5.98264e-170
PSTCY32_04674	0.713719	sp|Q9Y7Y8|SYQ_SCHPO Probable glutamine--tRNA ligase OS=Schizosaccharomyces pombe (strain 972 / ATCC 24843) GN=qrs1 PE=3 SV=1//0
PSTCY32_04675	5.31181	-//-
PSTCY32_04680	2.74167	-//-
PSTCY32_04737	1.96754	-//-
PSTCY32_04738	1.25169	-//-
PSTCY32_04741	2.56344	-//-
PSTCY32_04750	2.35076	-//-
PSTCY32_04755	0.826948	sp|Q5R7Q3|NIPA2_PONAB Magnesium transporter NIPA2 OS=Pongo abelii GN=NIPA2 PE=2 SV=1//8.6683e-73
PSTCY32_04769	1.59801	sp|Q8SW18|HD10_ENCCU Homeobox protein HD-10 OS=Encephalitozoon cuniculi (strain GB-M1) GN=HD-10 PE=3 SV=1//2.43311e-20
PSTCY32_04781	1.01473	sp|O13745|TFB1_SCHPO RNA polymerase II transcription factor B subunit 1 OS=Schizosaccharomyces pombe (strain 972 / ATCC 24843) GN=tfb1 PE=1 SV=2//4.51912e-33
PSTCY32_04800	0.837254	sp|Q9USU9|TOA1_SCHPO Transcription initiation factor IIA large subunit OS=Schizosaccharomyces pombe (strain 972 / ATCC 24843) GN=toa1 PE=1 SV=1//6.65038e-14
PSTCY32_04806	5.7308	-//-
PSTCY32_04816	5.26815	-//-
PSTCY32_04849	1.34518	sp|Q94AH3|NIPA4_ARATH Probable magnesium transporter NIPA4 OS=Arabidopsis thaliana GN=At1g71900 PE=2 SV=1//1.82286e-20
PSTCY32_04851	3.00838	-//-
PSTCY32_04871	2.16623	sp|E3K7C3|MTAP1_PUCGT S-methyl-5&apos;-thioadenosine phosphorylase 1 OS=Puccinia graminis f. sp. tritici (strain CRL 75-36-700-3 / race SCCL) GN=PGTG_06409 PE=3 SV=1//0
PSTCY32_04874	1.84199	sp|Q54TM7|DRKD_DICDI Probable serine/threonine-protein kinase drkD OS=Dictyostelium discoideum GN=drkD PE=2 SV=1//1.1e-28
PSTCY32_04897	1.96239	-//-
PSTCY32_04906	2.12	-//-
PSTCY32_04936	1.66688	sp|P36148|GPT2_YEAST Glycerol-3-phosphate O-acyltransferase 2 OS=Saccharomyces cerevisiae (strain ATCC 204508 / S288c) GN=GPT2 PE=1 SV=1//1.20108e-13
PSTCY32_04948	7.4003	-//-
PSTCY32_04955	2.28987	sp|Q9UM11|FZR_HUMAN Fizzy-related protein homolog OS=Homo sapiens GN=FZR1 PE=1 SV=2//7.97494e-141
PSTCY32_04977	1.77754	sp|P55142|GRXC6_ORYSJ Glutaredoxin-C6 OS=Oryza sativa subsp. japonica GN=GRXC6 PE=1 SV=2//1.08723e-16
PSTCY32_04982	1.87534	-//-
PSTCY32_04991	1.13767	-//-
PSTCY32_04997	0.78199	sp|P0CM46|PALA_CRYNJ pH-response regulator protein palA/RIM20 OS=Cryptococcus neoformans var. neoformans serotype D (strain JEC21 / ATCC MYA-565) GN=RIM20 PE=3 SV=1//4.44663e-83
PSTCY32_05013	1.0934	sp|P42839|VNX1_YEAST Low affinity vacuolar monovalent cation/H(+) antiporter OS=Saccharomyces cerevisiae (strain ATCC 204508 / S288c) GN=VNX1 PE=1 SV=1//6.85775e-50
PSTCY32_05028	1.22871	sp|Q8H1D9|TYDP1_ARATH Tyrosyl-DNA phosphodiesterase 1 OS=Arabidopsis thaliana GN=TDP1 PE=1 SV=1//4.56642e-10
PSTCY32_05029	0.545053	sp|Q5K8R6|CXT1_CRYNJ Beta-1,2-xylosyltransferase 1 OS=Cryptococcus neoformans var. neoformans serotype D (strain JEC21 / ATCC MYA-565) GN=CXT1 PE=1 SV=1//2.25257e-10
PSTCY32_05031	2.51211	sp|P30598|CHS1_USTMA Chitin synthase 1 OS=Ustilago maydis (strain 521 / FGSC 9021) GN=CHS1 PE=3 SV=2//0
PSTCY32_05034	1.27296	sp|Q06839|YP097_YEAST PX domain-containing protein YPR097W OS=Saccharomyces cerevisiae (strain ATCC 204508 / S288c) GN=YPR097W PE=1 SV=2//5.08284e-08
PSTCY32_05058	0.857997	sp|O74455|6PGL_SCHPO Probable 6-phosphogluconolactonase OS=Schizosaccharomyces pombe (strain 972 / ATCC 24843) GN=SPCC16C4.10 PE=3 SV=1//4.82589e-32
PSTCY32_05062	0.569219	sp|Q9Y706|CYB5_MORAP Cytochrome b5 OS=Mortierella alpina PE=1 SV=1//9.7075e-28
PSTCY32_05066	2.54181	sp|Q09893|YAI5_SCHPO Uncharacterized protein C24B11.05 OS=Schizosaccharomyces pombe (strain 972 / ATCC 24843) GN=SPAC24B11.05 PE=3 SV=1//1.64504e-44
PSTCY32_05070	13.0167	-//-
PSTCY32_05090	0.703614	sp|P70584|ACDSB_RAT Short/branched chain specific acyl-CoA dehydrogenase, mitochondrial OS=Rattus norvegicus GN=Acadsb PE=1 SV=1//3.98343e-141
PSTCY32_05093	0.9282	sp|Q9HFE8|TRA1_SCHPO Transcription-associated protein 1 OS=Schizosaccharomyces pombe (strain 972 / ATCC 24843) GN=tra1 PE=3 SV=1//1.03958e-159
PSTCY32_05096	0.990538	sp|P10977|CARPV_CANAX Vacuolar aspartic protease OS=Candida albicans GN=APR1 PE=3 SV=3//1.61466e-19
PSTCY32_05097	1.04473	sp|O42630|CARP_ASPFU Vacuolar protease A OS=Neosartorya fumigata (strain ATCC MYA-4609 / Af293 / CBS 101355 / FGSC A1100) GN=pep2 PE=2 SV=1//6.14659e-132
PSTCY32_05098	2.01891	-//-
PSTCY32_05105	1.86498	-//-
PSTCY32_05107	3.08013	sp|P39992|YEC3_YEAST Uncharacterized protein YEL023C OS=Saccharomyces cerevisiae (strain ATCC 204508 / S288c) GN=YEL023C PE=4 SV=1//1.01398e-06
PSTCY32_05120	4.82506	sp|Q9Z0R4|ITSN1_MOUSE Intersectin-1 OS=Mus musculus GN=Itsn1 PE=1 SV=2//1.84094e-16
PSTCY32_05138	7.9296	-//-
PSTCY32_05145	1.88987	sp|P15700|KCY_YEAST Uridylate kinase OS=Saccharomyces cerevisiae (strain ATCC 204508 / S288c) GN=URA6 PE=1 SV=1//2.60256e-85
PSTCY32_05149	7.62441	-//-
PSTCY32_05150	0.819352	sp|Q9P7I2|KCC1_SCHPO Calcium/calmodulin-dependent protein kinase type I OS=Schizosaccharomyces pombe (strain 972 / ATCC 24843) GN=cmk1 PE=1 SV=1//2.33586e-62
PSTCY32_05151	1.77292	-//-
PSTCY32_05183	1.94988	-//-
PSTCY32_05188	2.10837	-//-
PSTCY32_05189	1.67814	sp|B4F6W9|TRIPC_XENTR E3 ubiquitin-protein ligase TRIP12 OS=Xenopus tropicalis GN=trip12 PE=2 SV=1//2.33641e-08
PSTCY32_05204	1.09532	sp|Q9P7B4|YI13_SCHPO Uncharacterized oxidoreductase C521.03 OS=Schizosaccharomyces pombe (strain 972 / ATCC 24843) GN=SPAC521.03 PE=1 SV=1//1.56334e-52
PSTCY32_05207	0.505479	sp|Q9UT19|METE_SCHPO Probable 5-methyltetrahydropteroyltriglutamate--homocysteine methyltransferase OS=Schizosaccharomyces pombe (strain 972 / ATCC 24843) GN=met26 PE=1 SV=1//0
PSTCY32_05210	3.63573	-//-
PSTCY32_05218	0.813097	sp|O74882|SDH3_SCHPO Succinate dehydrogenase cytochrome B subunit, mitochondrial OS=Schizosaccharomyces pombe (strain 972 / ATCC 24843) GN=sdh3 PE=3 SV=1//6.12984e-34
PSTCY32_05267	5.73156	-//-
PSTCY32_05268	9.01817	-//-
PSTCY32_05270	1.33413	sp|Q5AHG6|SCH9_CANAL Serine/threonine-protein kinase SCH9 OS=Candida albicans (strain SC5314 / ATCC MYA-2876) GN=SCH9 PE=3 SV=1//1.626e-149
PSTCY32_05290	4.88232	sp|Q04800|FRP1_SCHPO Ferric reductase transmembrane component 1 OS=Schizosaccharomyces pombe (strain 972 / ATCC 24843) GN=frp1 PE=1 SV=1//4.24271e-27
PSTCY32_05292	2.95553	sp|O94727|FRP2_SCHPO Ferric/cupric reductase transmembrane component 2 OS=Schizosaccharomyces pombe (strain 972 / ATCC 24843) GN=frp2 PE=3 SV=1//6.35581e-17
PSTCY32_05296	1.22365	sp|Q0V3R6|SEC16_PHANO COPII coat assembly protein SEC16 OS=Phaeosphaeria nodorum (strain SN15 / ATCC MYA-4574 / FGSC 10173) GN=SEC16 PE=3 SV=2//2.37344e-44
PSTCY32_05328	2.1039	-//-
PSTCY32_05332	1.22347	sp|P0CS80|TRMB_CRYNJ tRNA (guanine-N(7)-)-methyltransferase OS=Cryptococcus neoformans var. neoformans serotype D (strain JEC21 / ATCC MYA-565) GN=TRM8 PE=3 SV=1//2.60074e-98
PSTCY32_05345	1.08755	sp|P36148|GPT2_YEAST Glycerol-3-phosphate O-acyltransferase 2 OS=Saccharomyces cerevisiae (strain ATCC 204508 / S288c) GN=GPT2 PE=1 SV=1//1.14922e-13
PSTCY32_05359	6.83862	-//-
PSTCY32_05378	1.97008	-//-
PSTCY32_05388	2.14634	sp|Q9UTA1|YL8J_SCHPO Zinc finger protein C25B8.19c OS=Schizosaccharomyces pombe (strain 972 / ATCC 24843) GN=SPAC25B8.19c PE=3 SV=2//5.52012e-13
PSTCY32_05399	2.30461	sp|Q8RY60|Y1733_ARATH DUF21 domain-containing protein At1g47330 OS=Arabidopsis thaliana GN=CBSDUF7 PE=1 SV=1//6.1942e-10
PSTCY32_05400	2.32689	sp|Q9ZQR4|Y2452_ARATH DUF21 domain-containing protein At2g14520 OS=Arabidopsis thaliana GN=CBSDUF3 PE=2 SV=2//1.314e-76
PSTCY32_05405	0.718514	-//-
PSTCY32_05409	4.4512	sp|P15454|KGUA_YEAST Guanylate kinase OS=Saccharomyces cerevisiae (strain ATCC 204508 / S288c) GN=GUK1 PE=1 SV=2//2.00494e-54
PSTCY32_05438	1.53204	sp|O14229|SFC1_SCHPO Transcription factor tau subunit sfc1 OS=Schizosaccharomyces pombe (strain 972 / ATCC 24843) GN=sfc1 PE=1 SV=2//1.1375e-16
PSTCY32_05442	1.03785	sp|O60119|YH75_SCHPO Vesicle-associated membrane protein-associated protein C16G5.05c OS=Schizosaccharomyces pombe (strain 972 / ATCC 24843) GN=SPBC16G5.05c PE=1 SV=1//7.32306e-31
PSTCY32_05444	1.35365	-//-
PSTCY32_05476	0.723464	sp|Q9LFU9|GNA1_ARATH Glucosamine 6-phosphate N-acetyltransferase OS=Arabidopsis thaliana GN=GNA1 PE=1 SV=1//3.70131e-30
PSTCY32_05495	0.768295	sp|P20654|PP1_EMENI Serine/threonine-protein phosphatase PP1 OS=Emericella nidulans (strain FGSC A4 / ATCC 38163 / CBS 112.46 / NRRL 194 / M139) GN=bimG PE=2 SV=1//0
PSTCY32_05497	4.65767	sp|Q03516|RSN1_YEAST Uncharacterized protein RSN1 OS=Saccharomyces cerevisiae (strain ATCC 204508 / S288c) GN=RSN1 PE=1 SV=1//4.76977e-93
PSTCY32_05504	1.46411	-//-
PSTCY32_05508	3.12009	-//-
PSTCY32_05511	1.2514	sp|Q4WMP0|EXGD_ASPFU Probable glucan 1,3-beta-glucosidase D OS=Neosartorya fumigata (strain ATCC MYA-4609 / Af293 / CBS 101355 / FGSC A1100) GN=exgD PE=3 SV=1//3.88286e-73
PSTCY32_05550	2.14265	-//-
PSTCY32_05574	1.63465	-//-
PSTCY32_05580	1.91784	-//-
PSTCY32_05599	1.92813	-//-
PSTCY32_05610	1.12592	sp|Q96UV5|GLNA_HEBCY Glutamine synthetase OS=Hebeloma cylindrosporum GN=GLN1 PE=2 SV=1//0
PSTCY32_05619	1.64139	-//-
PSTCY32_05624	3.69175	sp|Q8GS71|FRA1_ARATH Kinesin-like protein FRA1 OS=Arabidopsis thaliana GN=FRA1 PE=1 SV=1//4.44857e-60
PSTCY32_05636	1.52964	sp|O23300|ECI3_ARATH Enoyl-CoA delta isomerase 3 OS=Arabidopsis thaliana GN=ECI3 PE=1 SV=1//3.51014e-21
PSTCY32_05649	0.775011	sp|O94556|APC8_SCHPO Anaphase-promoting complex subunit 8 OS=Schizosaccharomyces pombe (strain 972 / ATCC 24843) GN=cut23 PE=1 SV=2//7.1893e-102
PSTCY32_05656	2.09424	sp|E3L8A5|KEX1_PUCGT Pheromone-processing carboxypeptidase KEX1 OS=Puccinia graminis f. sp. tritici (strain CRL 75-36-700-3 / race SCCL) GN=KEX1 PE=3 SV=2//0
PSTCY32_05662	7.81626	sp|P9WP43|CUT1_MYCTU Probable cutinase Rv1984c OS=Mycobacterium tuberculosis (strain ATCC 25618 / H37Rv) GN=Rv1984c PE=1 SV=1//1.80539e-10
PSTCY32_05669	1.42988	sp|O59715|DEGS_SCHPO Dihydroceramide delta(4)-desaturase OS=Schizosaccharomyces pombe (strain 972 / ATCC 24843) GN=dsd1 PE=3 SV=1//2.44966e-87
PSTCY32_05686	1.04784	-//-
PSTCY32_05711	3.2377	-//-
PSTCY32_05724	1.69994	sp|Q92609|TBCD5_HUMAN TBC1 domain family member 5 OS=Homo sapiens GN=TBC1D5 PE=1 SV=1//5.26105e-49
PSTCY32_05744	0.548609	sp|O64644|SAP18_ARATH Histone deacetylase complex subunit SAP18 OS=Arabidopsis thaliana GN=At2g45640 PE=1 SV=1//1.02544e-12
PSTCY32_05760	0.42733	sp|Q10173|NUF2_SCHPO Kinetochore protein nuf2 OS=Schizosaccharomyces pombe (strain 972 / ATCC 24843) GN=nuf2 PE=1 SV=1//5.48457e-17
PSTCY32_05767	1.23815	-//-
PSTCY32_05769	0.894144	-//-
PSTCY32_05770	2.79116	-//-
PSTCY32_05771	6.85896	sp|Q62219|TGFI1_MOUSE Transforming growth factor beta-1-induced transcript 1 protein OS=Mus musculus GN=Tgfb1i1 PE=1 SV=2//3.28942e-10
PSTCY32_05780	3.75697	-//-
PSTCY32_05806	2.26948	sp|Q9USH7|PSY1_SCHPO Syntaxin-like protein psy1 OS=Schizosaccharomyces pombe (strain 972 / ATCC 24843) GN=psy1 PE=3 SV=1//7.58657e-37
PSTCY32_05808	4.21663	-//-
PSTCY32_05820	1.29093	sp|P0CQ26|ATP23_CRYNJ Mitochondrial inner membrane protease ATP23 OS=Cryptococcus neoformans var. neoformans serotype D (strain JEC21 / ATCC MYA-565) GN=ATP23 PE=3 SV=1//1.68006e-43
PSTCY32_05822	0.888885	sp|P00508|AATM_CHICK Aspartate aminotransferase, mitochondrial OS=Gallus gallus GN=GOT2 PE=1 SV=2//2.09898e-161
PSTCY32_05851	1.91328	sp|A7NRA6|UPP_ROSCS Uracil phosphoribosyltransferase OS=Roseiflexus castenholzii (strain DSM 13941 / HLO8) GN=upp PE=3 SV=1//5.86013e-53
PSTCY32_05905	1.74006	-//-
PSTCY32_05913	2.01095	sp|Q9USR3|STT4_SCHPO Phosphatidylinositol 4-kinase stt4 OS=Schizosaccharomyces pombe (strain 972 / ATCC 24843) GN=stt4 PE=3 SV=1//0
PSTCY32_05945	1.58855	-//-
PSTCY32_05967	1.13852	-//-
PSTCY32_05969	0.823833	-//-
PSTCY32_05981	6.1962	-//-
PSTCY32_05983	7.43453	-//-
PSTCY32_05985	1.2624	sp|Q9JHI5|IVD_MOUSE Isovaleryl-CoA dehydrogenase, mitochondrial OS=Mus musculus GN=Ivd PE=1 SV=1//8.92484e-151
PSTCY32_05995	4.71364	-//-
PSTCY32_05996	2.55181	-//-
PSTCY32_05997	1.54335	sp|Q9P7C1|YKU3_SCHPO Uncharacterized J domain-containing protein C2E1P5.03 OS=Schizosaccharomyces pombe (strain 972 / ATCC 24843) GN=SPAC2E1P5.03 PE=3 SV=1//1.19986e-34
PSTCY32_06015	2.12277	sp|Q99385|VCX1_YEAST Vacuolar calcium ion transporter OS=Saccharomyces cerevisiae (strain ATCC 204508 / S288c) GN=VCX1 PE=1 SV=1//2.51718e-62
PSTCY32_06024	1.16496	sp|Q4HXT6|PMP3_GIBZE Plasma membrane proteolipid 3 OS=Gibberella zeae (strain PH-1 / ATCC MYA-4620 / FGSC 9075 / NRRL 31084) GN=PMP3 PE=3 SV=2//3.73622e-29
PSTCY32_06044	1.14818	-//-
PSTCY32_06051	2.86101	sp|Q8X1T0|SDU1_SCHPO DeSI-like protein sdu1 OS=Schizosaccharomyces pombe (strain 972 / ATCC 24843) GN=sdu1 PE=1 SV=1//2.5407e-11
PSTCY32_06080	2.10418	-//-
PSTCY32_06082	5.53898	-//-
PSTCY32_06102	1.56528	sp|Q76PD2|HEL2_SCHPO E3 ubiquitin-protein ligase hel2 OS=Schizosaccharomyces pombe (strain 972 / ATCC 24843) GN=SPCC1223.01 PE=1 SV=2//5.74735e-78
PSTCY32_06116	14.9713	-//-
PSTCY32_06135	0.857204	sp|P87068|ATG8_LACBI Autophagy-related protein 8 OS=Laccaria bicolor GN=ATG8 PE=2 SV=2//3.58079e-79
PSTCY32_06138	1.382	sp|Q1JPL4|NDB1_ARATH External alternative NAD(P)H-ubiquinone oxidoreductase B1, mitochondrial OS=Arabidopsis thaliana GN=NDB1 PE=1 SV=1//1.08376e-76
PSTCY32_06156	0.600584	sp|Q60HG7|CGL_MACFA Cystathionine gamma-lyase OS=Macaca fascicularis GN=CTH PE=2 SV=1//2.3392e-105
PSTCY32_06178	0.705494	sp|O14031|PGT1_SCHPO Glutathione transporter 1 OS=Schizosaccharomyces pombe (strain 972 / ATCC 24843) GN=pgt1 PE=1 SV=1//0
PSTCY32_06182	0.578465	sp|P07046|3SHD_NEUCR 3-dehydroshikimate dehydratase OS=Neurospora crassa (strain ATCC 24698 / 74-OR23-1A / CBS 708.71 / DSM 1257 / FGSC 987) GN=qa-4 PE=4 SV=1//1.99088e-20
PSTCY32_06187	1.56777	-//-
PSTCY32_06194	0.564923	sp|P23710|NDUS3_NEUCR NADH-ubiquinone oxidoreductase 30.4 kDa subunit, mitochondrial OS=Neurospora crassa (strain ATCC 24698 / 74-OR23-1A / CBS 708.71 / DSM 1257 / FGSC 987) GN=nuo-31 PE=2 SV=2//3.12615e-88
PSTCY32_06195	0.764368	sp|Q08422|TMC1_YEAST AN1-type zinc finger protein TMC1 OS=Saccharomyces cerevisiae (strain ATCC 204508 / S288c) GN=TMC1 PE=1 SV=1//1.25267e-08
PSTCY32_06202	2.77607	sp|Q9URV1|PLG7_SCHPO Putative phospholipase A2 OS=Schizosaccharomyces pombe (strain 972 / ATCC 24843) GN=plg7 PE=3 SV=1//2.90064e-13
PSTCY32_06213	0.663035	-//-
PSTCY32_06225	1.19332	sp|O14197|YDQ4_SCHPO Uncharacterized transporter C5D6.04 OS=Schizosaccharomyces pombe (strain 972 / ATCC 24843) GN=SPAC5D6.04 PE=3 SV=1//1.83108e-31
PSTCY32_06227	1.14678	-//-
PSTCY32_06234	0.826087	sp|Q9LFP1|VA713_ARATH Vesicle-associated membrane protein 713 OS=Arabidopsis thaliana GN=VAMP713 PE=2 SV=1//4.56011e-42
PSTCY32_06268	0.654749	-//-
PSTCY32_06293	0.462438	sp|P50138|ACT_PUCGR Actin OS=Puccinia graminis PE=3 SV=1//0
PSTCY32_06312	1.59807	-//-
PSTCY32_06342	1.32296	sp|A5H0J4|UPP_LACKL Uracil phosphoribosyltransferase OS=Lachancea kluyveri GN=FUR1 PE=3 SV=1//4.64237e-86
PSTCY32_06386	1.35712	-//-
PSTCY32_06404	1.28533	sp|Q54WM0|T1843_DICDI Transmembrane protein 184 homolog DDB_G0279555 OS=Dictyostelium discoideum GN=tmem184C PE=3 SV=1//1.34402e-37
PSTCY32_06406	4.29912	-//-
PSTCY32_06425	4.69533	-//-
PSTCY32_06442	1.10569	-//-
PSTCY32_06446	1.80174	sp|Q76PD2|HEL2_SCHPO E3 ubiquitin-protein ligase hel2 OS=Schizosaccharomyces pombe (strain 972 / ATCC 24843) GN=SPCC1223.01 PE=1 SV=2//1.6427e-72
PSTCY32_06452	0.907071	-//-
PSTCY32_06462	1.54245	sp|P0C7B6|GLNA2_DICDI Type-1 glutamine synthetase 2 OS=Dictyostelium discoideum GN=glnA2 PE=1 SV=1//2.63197e-115
PSTCY32_06474	1.36899	sp|Q7S8C2|MED21_NEUCR Mediator of RNA polymerase II transcription subunit 21 OS=Neurospora crassa (strain ATCC 24698 / 74-OR23-1A / CBS 708.71 / DSM 1257 / FGSC 987) GN=srb-7 PE=3 SV=1//8.46957e-08
PSTCY32_06500	1.60361	sp|Q8BR93|HARB1_MOUSE Putative nuclease HARBI1 OS=Mus musculus GN=Harbi1 PE=2 SV=1//1.80501e-08
PSTCY32_06504	1.85664	-//-
PSTCY32_06507	0.86441	sp|P0CQ48|RM27_CRYNJ 54S ribosomal protein L27, mitochondrial OS=Cryptococcus neoformans var. neoformans serotype D (strain JEC21 / ATCC MYA-565) GN=RPL27 PE=3 SV=1//4.79809e-26
PSTCY32_06517	1.11428	sp|A7NRA6|UPP_ROSCS Uracil phosphoribosyltransferase OS=Roseiflexus castenholzii (strain DSM 13941 / HLO8) GN=upp PE=3 SV=1//6.5958e-53
PSTCY32_06524	0.956743	-//-
PSTCY32_06550	3.47045	sp|Q9USX0|PVG3_SCHPO Beta-1,3-galactosyltransferase pvg3 OS=Schizosaccharomyces pombe (strain 972 / ATCC 24843) GN=pvg3 PE=1 SV=1//1.5397e-09
PSTCY32_06565	7.76705	sp|Q5R5X3|PUM1_PONAB Pumilio homolog 1 OS=Pongo abelii GN=PUM1 PE=2 SV=1//9.05355e-12
PSTCY32_06582	0.636421	-//-
PSTCY32_06604	0.644857	sp|A7M7B9|NTH_CHICK Endonuclease III-like protein 1 OS=Gallus gallus GN=NTHL1 PE=2 SV=1//1.71895e-62
PSTCY32_06605	1.48501	-//-
PSTCY32_06617	0.538937	-//-
PSTCY32_06622	1.85633	-//-
PSTCY32_06624	3.9964	sp|P36598|THI1_SCHPO Thiamine repressible genes regulatory protein thi1 OS=Schizosaccharomyces pombe (strain 972 / ATCC 24843) GN=thi1 PE=1 SV=2//1.49013e-09
PSTCY32_06644	1.36545	sp|P72926|Y1024_SYNY3 UPF0187 protein sll1024 OS=Synechocystis sp. (strain PCC 6803 / Kazusa) GN=sll1024 PE=3 SV=2//7.05295e-08
PSTCY32_06652	0.691732	-//-
PSTCY32_06660	2.0621	sp|Q9ZR07|FRDA_ARATH Frataxin, mitochondrial OS=Arabidopsis thaliana GN=FH PE=1 SV=2//4.156e-24
PSTCY32_06661	0.718185	sp|P50861|RIB4_YEAST 6,7-dimethyl-8-ribityllumazine synthase OS=Saccharomyces cerevisiae (strain ATCC 204508 / S288c) GN=RIB4 PE=1 SV=2//2.98027e-43
PSTCY32_06673	0.609959	sp|P73689|SPPA_SYNY3 Protease 4 OS=Synechocystis sp. (strain PCC 6803 / Kazusa) GN=sppA PE=3 SV=1//1.67211e-35
PSTCY32_06674	0.749463	sp|Q14204|DYHC1_HUMAN Cytoplasmic dynein 1 heavy chain 1 OS=Homo sapiens GN=DYNC1H1 PE=1 SV=5//0
PSTCY32_06678	2.21996	-//-
PSTCY32_06681	1.14795	sp|Q09925|LCB2_SCHPO Serine palmitoyltransferase 2 OS=Schizosaccharomyces pombe (strain 972 / ATCC 24843) GN=lcb2 PE=3 SV=1//4.91779e-166
PSTCY32_06688	6.78735	-//-
PSTCY32_06704	2.7449	-//-
PSTCY32_06705	3.61546	-//-
PSTCY32_06718	1.26877	sp|O59729|SLPI_SCHPO Uncharacterized protein slp1 OS=Schizosaccharomyces pombe (strain 972 / ATCC 24843) GN=SPBC3E7.09 PE=3 SV=1//8.61879e-07
PSTCY32_06730	8.40313	-//-
PSTCY32_06731	3.68651	sp|Q75WS4|CRYD_XENLA Cryptochrome DASH OS=Xenopus laevis GN=cry-dash PE=2 SV=1//1.06481e-121
PSTCY32_06735	1.03783	-//-
PSTCY32_06764	4.22658	-//-
PSTCY32_06765	1.34276	sp|P40996|SCD2_SCHPO Protein scd2/ral3 OS=Schizosaccharomyces pombe (strain 972 / ATCC 24843) GN=scd2 PE=3 SV=1//2.43829e-20
PSTCY32_06766	2.93568	-//-
PSTCY32_06781	2.44608	-//-
PSTCY32_06789	6.53003	sp|Q2NCA3|LVHK1_ERYLH Blue-light-activated histidine kinase 1 OS=Erythrobacter litoralis (strain HTCC2594) GN=ELI_02980 PE=1 SV=1//5.48012e-18
PSTCY32_06792	0.809563	sp|Q9P3I3|ARGD_NEUCR Acetylornithine aminotransferase, mitochondrial OS=Neurospora crassa (strain ATCC 24698 / 74-OR23-1A / CBS 708.71 / DSM 1257 / FGSC 987) GN=arg-8 PE=3 SV=1//1.97678e-144
PSTCY32_06815	4.51421	-//-
PSTCY32_06816	10.8579	-//-
PSTCY32_06830	1.67737	-//-
PSTCY32_06851	8.5089	sp|Q8DP63|PGDA_STRR6 Peptidoglycan-N-acetylglucosamine deacetylase OS=Streptococcus pneumoniae (strain ATCC BAA-255 / R6) GN=pgdA PE=1 SV=1//2.52508e-15
PSTCY32_06861	1.95195	sp|O14109|MAF1_SCHPO Repressor of RNA polymerase III transcription maf1 OS=Schizosaccharomyces pombe (strain 972 / ATCC 24843) GN=maf1 PE=1 SV=5//3.58474e-22
PSTCY32_06896	0.834732	-//-
PSTCY32_06900	0.639494	sp|Q9DC70|NDUS7_MOUSE NADH dehydrogenase [ubiquinone] iron-sulfur protein 7, mitochondrial OS=Mus musculus GN=Ndufs7 PE=1 SV=1//2.01885e-78
PSTCY32_06908	0.980012	sp|P35520|CBS_HUMAN Cystathionine beta-synthase OS=Homo sapiens GN=CBS PE=1 SV=2//2.52534e-98
PSTCY32_06911	0.874657	-//-
PSTCY32_06918	2.05193	-//-
PSTCY32_06941	7.8008	-//-
PSTCY32_06963	1.57525	sp|P04821|CDC25_YEAST Cell division control protein 25 OS=Saccharomyces cerevisiae (strain ATCC 204508 / S288c) GN=CDC25 PE=1 SV=1//1.64696e-49
PSTCY32_06966	0.990598	-//-
PSTCY32_06969	1.10475	-//-
PSTCY32_06981	0.96347	sp|O43085|DSC1_SCHPO DSC E3 ubiquitin ligase complex subunit 1 OS=Schizosaccharomyces pombe (strain 972 / ATCC 24843) GN=dsc1 PE=1 SV=2//8.23774e-13
PSTCY32_06983	2.85821	-//-
PSTCY32_06998	0.577574	sp|O94323|YGK5_SCHPO Uncharacterized pyrophosphatase/phosphodiesterase C725.05c OS=Schizosaccharomyces pombe (strain 972 / ATCC 24843) GN=SPBC725.05c PE=3 SV=1//1.98735e-81
PSTCY32_07009	3.35794	-//-
PSTCY32_07017	1.92015	-//-
PSTCY32_07023	1.16449	-//-
PSTCY32_07030	1.43348	sp|Q7VL09|BIOF_HAEDU 8-amino-7-oxononanoate synthase OS=Haemophilus ducreyi (strain 35000HP / ATCC 700724) GN=HD_1684 PE=3 SV=1//9.38242e-45
PSTCY32_07035	1.19965	-//-
PSTCY32_07044	3.23349	-//-
PSTCY32_07056	5.55363	-//-
PSTCY32_07058	1.59777	-//-
PSTCY32_07066	4.68341	-//-
PSTCY32_07068	2.3245	sp|P53388|DIP5_YEAST Dicarboxylic amino acid permease OS=Saccharomyces cerevisiae (strain ATCC 204508 / S288c) GN=DIP5 PE=1 SV=1//1.59615e-104
PSTCY32_07069	9.3609	-//-
PSTCY32_07070	1.64453	sp|Q4P553|HAT2_USTMA Histone acetyltransferase type B subunit 2 OS=Ustilago maydis (strain 521 / FGSC 9021) GN=HAT2 PE=3 SV=1//7.47626e-168
PSTCY32_07092	2.27304	sp|P53285|VPS62_YEAST Vacuolar protein sorting-associated protein 62 OS=Saccharomyces cerevisiae (strain ATCC 204508 / S288c) GN=VPS62 PE=1 SV=1//6.79141e-25
PSTCY32_07096	0.932306	sp|O14169|PGC1_SCHPO Phosphatidylglycerol phospholipase C OS=Schizosaccharomyces pombe (strain 972 / ATCC 24843) GN=SPAC4D7.02c PE=3 SV=2//5.77225e-18
PSTCY32_07099	1.57947	-//-
PSTCY32_07150	3.19547	sp|A5WFR0|PIF1_PSYWF ATP-dependent DNA helicase pif1 OS=Psychrobacter sp. (strain PRwf-1) GN=pif1 PE=3 SV=1//9.10788e-16
PSTCY32_07159	2.59028	sp|P08770|TRA1_MAIZE Putative AC transposase OS=Zea mays PE=2 SV=2//4.48757e-08
PSTCY32_07167	1.00402	sp|P38256|YBU6_YEAST Uncharacterized protein YBR096W OS=Saccharomyces cerevisiae (strain ATCC 204508 / S288c) GN=YBR096W PE=1 SV=1//1.78252e-10
PSTCY32_07184	0.630556	-//-
PSTCY32_07213	3.12519	-//-
PSTCY32_07220	1.4554	sp|Q55EX9|Y8948_DICDI Putative methyltransferase DDB_G0268948 OS=Dictyostelium discoideum GN=DDB_G0268948 PE=1 SV=2//2.64446e-15
PSTCY32_07222	0.454207	sp|Q8GYB1|NUD15_ARATH Nudix hydrolase 15, mitochondrial OS=Arabidopsis thaliana GN=NUDT15 PE=1 SV=2//2.34528e-26
PSTCY32_07223	2.56211	sp|Q09925|LCB2_SCHPO Serine palmitoyltransferase 2 OS=Schizosaccharomyces pombe (strain 972 / ATCC 24843) GN=lcb2 PE=3 SV=1//8.73302e-177
PSTCY32_07224	3.42897	sp|Q9C101|YKT8_SCHPO Uncharacterized MFS-type transporter PB1E7.08c OS=Schizosaccharomyces pombe (strain 972 / ATCC 24843) GN=SPAPB1E7.08c PE=1 SV=1//1.66736e-149
PSTCY32_07227	0.751424	-//-
PSTCY32_07251	0.528043	sp|O74825|RPB4_SCHPO DNA-directed RNA polymerase II subunit rpb4 OS=Schizosaccharomyces pombe (strain 972 / ATCC 24843) GN=rpb4 PE=1 SV=1//1.8861e-26
PSTCY32_07254	0.965214	sp|Q4PFA7|MDM34_USTMA Mitochondrial distribution and morphology protein 34 OS=Ustilago maydis (strain 521 / FGSC 9021) GN=MDM34 PE=3 SV=1//8.18318e-75
PSTCY32_07255	0.922663	sp|P36617|RAD16_SCHPO DNA repair protein rad16 OS=Schizosaccharomyces pombe (strain 972 / ATCC 24843) GN=rad16 PE=1 SV=2//2.77899e-150
PSTCY32_07256	1.36595	sp|P49349|FPPS_KLULA Farnesyl pyrophosphate synthase OS=Kluyveromyces lactis (strain ATCC 8585 / CBS 2359 / DSM 70799 / NBRC 1267 / NRRL Y-1140 / WM37) GN=FPS1 PE=3 SV=1//9.62995e-149
PSTCY32_07258	0.736696	sp|P38788|SSZ1_YEAST Ribosome-associated complex subunit SSZ1 OS=Saccharomyces cerevisiae (strain ATCC 204508 / S288c) GN=SSZ1 PE=1 SV=2//1.98554e-67
PSTCY32_07285	1.67772	sp|Q07821|ISA1_YEAST Iron-sulfur assembly protein 1 OS=Saccharomyces cerevisiae (strain ATCC 204508 / S288c) GN=ISA1 PE=1 SV=1//3.00587e-37
PSTCY32_07295	2.78194	sp|P80235|CACM_YEAST Putative mitochondrial carnitine O-acetyltransferase OS=Saccharomyces cerevisiae (strain ATCC 204508 / S288c) GN=YAT1 PE=1 SV=2//9.53323e-08
PSTCY32_07303	5.48799	sp|P80235|CACM_YEAST Putative mitochondrial carnitine O-acetyltransferase OS=Saccharomyces cerevisiae (strain ATCC 204508 / S288c) GN=YAT1 PE=1 SV=2//1.79373e-155
PSTCY32_07323	0.756551	-//-
PSTCY32_07327	0.902865	sp|Q09910|YAJB_SCHPO Uncharacterized protein C30D11.11 OS=Schizosaccharomyces pombe (strain 972 / ATCC 24843) GN=SPAC30D11.11 PE=4 SV=1//1.35492e-57
PSTCY32_07329	0.757128	sp|Q9DC70|NDUS7_MOUSE NADH dehydrogenase [ubiquinone] iron-sulfur protein 7, mitochondrial OS=Mus musculus GN=Ndufs7 PE=1 SV=1//1.72116e-75
PSTCY32_07330	0.883363	sp|A7RK30|QORL2_NEMVE Quinone oxidoreductase-like protein 2 homolog OS=Nematostella vectensis GN=v1g238856 PE=3 SV=1//5.2843e-34
PSTCY32_07356	5.38274	-//-
PSTCY32_07362	1.23053	-//-
PSTCY32_07363	1.07812	-//-
PSTCY32_07364	0.934191	-//-
PSTCY32_07374	2.54775	sp|O74504|YJD1_SCHPO UPF0590 protein C594.01 OS=Schizosaccharomyces pombe (strain 972 / ATCC 24843) GN=SPCC594.01 PE=1 SV=2//7.77456e-25
PSTCY32_07386	1.74926	-//-
PSTCY32_07388	3.00133	-//-
PSTCY32_07389	1.31668	sp|O74935|ACOX2_YARLI Acyl-coenzyme A oxidase 2 OS=Yarrowia lipolytica (strain CLIB 122 / E 150) GN=POX2 PE=1 SV=1//0
PSTCY32_07401	3.19216	sp|Q9US44|YIZG_SCHPO Uncharacterized transporter C1002.16c OS=Schizosaccharomyces pombe (strain 972 / ATCC 24843) GN=SPAC1002.16c PE=3 SV=1//3.70281e-22
PSTCY32_07406	1.89523	sp|Q92459|FDFT_USTMA Squalene synthase OS=Ustilago maydis (strain 521 / FGSC 9021) GN=ERG9 PE=3 SV=2//1.56435e-144
PSTCY32_07411	5.45436	-//-
PSTCY32_07412	2.82011	-//-
PSTCY32_07415	1.52081	sp|Q9P7J5|YJNA_SCHPO Uncharacterized AAA domain-containing protein C24B10.10c OS=Schizosaccharomyces pombe (strain 972 / ATCC 24843) GN=SPCC24B10.10c PE=3 SV=1//1.43298e-105
PSTCY32_07423	1.11397	-//-
PSTCY32_07426	0.872765	-//-
PSTCY32_07449	8.32392	-//-
PSTCY32_07456	1.30958	sp|Q556Z3|TPC10_DICDI Trafficking protein particle complex subunit 10 OS=Dictyostelium discoideum GN=trapcc10-1 PE=3 SV=1//2.26825e-33
PSTCY32_07457	7.29245	sp|Q8TG11|CSK2C_NEUCR Casein kinase II subunit beta-2 OS=Neurospora crassa (strain ATCC 24698 / 74-OR23-1A / CBS 708.71 / DSM 1257 / FGSC 987) GN=ckb-2 PE=2 SV=1//3.57439e-89
PSTCY32_07458	1.05972	sp|O43012|DCTD_SCHPO Deoxycytidylate deaminase OS=Schizosaccharomyces pombe (strain 972 / ATCC 24843) GN=SPBC2G2.13c PE=3 SV=2//1.13062e-71
PSTCY32_07463	0.674378	sp|Q10093|YAOE_SCHPO Uncharacterized protein C11D3.14c OS=Schizosaccharomyces pombe (strain 972 / ATCC 24843) GN=SPAC11D3.14c PE=3 SV=1//3.36911e-157
PSTCY32_07477	0.78134	sp|O95685|PPR3D_HUMAN Protein phosphatase 1 regulatory subunit 3D OS=Homo sapiens GN=PPP1R3D PE=1 SV=1//4.99826e-13
PSTCY32_07524	4.30736	-//-
PSTCY32_07525	0.769796	sp|P40915|NDUV2_NEUCR NADH-ubiquinone oxidoreductase 24 kDa subunit, mitochondrial OS=Neurospora crassa (strain ATCC 24698 / 74-OR23-1A / CBS 708.71 / DSM 1257 / FGSC 987) GN=nuo-24 PE=2 SV=1//6.67003e-71
PSTCY32_07526	5.72802	-//-
PSTCY32_07529	2.37246	sp|Q9P7W0|OPA3_SCHPO OPA3-like protein OS=Schizosaccharomyces pombe (strain 972 / ATCC 24843) GN=SPBC1703.11 PE=3 SV=1//2.23394e-16
PSTCY32_07574	1.59643	sp|Q9UTN8|UBC14_SCHPO Ubiquitin-conjugating enzyme E2 14 OS=Schizosaccharomyces pombe (strain 972 / ATCC 24843) GN=ubc14 PE=3 SV=1//1.93617e-41
PSTCY32_07586	1.09339	sp|Q8BJA2|S41A1_MOUSE Solute carrier family 41 member 1 OS=Mus musculus GN=Slc41a1 PE=2 SV=1//1.29932e-41
PSTCY32_07587	6.31226	-//-
PSTCY32_07588	1.94782	-//-
PSTCY32_07590	1.95407	-//-
PSTCY32_07592	0.713469	sp|Q10298|YD44_SCHPO Putative serine/threonine-protein phosphatase C22H10.04 OS=Schizosaccharomyces pombe (strain 972 / ATCC 24843) GN=SPAC22H10.04 PE=3 SV=1//9.07876e-63
PSTCY32_07594	1.90407	-//-
PSTCY32_07595	6.4015	sp|Q10199|IMP2_SCHPO Septation protein imp2 OS=Schizosaccharomyces pombe (strain 972 / ATCC 24843) GN=imp2 PE=1 SV=1//7.76971e-42
PSTCY32_07601	0.640785	sp|O61122|SVKA_DICDI Serine/threonine-protein kinase svkA OS=Dictyostelium discoideum GN=svkA PE=1 SV=1//7.95152e-102
PSTCY32_07603	3.31531	-//-
PSTCY32_07605	4.61289	sp|P0CT40|TF29_SCHPO Transposon Tf2-9 polyprotein OS=Schizosaccharomyces pombe (strain 972 / ATCC 24843) GN=Tf2-9 PE=3 SV=1//4.23557e-08
PSTCY32_07623	1.63452	-//-
PSTCY32_07630	1.00984	sp|P53326|YG5L_YEAST Uncharacterized protein YGR266W OS=Saccharomyces cerevisiae (strain ATCC 204508 / S288c) GN=YGR266W PE=1 SV=1//2.4913e-94
PSTCY32_07642	4.1754	-//-
PSTCY32_07645	1.12113	sp|O94582|TRPE_SCHPO Probable anthranilate synthase component 1 OS=Schizosaccharomyces pombe (strain 972 / ATCC 24843) GN=trp3 PE=1 SV=1//0
PSTCY32_07650	0.917129	-//-
PSTCY32_07654	1.39191	-//-
PSTCY32_07675	1.14346	sp|Q91YY4|ATPF2_MOUSE ATP synthase mitochondrial F1 complex assembly factor 2 OS=Mus musculus GN=Atpaf2 PE=1 SV=1//1.75084e-24
PSTCY32_07686	6.10725	-//-
PSTCY32_07688	3.00743	-//-
PSTCY32_07693	1.4679	-//-
PSTCY32_07695	0.731814	sp|Q28653|2A5D_RABIT Serine/threonine-protein phosphatase 2A 56 kDa regulatory subunit delta isoform OS=Oryctolagus cuniculus GN=PPP2R5D PE=2 SV=1//0
PSTCY32_07722	0.993947	sp|O59763|OCA2_SCHPO Serine/threonine-protein kinase oca2 OS=Schizosaccharomyces pombe (strain 972 / ATCC 24843) GN=oca2 PE=1 SV=1//4.55642e-77
PSTCY32_07729	7.17905	-//-
PSTCY32_07730	13.2943	-//-
PSTCY32_07756	2.0898	-//-
PSTCY32_07762	1.0527	sp|Q8GXS3|CFIS2_ARATH Pre-mRNA cleavage factor Im 25 kDa subunit 2 OS=Arabidopsis thaliana GN=CFIS2 PE=1 SV=1//3.60517e-72
PSTCY32_07769	1.97794	-//-
PSTCY32_07779	1.87221	sp|P10978|POLX_TOBAC Retrovirus-related Pol polyprotein from transposon TNT 1-94 OS=Nicotiana tabacum PE=2 SV=1//1.15267e-06
PSTCY32_07780	2.50351	-//-
PSTCY32_07781	0.844834	sp|P87184|ALP2_ASPFU Alkaline protease 2 OS=Neosartorya fumigata (strain ATCC MYA-4609 / Af293 / CBS 101355 / FGSC A1100) GN=alp2 PE=1 SV=1//1.06306e-114
PSTCY32_07782	0.992665	sp|O94680|PDAT_SCHPO Phospholipid:diacylglycerol acyltransferase OS=Schizosaccharomyces pombe (strain 972 / ATCC 24843) GN=plh1 PE=1 SV=2//2.90127e-155
PSTCY32_07811	15.7799	-//-
PSTCY32_07846	13.8203	-//-
PSTCY32_07848	2.2382	-//-
PSTCY32_07857	0.974735	sp|Q9HGQ2|TRM4A_SCHPO Multisite-specific tRNA:(cytosine-C(5))-methyltransferase trm4a OS=Schizosaccharomyces pombe (strain 972 / ATCC 24843) GN=trm4a PE=1 SV=3//5.76303e-18
PSTCY32_07859	1.14519	sp|O74335|RGA5_SCHPO Rho-GTPase-activating protein 5 OS=Schizosaccharomyces pombe (strain 972 / ATCC 24843) GN=rga5 PE=3 SV=2//4.85826e-35
PSTCY32_07869	1.31406	-//-
PSTCY32_07879	0.641846	-//-
PSTCY32_07882	0.823546	sp|P55251|LEUC_RHIPU 3-isopropylmalate dehydratase OS=Rhizomucor pusillus GN=LEUA PE=3 SV=1//0
PSTCY32_07888	2.13416	sp|P27514|PHO91_YEAST Low-affinity phosphate transporter PHO91 OS=Saccharomyces cerevisiae (strain ATCC 204508 / S288c) GN=PHO91 PE=1 SV=2//1.82444e-11
PSTCY32_07894	1.11363	sp|O60111|MCP2L_SCHPO ABC1 family protein MCP2 homolog OS=Schizosaccharomyces pombe (strain 972 / ATCC 24843) GN=SPBC15C4.02 PE=3 SV=2//2.45062e-77
PSTCY32_07904	0.785001	-//-
PSTCY32_07910	2.0057	sp|B8M7Q5|SCONB_TALSN Probable E3 ubiquitin ligase complex SCF subunit sconB OS=Talaromyces stipitatus (strain ATCC 10500 / CBS 375.48 / QM 6759 / NRRL 1006) GN=sconB PE=3 SV=1//2.32709e-62
PSTCY32_07914	2.28798	sp|Q8QHA5|DNA2_XENLA DNA replication ATP-dependent helicase/nuclease DNA2 OS=Xenopus laevis GN=dna2 PE=1 SV=1//3.01562e-180
PSTCY32_07916	1.32705	-//-
PSTCY32_07918	2.53652	-//-
PSTCY32_07920	1.90053	sp|Q9C942|CSE_ARATH Caffeoylshikimate esterase OS=Arabidopsis thaliana GN=CSE PE=1 SV=1//1.10318e-14
PSTCY32_07925	1.58519	-//-
PSTCY32_07926	0.657668	sp|Q871V2|PMP3_NEUCR Plasma membrane proteolipid 3 OS=Neurospora crassa (strain ATCC 24698 / 74-OR23-1A / CBS 708.71 / DSM 1257 / FGSC 987) GN=pmp-1 PE=3 SV=1//7.62478e-10
PSTCY32_07929	1.14153	sp|Q12229|UBX3_YEAST UBX domain-containing protein 3 OS=Saccharomyces cerevisiae (strain ATCC 204508 / S288c) GN=UBX3 PE=1 SV=1//2.4358e-22
PSTCY32_07943	0.998191	sp|O74559|SURF4_SCHPO Surfeit locus protein 4 homolog OS=Schizosaccharomyces pombe (strain 972 / ATCC 24843) GN=SPCC970.06 PE=3 SV=1//2.10351e-56
PSTCY32_07945	0.515574	sp|Q04894|ADH6_YEAST NADP-dependent alcohol dehydrogenase 6 OS=Saccharomyces cerevisiae (strain ATCC 204508 / S288c) GN=ADH6 PE=1 SV=1//3.19229e-66
PSTCY32_08018	2.99339	sp|Q10097|YAOI_SCHPO Uncharacterized transporter C11D3.18C OS=Schizosaccharomyces pombe (strain 972 / ATCC 24843) GN=SPAC11D3.18c PE=3 SV=1//3.62387e-66
PSTCY32_08020	7.63356	sp|Q9US44|YIZG_SCHPO Uncharacterized transporter C1002.16c OS=Schizosaccharomyces pombe (strain 972 / ATCC 24843) GN=SPAC1002.16c PE=3 SV=1//4.65022e-40
PSTCY32_08028	1.57064	sp|P40377|MCM2_SCHPO DNA replication licensing factor mcm2 OS=Schizosaccharomyces pombe (strain 972 / ATCC 24843) GN=mcm2 PE=1 SV=1//0
PSTCY32_08036	15.3652	-//-
PSTCY32_08043	7.69067	sp|P27810|KTR1_YEAST Alpha-1,2 mannosyltransferase KTR1 OS=Saccharomyces cerevisiae (strain ATCC 204508 / S288c) GN=KTR1 PE=1 SV=1//2.88634e-81
PSTCY32_08053	4.26334	-//-
PSTCY32_08057	0.862123	-//-
PSTCY32_08070	10.5916	-//-
PSTCY32_08074	2.77207	-//-
PSTCY32_08081	1.76812	sp|O59863|PLB_KLULA Lysophospholipase OS=Kluyveromyces lactis (strain ATCC 8585 / CBS 2359 / DSM 70799 / NBRC 1267 / NRRL Y-1140 / WM37) GN=PLB PE=1 SV=1//4.52518e-68
PSTCY32_08084	6.79034	-//-
PSTCY32_08090	1.53989	sp|P0CN00|CWC26_CRYNJ Pre-mRNA-splicing factor CWC26 OS=Cryptococcus neoformans var. neoformans serotype D (strain JEC21 / ATCC MYA-565) GN=CWC26 PE=3 SV=1//9.32513e-32
PSTCY32_08093	2.2449	-//-
PSTCY32_08110	0.913144	sp|P10815|CG23_SCHPO G2/mitotic-specific cyclin cdc13 OS=Schizosaccharomyces pombe (strain 972 / ATCC 24843) GN=cdc13 PE=1 SV=1//7.57845e-103
PSTCY32_08135	4.9069	-//-
PSTCY32_08155	14.1365	-//-
PSTCY32_08171	0.993163	sp|P08770|TRA1_MAIZE Putative AC transposase OS=Zea mays PE=2 SV=2//1.46049e-38
PSTCY32_08177	0.685678	sp|A1CNW8|SSH4_ASPCL Protein ssh4 OS=Aspergillus clavatus (strain ATCC 1007 / CBS 513.65 / DSM 816 / NCTC 3887 / NRRL 1) GN=ssh4 PE=3 SV=1//9.23033e-91
PSTCY32_08179	1.88362	sp|Q86I22|FAHD1_DICDI Acylpyruvase FAHD1, mitochondrial OS=Dictyostelium discoideum GN=fahd1 PE=3 SV=1//6.36382e-28
PSTCY32_08228	3.3911	-//-
PSTCY32_08253	1.0797	sp|Q5U5R9|HECD2_HUMAN Probable E3 ubiquitin-protein ligase HECTD2 OS=Homo sapiens GN=HECTD2 PE=2 SV=2//1.74662e-87
PSTCY32_08265	6.35555	-//-
PSTCY32_08267	1.95606	-//-
PSTCY32_08268	1.80824	sp|Q9C167|RIR2_NEUCR Ribonucleoside-diphosphate reductase small chain OS=Neurospora crassa (strain ATCC 24698 / 74-OR23-1A / CBS 708.71 / DSM 1257 / FGSC 987) GN=rnr-2 PE=3 SV=2//1.30505e-180
PSTCY32_08269	1.79296	sp|Q6LA55|YF49_SCHPO UPF0648 protein C3H5.09c OS=Schizosaccharomyces pombe (strain 972 / ATCC 24843) GN=SPAC3H5.09c PE=3 SV=2//1.76107e-143
PSTCY32_08278	1.70176	-//-
PSTCY32_08305	1.37256	-//-
PSTCY32_08318	2.99064	-//-
PSTCY32_08336	0.938879	-//-
PSTCY32_08342	4.15942	sp|Q6AVI0|RSLE2_ORYSJ Zinc finger BED domain-containing protein RICESLEEPER 2 OS=Oryza sativa subsp. japonica GN=Os03g0733400 PE=2 SV=1//1.19492e-11
PSTCY32_08348	0.993196	sp|Q80T85|DCAF5_MOUSE DDB1- and CUL4-associated factor 5 OS=Mus musculus GN=Dcaf5 PE=2 SV=2//8.87289e-26
PSTCY32_08352	0.524129	sp|Q96UY1|DGT2B_UMBRA Diacylglycerol O-acyltransferase 2B OS=Umbelopsis ramanniana GN=DGAT2B PE=1 SV=1//3.32668e-107
PSTCY32_08385	0.844332	-//-
PSTCY32_08388	1.0484	sp|P42839|VNX1_YEAST Low affinity vacuolar monovalent cation/H(+) antiporter OS=Saccharomyces cerevisiae (strain ATCC 204508 / S288c) GN=VNX1 PE=1 SV=1//7.4857e-50
PSTCY32_08389	4.10849	sp|Q7SFB0|GUS79_NEUCR Beta-glucuronidase OS=Neurospora crassa (strain ATCC 24698 / 74-OR23-1A / CBS 708.71 / DSM 1257 / FGSC 987) GN=NCU00937 PE=1 SV=1//7.95476e-20
PSTCY32_08396	1.83055	sp|Q63060|GLPK_RAT Glycerol kinase OS=Rattus norvegicus GN=Gk PE=2 SV=1//3.74435e-10
PSTCY32_08398	2.98063	sp|P55180|GALE_BACSU UDP-glucose 4-epimerase OS=Bacillus subtilis (strain 168) GN=galE PE=3 SV=1//1.83589e-84
PSTCY32_08437	1.08824	sp|O94437|YFI3_SCHPO Abhydrolase domain-containing protein C22H12.03 OS=Schizosaccharomyces pombe (strain 972 / ATCC 24843) GN=SPAC22H12.03 PE=3 SV=1//1.14305e-45
PSTCY32_08447	0.650139	sp|P82476|CDA_CRYNH Chitin deacetylase OS=Cryptococcus neoformans var. grubii serotype A (strain H99 / ATCC 208821 / CBS 10515 / FGSC 9487) GN=CNAG_01239 PE=1 SV=3//5.67035e-42
PSTCY32_08451	0.639172	sp|Q0CJ00|ROT1_ASPTN Protein rot1 OS=Aspergillus terreus (strain NIH 2624 / FGSC A1156) GN=rot1 PE=3 SV=1//1.6963e-46
PSTCY32_08460	8.24566	-//-
PSTCY32_08461	5.38503	-//-
PSTCY32_08474	0.495742	-//-
PSTCY32_08480	0.642856	-//-
PSTCY32_08489	1.44811	-//-
PSTCY32_08490	0.800544	sp|Q9UST2|IMP2L_SCHPO Mitochondrial inner membrane protease subunit 2 OS=Schizosaccharomyces pombe (strain 972 / ATCC 24843) GN=SPBC336.13c PE=3 SV=1//8.62322e-15
PSTCY32_08505	2.21494	-//-
PSTCY32_08522	0.916833	-//-
PSTCY32_08523	3.26938	-//-
PSTCY32_08544	2.00351	sp|O60108|CBH2_SCHPO CENP-B homolog protein 2 OS=Schizosaccharomyces pombe (strain 972 / ATCC 24843) GN=cbh2 PE=3 SV=1//5.90007e-21
PSTCY32_08590	3.09835	sp|O23461|ARAK_ARATH L-arabinokinase OS=Arabidopsis thaliana GN=ARA1 PE=1 SV=1//3.2856e-37
PSTCY32_08617	3.80828	sp|P83970|PMA1_WHEAT Plasma membrane ATPase OS=Triticum aestivum GN=ha1 PE=2 SV=1//0
PSTCY32_08621	2.56227	-//-
PSTCY32_08651	0.520089	sp|B8ISA4|RL15_METNO 50S ribosomal protein L15 OS=Methylobacterium nodulans (strain ORS2060 / LMG 21967) GN=rplO PE=3 SV=1//8.9995e-18
PSTCY32_08654	2.58735	sp|P34144|RAC1A_DICDI Rho-related protein rac1A OS=Dictyostelium discoideum GN=rac1A PE=1 SV=2//1.42991e-105
PSTCY32_08659	0.919117	sp|Q02253|MMSA_RAT Methylmalonate-semialdehyde dehydrogenase [acylating], mitochondrial OS=Rattus norvegicus GN=Aldh6a1 PE=1 SV=1//0
PSTCY32_08671	1.82055	-//-
PSTCY32_08680	1.83543	sp|P53871|DUG3_YEAST Probable glutamine amidotransferase DUG3 OS=Saccharomyces cerevisiae (strain ATCC 204508 / S288c) GN=DUG3 PE=1 SV=1//6.92408e-23
PSTCY32_08681	1.73343	sp|P53871|DUG3_YEAST Probable glutamine amidotransferase DUG3 OS=Saccharomyces cerevisiae (strain ATCC 204508 / S288c) GN=DUG3 PE=1 SV=1//8.21834e-65
PSTCY32_08692	1.12369	sp|Q4P3U9|RRP3_USTMA ATP-dependent rRNA helicase RRP3 OS=Ustilago maydis (strain 521 / FGSC 9021) GN=RRP3 PE=3 SV=1//0
PSTCY32_08699	1.26572	sp|A5H0J4|UPP_LACKL Uracil phosphoribosyltransferase OS=Lachancea kluyveri GN=FUR1 PE=3 SV=1//8.83177e-78
PSTCY32_08707	3.69719	sp|Q6Z7K5|MTP3_ORYSJ Metal tolerance protein 3 OS=Oryza sativa subsp. japonica GN=MTP3 PE=2 SV=1//1.68534e-37
PSTCY32_08725	0.860648	-//-
PSTCY32_08731	0.596348	-//-
PSTCY32_08734	0.846073	sp|Q8IIG7|YPF05_PLAF7 Uncharacterized protein PF11_0207 OS=Plasmodium falciparum (isolate 3D7) GN=PF11_0207 PE=4 SV=2//5.06656e-08
PSTCY32_08736	2.22644	sp|Q07950|YEH2_YEAST Sterol esterase 2 OS=Saccharomyces cerevisiae (strain ATCC 204508 / S288c) GN=YEH2 PE=1 SV=1//1.68716e-43
PSTCY32_08743	0.895281	sp|O43125|CSH3_SCHPO Protein csh3 OS=Schizosaccharomyces pombe (strain 972 / ATCC 24843) GN=csh3 PE=2 SV=1//2.82442e-10
PSTCY32_08744	2.37524	-//-
PSTCY32_08746	3.35657	-//-
PSTCY32_08761	1.78188	-//-
PSTCY32_08763	2.34593	-//-
PSTCY32_08771	1.72381	-//-
PSTCY32_08772	1.79812	-//-
PSTCY32_08797	1.21738	sp|Q54H45|DRKB_DICDI Probable serine/threonine-protein kinase drkB OS=Dictyostelium discoideum GN=drkB PE=3 SV=1//5.85327e-20
PSTCY32_08805	0.587511	sp|P25371|ADP1_YEAST Probable ATP-dependent permease OS=Saccharomyces cerevisiae (strain ATCC 204508 / S288c) GN=ADP1 PE=1 SV=2//0
PSTCY32_08808	2.04237	sp|Q8BGW6|ST32A_MOUSE Serine/threonine-protein kinase 32A OS=Mus musculus GN=Stk32a PE=2 SV=1//2.2395e-82
PSTCY32_08812	0.682191	sp|P0CQ16|LONM_CRYNJ Lon protease homolog, mitochondrial OS=Cryptococcus neoformans var. neoformans serotype D (strain JEC21 / ATCC MYA-565) GN=PIM1 PE=3 SV=1//3.38113e-33
PSTCY32_08818	0.639225	sp|Q6DGD3|SV91A_DANRE Histone-lysine N-methyltransferase SUV39H1-A OS=Danio rerio GN=suv39h1a PE=2 SV=2//1.55142e-15
PSTCY32_08839	4.04759	sp|Q04635|ESC1_SCHPO Protein esc1 OS=Schizosaccharomyces pombe (strain 972 / ATCC 24843) GN=esc1 PE=2 SV=1//8.9331e-16
PSTCY32_08862	1.32474	sp|Q09825|SAD1_SCHPO Spindle pole body-associated protein sad1 OS=Schizosaccharomyces pombe (strain 972 / ATCC 24843) GN=sad1 PE=1 SV=1//1.81749e-27
PSTCY32_08863	0.523413	sp|Q04585|YDR09_YEAST Uncharacterized sugar kinase YDR109C OS=Saccharomyces cerevisiae (strain ATCC 204508 / S288c) GN=YDR109C PE=1 SV=1//6.9729e-145
PSTCY32_08866	2.36637	sp|P40507|AIR1_YEAST Protein AIR1 OS=Saccharomyces cerevisiae (strain ATCC 204508 / S288c) GN=AIR1 PE=1 SV=1//3.34295e-22
PSTCY32_08874	2.67771	-//-
PSTCY32_08881	0.641341	sp|P42824|DNJH2_ALLPO DnaJ protein homolog 2 OS=Allium porrum GN=LDJ2 PE=2 SV=1//8.8134e-11
PSTCY32_08885	0.551836	-//-
PSTCY32_08889	2.88024	sp|P38148|PPS1_YEAST Dual specificity protein phosphatase PPS1 OS=Saccharomyces cerevisiae (strain ATCC 204508 / S288c) GN=PPS1 PE=3 SV=1//7.91768e-14
PSTCY32_08896	1.31309	sp|Q9Y7T6|SEC59_SCHPO Dolichol kinase sec59 OS=Schizosaccharomyces pombe (strain 972 / ATCC 24843) GN=sec59 PE=3 SV=3//5.03928e-17
PSTCY32_08899	0.423656	sp|Q6GL69|MK67I_XENTR MKI67 FHA domain-interacting nucleolar phosphoprotein-like OS=Xenopus tropicalis GN=nifk PE=2 SV=1//1.31161e-30
PSTCY32_08903	2.64688	-//-
PSTCY32_08906	0.992017	sp|Q08448|YO059_YEAST Putative lipase YOR059C OS=Saccharomyces cerevisiae (strain ATCC 204508 / S288c) GN=YOR059C PE=1 SV=1//1.66607e-19
PSTCY32_08927	1.33314	-//-
PSTCY32_08929	0.638482	-//-
PSTCY32_08948	1.27905	-//-
PSTCY32_08952	2.09337	sp|O42997|YBC7_SCHPO Uncharacterized protein C27B12.07 OS=Schizosaccharomyces pombe (strain 972 / ATCC 24843) GN=pi071 PE=4 SV=1//2.04464e-07
PSTCY32_08953	0.92547	-//-
PSTCY32_08976	2.4977	sp|P78811|UGPA1_SCHPO Probable UTP--glucose-1-phosphate uridylyltransferase OS=Schizosaccharomyces pombe (strain 972 / ATCC 24843) GN=fyu1 PE=1 SV=2//0
PSTCY32_08993	0.853237	sp|O14399|UBL1_SCHPO Ubiquitin-like protein 1 OS=Schizosaccharomyces pombe (strain 972 / ATCC 24843) GN=ubl1 PE=3 SV=1//1.34263e-27
PSTCY32_09000	1.06103	sp|P78768|VTI1_SCHPO Vesicle transport v-SNARE protein vti1 OS=Schizosaccharomyces pombe (strain 972 / ATCC 24843) GN=vti1 PE=2 SV=2//5.00754e-23
PSTCY32_09036	1.16665	sp|P38279|YPQ3_YEAST Probable vacuolar amino acid transporter YPQ3 OS=Saccharomyces cerevisiae (strain ATCC 204508 / S288c) GN=RTC2 PE=1 SV=1//7.96714e-28
PSTCY32_09039	2.46115	-//-
PSTCY32_09053	0.711623	-//-
PSTCY32_09064	1.07348	sp|P08096|TOP2_SCHPO DNA topoisomerase 2 OS=Schizosaccharomyces pombe (strain 972 / ATCC 24843) GN=top2 PE=1 SV=2//0
PSTCY32_09075	1.22022	sp|Q9UUG2|YFT6_SCHPO Uncharacterized leucine-rich repeat-containing protein C926.06c OS=Schizosaccharomyces pombe (strain 972 / ATCC 24843) GN=SPAC926.06c PE=1 SV=1//4.62525e-07
PSTCY32_09087	1.4879	sp|Q9Y7B6|PANB_EMENI 3-methyl-2-oxobutanoate hydroxymethyltransferase OS=Emericella nidulans (strain FGSC A4 / ATCC 38163 / CBS 112.46 / NRRL 194 / M139) GN=panB PE=3 SV=1//2.96026e-41
PSTCY32_09097	0.561144	sp|P0CO88|NBP35_CRYNJ Cytosolic Fe-S cluster assembly factor NBP35 OS=Cryptococcus neoformans var. neoformans serotype D (strain JEC21 / ATCC MYA-565) GN=NBP35 PE=3 SV=1//3.56218e-127
PSTCY32_09105	0.653673	sp|O74508|SPP1_SCHPO Set1 complex component spp1 OS=Schizosaccharomyces pombe (strain 972 / ATCC 24843) GN=spp1 PE=3 SV=1//6.09182e-15
PSTCY32_09106	0.938615	sp|O43045|ISA2_SCHPO Iron-sulfur assembly protein 2 OS=Schizosaccharomyces pombe (strain 972 / ATCC 24843) GN=isa2 PE=3 SV=1//9.87198e-19
PSTCY32_09123	1.1483	sp|P0C7L7|YUM14_USTMA Putative DEAH-box ATP-dependent helicase UM11114 OS=Ustilago maydis (strain 521 / FGSC 9021) GN=UM04112 PE=3 SV=1//0
PSTCY32_09135	1.53784	sp|Q6TU48|MAOX_DICDI NADP-dependent malic enzyme OS=Dictyostelium discoideum GN=malA PE=2 SV=1//4.89638e-162
PSTCY32_09142	8.84778	sp|O13716|AGN1_SCHPO Glucan endo-1,3-alpha-glucosidase agn1 OS=Schizosaccharomyces pombe (strain 972 / ATCC 24843) GN=agn1 PE=1 SV=2//9.98359e-87
PSTCY32_09150	0.838894	-//-
PSTCY32_09170	2.13199	-//-
PSTCY32_09171	0.754297	sp|O74731|DUS2_SCHPO tRNA-dihydrouridine(20) synthase [NAD(P)+] OS=Schizosaccharomyces pombe (strain 972 / ATCC 24843) GN=dus2 PE=3 SV=1//3.36323e-82
PSTCY32_09176	1.897	sp|Q06143|DIC1_YEAST Mitochondrial dicarboxylate transporter OS=Saccharomyces cerevisiae (strain ATCC 204508 / S288c) GN=DIC1 PE=1 SV=1//1.85051e-58
PSTCY32_09178	1.14186	-//-
PSTCY32_09181	3.99602	-//-
PSTCY32_09182	1.42372	sp|Q9D287|SPF27_MOUSE Pre-mRNA-splicing factor SPF27 OS=Mus musculus GN=Bcas2 PE=2 SV=1//7.74161e-18
PSTCY32_09186	1.43421	sp|O93927|FKS1_CRYNH 1,3-beta-glucan synthase component FKS1 OS=Cryptococcus neoformans var. grubii serotype A (strain H99 / ATCC 208821 / CBS 10515 / FGSC 9487) GN=FKS1 PE=3 SV=3//0
PSTCY32_09324	0.535134	-//-
PSTCY32_09367	0.938214	sp|A8NEP3|TRP_COPC7 Tryptophan synthase OS=Coprinopsis cinerea (strain Okayama-7 / 130 / ATCC MYA-4618 / FGSC 9003) GN=TRP-1 PE=3 SV=2//0
PSTCY32_09375	6.94556	-//-
PSTCY32_09396	1.5643	sp|Q4P308|MED31_USTMA Mediator of RNA polymerase II transcription subunit 31 OS=Ustilago maydis (strain 521 / FGSC 9021) GN=SOH1 PE=3 SV=1//9.38769e-24
PSTCY32_09398	0.504539	sp|P0CN76|GAL7_CRYNJ Galactose-1-phosphate uridylyltransferase OS=Cryptococcus neoformans var. neoformans serotype D (strain JEC21 / ATCC MYA-565) GN=GAL7 PE=3 SV=1//4.23076e-95
PSTCY32_09406	1.09429	-//-
PSTCY32_09417	0.636954	sp|P87122|YDL6_SCHPO Putative cation exchanger C3A12.06c OS=Schizosaccharomyces pombe (strain 972 / ATCC 24843) GN=SPAC3A12.06c PE=3 SV=1//4.50286e-08
PSTCY32_09429	4.5982	-//-
PSTCY32_09432	1.05804	-//-
PSTCY32_09434	1.65001	sp|O74478|PGM3_SCHPO Probable phosphoribomutase OS=Schizosaccharomyces pombe (strain 972 / ATCC 24843) GN=SPCC1840.05c PE=1 SV=1//2.29768e-151
PSTCY32_09447	2.29182	sp|O43093|KINH_SYNRA Kinesin heavy chain OS=Syncephalastrum racemosum PE=2 SV=1//8.73204e-78
PSTCY32_09458	2.7595	sp|P39531|RCY1_YEAST Recyclin-1 OS=Saccharomyces cerevisiae (strain ATCC 204508 / S288c) GN=RCY1 PE=1 SV=4//7.44551e-27
PSTCY32_09504	6.6526	sp|Q8J0P4|CRF1_ASPFU Probable glycosidase crf1 OS=Neosartorya fumigata (strain ATCC MYA-4609 / Af293 / CBS 101355 / FGSC A1100) GN=crf1 PE=1 SV=2//5.044e-11
PSTCY32_09507	8.10305	-//-
PSTCY32_09511	5.57567	sp|Q7X2H8|CHOX_ARTGO Choline oxidase OS=Arthrobacter globiformis GN=codA PE=1 SV=1//4.59717e-111
PSTCY32_09512	1.88167	sp|P36136|SHB17_YEAST Sedoheptulose 1,7-bisphosphatase OS=Saccharomyces cerevisiae (strain ATCC 204508 / S288c) GN=SHB17 PE=1 SV=1//1.02035e-34
PSTCY32_09515	1.79613	-//-
PSTCY32_09524	2.60332	-//-
PSTCY32_09532	2.90544	sp|P40900|ISP4_SCHPO Sexual differentiation process protein isp4 OS=Schizosaccharomyces pombe (strain 972 / ATCC 24843) GN=isp4 PE=2 SV=2//2.69455e-125
PSTCY32_09553	3.00459	-//-
PSTCY32_09570	1.16422	sp|P29407|PGK_YARLI Phosphoglycerate kinase OS=Yarrowia lipolytica (strain CLIB 122 / E 150) GN=PGK1 PE=3 SV=1//0
PSTCY32_09572	4.34858	-//-
PSTCY32_09577	1.09072	sp|Q4I2D7|CAPZA_GIBZE F-actin-capping protein subunit alpha OS=Gibberella zeae (strain PH-1 / ATCC MYA-4620 / FGSC 9075 / NRRL 31084) GN=CAP1 PE=3 SV=1//1.82248e-10
PSTCY32_09590	2.9647	sp|Q9USW3|YHZ7_SCHPO Probable glycosidase C21B10.07 OS=Schizosaccharomyces pombe (strain 972 / ATCC 24843) GN=SPBC21B10.07 PE=3 SV=1//1.14934e-48
PSTCY32_09630	3.24208	sp|Q42556|PMA9_ARATH ATPase 9, plasma membrane-type OS=Arabidopsis thaliana GN=AHA9 PE=2 SV=2//0
PSTCY32_09642	0.771549	-//-
PSTCY32_09645	6.58275	sp|Q5UQW5|YL388_MIMIV Uncharacterized protein L388 OS=Acanthamoeba polyphaga mimivirus GN=MIMI_L388 PE=4 SV=1//9.72257e-08
PSTCY32_09720	2.00298	sp|Q9UUY8|NDK_NEUCR Nucleoside diphosphate kinase OS=Neurospora crassa (strain ATCC 24698 / 74-OR23-1A / CBS 708.71 / DSM 1257 / FGSC 987) GN=ndk-1 PE=2 SV=2//4.72203e-71
PSTCY32_09721	2.15166	sp|P32660|ATC5_YEAST Phospholipid-transporting ATPase DNF1 OS=Saccharomyces cerevisiae (strain ATCC 204508 / S288c) GN=DNF1 PE=1 SV=2//0
PSTCY32_09767	9.36554	-//-
PSTCY32_09770	1.61521	-//-
PSTCY32_09772	0.772763	sp|Q1K8G0|CBL_NEUCR Cystathionine beta-lyase OS=Neurospora crassa (strain ATCC 24698 / 74-OR23-1A / CBS 708.71 / DSM 1257 / FGSC 987) GN=met-2 PE=1 SV=1//2.14643e-142
PSTCY32_09805	1.25934	sp|Q54JS5|WDR24_DICDI WD repeat-containing protein 24 homolog OS=Dictyostelium discoideum GN=wdr24 PE=3 SV=1//5.2723e-12
PSTCY32_09808	1.17913	sp|P43155|CACP_HUMAN Carnitine O-acetyltransferase OS=Homo sapiens GN=CRAT PE=1 SV=5//1.64503e-57
PSTCY32_09810	1.86582	-//-
PSTCY32_09817	2.25849	-//-
PSTCY32_09832	5.56069	sp|Q10343|AAKG_SCHPO 5&apos;-AMP-activated protein kinase subunit gamma OS=Schizosaccharomyces pombe (strain 972 / ATCC 24843) GN=cbs2 PE=1 SV=2//2.52721e-16
PSTCY32_09835	3.3897	-//-
PSTCY32_09860	4.50716	sp|Q4P553|HAT2_USTMA Histone acetyltransferase type B subunit 2 OS=Ustilago maydis (strain 521 / FGSC 9021) GN=HAT2 PE=3 SV=1//7.47626e-168
PSTCY32_09895	0.914854	-//-
PSTCY32_09899	1.86754	-//-
PSTCY32_09910	2.80679	-//-
PSTCY32_09914	2.63891	sp|P12887|UNG_YEAST Uracil-DNA glycosylase OS=Saccharomyces cerevisiae (strain ATCC 204508 / S288c) GN=UNG1 PE=1 SV=1//4.47861e-34
PSTCY32_09917	1.33184	-//-
PSTCY32_09927	14.3868	-//-
PSTCY32_09928	5.255	-//-
PSTCY32_09932	1.42673	sp|Q9UUJ8|YLOA_SCHPO UPF0658 Golgi apparatus membrane protein C1952.10c OS=Schizosaccharomyces pombe (strain 972 / ATCC 24843) GN=SPAC1952.10c PE=3 SV=1//2.70509e-24
PSTCY32_09935	0.822621	sp|Q5XGI0|PRPS2_XENTR Ribose-phosphate pyrophosphokinase 2 OS=Xenopus tropicalis GN=prps2 PE=2 SV=1//8.78605e-140
PSTCY32_09936	2.89708	-//-
PSTCY32_09941	0.80175	sp|Q6PFP6|NDOR1_DANRE NADPH-dependent diflavin oxidoreductase 1 OS=Danio rerio GN=ndor1 PE=2 SV=1//2.15746e-143
PSTCY32_09946	0.627101	-//-
PSTCY32_09952	6.0178	sp|P0CQ22|SPT16_CRYNJ FACT complex subunit SPT16 OS=Cryptococcus neoformans var. neoformans serotype D (strain JEC21 / ATCC MYA-565) GN=SPT16 PE=3 SV=1//3.91223e-39
PSTCY32_09983	1.37524	sp|Q54JS5|WDR24_DICDI WD repeat-containing protein 24 homolog OS=Dictyostelium discoideum GN=wdr24 PE=3 SV=1//6.08e-12
PSTCY32_09994	2.9089	sp|Q55217|DNRP_STRS5 Rhodomycin D methylesterase DauP OS=Streptomyces sp. (strain C5) GN=dauP PE=1 SV=1//7.88303e-11
PSTCY32_10008	1.01917	sp|Q1ZXG8|D1060_DICDI Probable tyrosine-protein phosphatase DG1060 OS=Dictyostelium discoideum GN=DG1060 PE=3 SV=1//2.46637e-27
PSTCY32_10010	4.08126	-//-
PSTCY32_10013	1.13303	-//-
PSTCY32_10022	1.07071	sp|B4MA02|UBE2S_DROVI Ubiquitin-conjugating enzyme E2 S OS=Drosophila virilis GN=GJ15767 PE=3 SV=1//3.08446e-55
PSTCY32_10035	3.63576	sp|P0CP76|CDA_CRYNJ Chitin deacetylase OS=Cryptococcus neoformans var. neoformans serotype D (strain JEC21 / ATCC MYA-565) GN=MP 84 PE=2 SV=1//6.46871e-40
PSTCY32_10050	1.06594	-//-
PSTCY32_10052	0.85154	sp|O60200|MDM35_YEAST Mitochondrial distribution and morphology protein 35 OS=Saccharomyces cerevisiae (strain ATCC 204508 / S288c) GN=MDM35 PE=1 SV=3//6.38487e-12
PSTCY32_10053	0.875964	sp|Q59VN2|H31_CANAL Histone H3.1/H3.2 OS=Candida albicans (strain SC5314 / ATCC MYA-2876) GN=HHT1 PE=3 SV=3//1.71551e-42
PSTCY32_10056	1.34203	sp|P0C1I2|PPIE_RHIO9 Peptidyl-prolyl cis-trans isomerase E OS=Rhizopus delemar (strain RA 99-880 / ATCC MYA-4621 / FGSC 9543 / NRRL 43880) GN=cyp10 PE=3 SV=1//2.52172e-12
PSTCY32_10062	1.30218	-//-
PSTCY32_10065	1.63149	-//-
PSTCY32_10071	1.43143	sp|Q09791|YA9F_SCHPO Uncharacterized protein C13G6.15c OS=Schizosaccharomyces pombe (strain 972 / ATCC 24843) GN=SPAC13G6.15c PE=3 SV=1//2.27868e-08
PSTCY32_10077	1.9877	sp|O14094|PPX1_SCHPO Putative exopolyphosphatase OS=Schizosaccharomyces pombe (strain 972 / ATCC 24843) GN=SPAC2F3.11 PE=3 SV=1//1.20584e-12
PSTCY32_10079	2.73505	sp|Q9FMY1|C86B1_ARATH Cytochrome P450 86B1 OS=Arabidopsis thaliana GN=CYP86B1 PE=2 SV=1//1.12365e-47
PSTCY32_10088	0.729801	-//-
PSTCY32_10092	4.1928	-//-
PSTCY32_10113	0.950671	sp|Q10495|YDG8_SCHPO Uncharacterized protein C26F1.08c OS=Schizosaccharomyces pombe (strain 972 / ATCC 24843) GN=SPAC26F1.08c PE=4 SV=1//1.73217e-06
PSTCY32_10122	14.0051	-//-
PSTCY32_10124	8.67523	sp|Q4WFV6|YA880_ASPFU UPF0619 GPI-anchored membrane protein AFUA_3G00880 OS=Neosartorya fumigata (strain ATCC MYA-4609 / Af293 / CBS 101355 / FGSC A1100) GN=AFUA_3G00880 PE=1 SV=1//5.18643e-11
PSTCY32_10137	2.12403	-//-
PSTCY32_10138	1.48572	-//-
PSTCY32_10149	1.17376	sp|Q551H4|FRAY2_DICDI Serine/threonine-protein kinase fray2 OS=Dictyostelium discoideum GN=fray2 PE=3 SV=1//1.14219e-32
PSTCY32_10183	1.58271	-//-
PSTCY32_10216	0.683398	sp|O94502|YBT5_SCHPO Uncharacterized mitochondrial carrier C12D12.05c OS=Schizosaccharomyces pombe (strain 972 / ATCC 24843) GN=SPBC12D12.05c PE=3 SV=2//9.165e-15
PSTCY32_10237	0.824219	sp|O94582|TRPE_SCHPO Probable anthranilate synthase component 1 OS=Schizosaccharomyces pombe (strain 972 / ATCC 24843) GN=trp3 PE=1 SV=1//4.72415e-145
PSTCY32_10242	3.74497	-//-
PSTCY32_10244	0.933514	sp|P32899|IMP3_YEAST U3 small nucleolar ribonucleoprotein protein IMP3 OS=Saccharomyces cerevisiae (strain ATCC 204508 / S288c) GN=IMP3 PE=1 SV=1//1.87275e-56
PSTCY32_10250	1.74037	-//-
PSTCY32_10254	5.94513	-//-
PSTCY32_10264	4.34407	-//-
PSTCY32_10268	2.6689	sp|P48008|SPN3_SCHPO Septin homolog spn3 OS=Schizosaccharomyces pombe (strain 972 / ATCC 24843) GN=spn3 PE=1 SV=3//4.405e-104
PSTCY32_10274	0.937275	-//-
PSTCY32_10296	1.02136	sp|P78820|ACAC_SCHPO Acetyl-CoA carboxylase OS=Schizosaccharomyces pombe (strain 972 / ATCC 24843) GN=cut6 PE=1 SV=2//0
PSTCY32_10297	1.35089	-//-
PSTCY32_10306	1.38392	-//-
PSTCY32_10307	1.32731	-//-
PSTCY32_10308	1.92308	-//-
PSTCY32_10317	0.558145	sp|Q12230|LSP1_YEAST Sphingolipid long chain base-responsive protein LSP1 OS=Saccharomyces cerevisiae (strain ATCC 204508 / S288c) GN=LSP1 PE=1 SV=1//2.09102e-12
PSTCY32_10325	4.99705	sp|A0KQH4|BGAL_AERHH Beta-galactosidase OS=Aeromonas hydrophila subsp. hydrophila (strain ATCC 7966 / DSM 30187 / JCM 1027 / KCTC 2358 / NCIMB 9240) GN=lacZ PE=3 SV=1//4.01114e-12
PSTCY32_10332	0.694651	-//-
PSTCY32_10340	0.757786	sp|P38329|VHC1_YEAST Vacuolar cation-chloride cotransporter 1 OS=Saccharomyces cerevisiae (strain ATCC 204508 / S288c) GN=VHC1 PE=1 SV=1//2.91247e-104
PSTCY32_10342	0.805445	sp|Q91ZX6|SENP2_MOUSE Sentrin-specific protease 2 OS=Mus musculus GN=Senp2 PE=1 SV=2//6.59945e-33
PSTCY32_10346	1.00543	-//-
PSTCY32_10354	4.33484	-//-
PSTCY32_10365	5.62614	-//-
PSTCY32_10388	3.74858	-//-
PSTCY32_10400	1.32147	sp|Q4WMP0|EXGD_ASPFU Probable glucan 1,3-beta-glucosidase D OS=Neosartorya fumigata (strain ATCC MYA-4609 / Af293 / CBS 101355 / FGSC A1100) GN=exgD PE=3 SV=1//2.47207e-71
PSTCY32_10416	6.31835	sp|C8ZJM1|AQY1_YEAS8 Aquaporin-1 OS=Saccharomyces cerevisiae (strain Lalvin EC1118 / Prise de mousse) GN=AQY1 PE=2 SV=1//8.80119e-33
PSTCY32_10426	2.74013	sp|C8ZJM1|AQY1_YEAS8 Aquaporin-1 OS=Saccharomyces cerevisiae (strain Lalvin EC1118 / Prise de mousse) GN=AQY1 PE=2 SV=1//3.57693e-31
PSTCY32_10431	1.09765	sp|Q9FJD1|OPT8_ARATH Oligopeptide transporter 8 OS=Arabidopsis thaliana GN=OPT8 PE=2 SV=1//9.4837e-85
PSTCY32_10444	0.554552	sp|A2QW93|HSE1_ASPNC Class E vacuolar protein-sorting machinery protein hse1 OS=Aspergillus niger (strain CBS 513.88 / FGSC A1513) GN=hse1 PE=3 SV=1//1.21737e-88
PSTCY32_10455	2.7843	-//-
PSTCY32_10472	5.1238	-//-
PSTCY32_10482	0.797292	sp|O13844|YFG5_SCHPO Uncharacterized mitochondrial carrier C19G12.05 OS=Schizosaccharomyces pombe (strain 972 / ATCC 24843) GN=SPAC19G12.05 PE=3 SV=1//8.08655e-85
PSTCY32_10483	1.21465	-//-
PSTCY32_10485	4.01092	sp|Q9P6J0|YHDC_SCHPO Uncharacterized transporter C1683.12 OS=Schizosaccharomyces pombe (strain 972 / ATCC 24843) GN=SPBC1683.12 PE=3 SV=1//7.58212e-43
PSTCY32_10492	4.31229	-//-
PSTCY32_10493	8.23413	sp|Q70J59|SED2_ASPFU Tripeptidyl-peptidase sed2 OS=Neosartorya fumigata (strain ATCC MYA-4609 / Af293 / CBS 101355 / FGSC A1100) GN=sed2 PE=1 SV=1//2.19482e-107
PSTCY32_10498	1.87204	-//-
PSTCY32_10541	1.03113	-//-
PSTCY32_10555	4.91731	-//-
PSTCY32_10615	5.2921	-//-
PSTCY32_10659	0.613662	sp|P87041|GMS1_SCHPO UDP-galactose transporter OS=Schizosaccharomyces pombe (strain 972 / ATCC 24843) GN=gms1 PE=2 SV=3//4.78738e-49
PSTCY32_10673	1.00607	sp|Q9HGM3|YTA12_SCHPO Mitochondrial respiratory chain complexes assembly protein rca1 OS=Schizosaccharomyces pombe (strain 972 / ATCC 24843) GN=yta12 PE=3 SV=1//0
PSTCY32_10702	5.69964	-//-
PSTCY32_10706	6.60869	-//-
PSTCY32_10707	3.89233	-//-
PSTCY32_10710	2.13614	sp|Q10074|AVT3_SCHPO Vacuolar amino acid transporter 3 OS=Schizosaccharomyces pombe (strain 972 / ATCC 24843) GN=avt3 PE=1 SV=1//4.97818e-31
PSTCY32_10718	0.923107	sp|Q9UR39|HST4_SCHPO NAD-dependent protein deacetylase hst4 OS=Schizosaccharomyces pombe (strain 972 / ATCC 24843) GN=hst4 PE=2 SV=1//9.93129e-14
PSTCY32_10729	2.14734	sp|Q9P7Q4|SEC18_SCHPO Vesicular-fusion protein sec18 OS=Schizosaccharomyces pombe (strain 972 / ATCC 24843) GN=sec18 PE=1 SV=1//0
PSTCY32_10731	6.55627	-//-
PSTCY32_10733	1.9526	-//-
PSTCY32_10760	0.655948	-//-
PSTCY32_10763	0.808098	sp|P04828|TPIS_EMENI Triosephosphate isomerase OS=Emericella nidulans (strain FGSC A4 / ATCC 38163 / CBS 112.46 / NRRL 194 / M139) GN=tpiA PE=3 SV=1//4.9339e-100
PSTCY32_10765	4.15529	-//-
PSTCY32_10766	0.898182	sp|O14113|SDE2_SCHPO Telomere maintenance protein SDE2 OS=Schizosaccharomyces pombe (strain 972 / ATCC 24843) GN=sde2 PE=3 SV=1//1.54918e-12
PSTCY32_10768	0.785213	sp|Q803E0|PALD_DANRE Paladin OS=Danio rerio GN=pald1 PE=2 SV=1//2.41518e-08
PSTCY32_10782	2.06943	sp|Q8L4Y2|LPAT4_ARATH Probable 1-acyl-sn-glycerol-3-phosphate acyltransferase 4 OS=Arabidopsis thaliana GN=LPAT4 PE=2 SV=1//3.9107e-31
PSTCY32_10794	1.22647	sp|Q86TL2|TM110_HUMAN Transmembrane protein 110 OS=Homo sapiens GN=TMEM110 PE=2 SV=1//6.59354e-14
PSTCY32_10798	0.544251	sp|P16370|RPB3_YEAST DNA-directed RNA polymerase II subunit RPB3 OS=Saccharomyces cerevisiae (strain ATCC 204508 / S288c) GN=RPB3 PE=1 SV=2//1.34868e-71
PSTCY32_10799	4.68002	sp|B8NRX2|BGLA_ASPFN Probable beta-glucosidase A OS=Aspergillus flavus (strain ATCC 200026 / FGSC A1120 / NRRL 3357 / JCM 12722 / SRRC 167) GN=bglA PE=3 SV=1//9.82052e-12
PSTCY32_10803	2.16753	-//-
PSTCY32_10821	0.624627	sp|O61122|SVKA_DICDI Serine/threonine-protein kinase svkA OS=Dictyostelium discoideum GN=svkA PE=1 SV=1//2.35964e-135
PSTCY32_10822	4.52892	-//-
PSTCY32_10824	0.524973	sp|P36607|RAD5_SCHPO DNA repair protein rad8 OS=Schizosaccharomyces pombe (strain 972 / ATCC 24843) GN=rad8 PE=1 SV=1//5.26161e-13
PSTCY32_10830	17.003	-//-
PSTCY32_10853	5.44864	sp|Q5B6Q3|EXGB_EMENI Glucan endo-1,6-beta-glucosidase B OS=Emericella nidulans (strain FGSC A4 / ATCC 38163 / CBS 112.46 / NRRL 194 / M139) GN=exgB PE=2 SV=1//4.28462e-06
PSTCY32_10868	8.22459	sp|Q00023|CEL1_AGABI Cellulose-growth-specific protein OS=Agaricus bisporus GN=cel1 PE=3 SV=1//1.62168e-07
PSTCY32_10882	1.07754	-//-
PSTCY32_10883	1.5405	-//-
PSTCY32_10884	2.23341	-//-
PSTCY32_10885	1.83282	sp|O60198|METK_SCHPO S-adenosylmethionine synthase OS=Schizosaccharomyces pombe (strain 972 / ATCC 24843) GN=sam1 PE=3 SV=1//3.23545e-175
PSTCY32_10924	1.45906	sp|O13938|YEP4_SCHPO UPF0658 Golgi apparatus membrane protein C23H3.04 OS=Schizosaccharomyces pombe (strain 972 / ATCC 24843) GN=SPAC23H3.04 PE=3 SV=3//8.62801e-08
PSTCY32_10925	1.04923	sp|Q12644|NDUS8_NEUCR NADH-ubiquinone oxidoreductase 23 kDa subunit, mitochondrial OS=Neurospora crassa (strain ATCC 24698 / 74-OR23-1A / CBS 708.71 / DSM 1257 / FGSC 987) GN=nuo21.3c PE=2 SV=1//2.67596e-85
PSTCY32_10933	0.443595	sp|P25711|NDUS4_NEUCR NADH-ubiquinone oxidoreductase 21 kDa subunit, mitochondrial OS=Neurospora crassa (strain ATCC 24698 / 74-OR23-1A / CBS 708.71 / DSM 1257 / FGSC 987) GN=nuo-21 PE=1 SV=2//7.52795e-39
PSTCY32_10936	0.799735	sp|P09437|CYB2_HANAN Cytochrome b2, mitochondrial OS=Hansenula anomala GN=CYB2 PE=1 SV=2//1.79137e-177
PSTCY32_10937	1.0486	-//-
PSTCY32_10939	1.44765	sp|Q7SCL1|GWT1_NEUCR GPI-anchored wall transfer protein 1 OS=Neurospora crassa (strain ATCC 24698 / 74-OR23-1A / CBS 708.71 / DSM 1257 / FGSC 987) GN=gwt1 PE=3 SV=1//1.81919e-36
PSTCY32_10946	1.07134	-//-
PSTCY32_10959	1.06281	-//-
PSTCY32_10978	8.89766	sp|Q70GH4|SED3_ASPFU Tripeptidyl-peptidase sed3 OS=Neosartorya fumigata (strain ATCC MYA-4609 / Af293 / CBS 101355 / FGSC A1100) GN=sed3 PE=1 SV=1//5.10397e-118
PSTCY32_10981	0.848516	-//-
PSTCY32_11027	5.13391	-//-
PSTCY32_11045	0.603589	sp|Q803M3|TEX10_DANRE Testis-expressed sequence 10 protein homolog OS=Danio rerio GN=tex10 PE=2 SV=2//2.27925e-06
PSTCY32_11049	2.25466	-//-
PSTCY32_11050	1.39644	sp|P21269|CCA1_YEAST CCA tRNA nucleotidyltransferase, mitochondrial OS=Saccharomyces cerevisiae (strain ATCC 204508 / S288c) GN=CCA1 PE=1 SV=1//4.10902e-78
PSTCY32_11105	1.02797	sp|Q4P7Z8|DBP5_USTMA ATP-dependent RNA helicase DBP5 OS=Ustilago maydis (strain 521 / FGSC 9021) GN=DBP5 PE=3 SV=1//1.39567e-180
PSTCY32_11128	0.981907	sp|Q5AUI1|LBSA_EMENI Lactobacillus shifted protein OS=Emericella nidulans (strain FGSC A4 / ATCC 38163 / CBS 112.46 / NRRL 194 / M139) GN=lbsA PE=1 SV=1//4.61126e-32
PSTCY32_11131	0.805453	-//-
PSTCY32_11137	0.854892	sp|Q10113|MAL3_SCHPO Microtubule integrity protein mal3 OS=Schizosaccharomyces pombe (strain 972 / ATCC 24843) GN=mal3 PE=1 SV=1//9.7826e-68
PSTCY32_11139	2.5614	-//-
PSTCY32_11142	1.74219	-//-
PSTCY32_11178	3.75501	-//-
PSTCY32_11196	0.495767	sp|Q5ZL55|CHMP6_CHICK Charged multivesicular body protein 6 OS=Gallus gallus GN=CHMP6 PE=2 SV=3//1.06972e-22
PSTCY32_11202	2.05937	-//-
PSTCY32_11206	5.93654	sp|Q5U2Z7|RHG24_RAT Rho GTPase-activating protein 24 OS=Rattus norvegicus GN=Arhgap24 PE=2 SV=2//2.47309e-12
PSTCY32_11223	5.34802	-//-
PSTCY32_11225	0.50438	sp|P0CO64|MCES_CRYNJ mRNA cap guanine-N7 methyltransferase OS=Cryptococcus neoformans var. neoformans serotype D (strain JEC21 / ATCC MYA-565) GN=ABD1 PE=3 SV=1//1.82708e-71
PSTCY32_11239	5.0684	sp|Q6DE55|HMHA1_XENLA Minor histocompatibility protein HA-1 OS=Xenopus laevis GN=hmha1 PE=2 SV=1//2.70747e-10
PSTCY32_11253	4.78662	-//-
PSTCY32_11299	1.48099	-//-
PSTCY32_11308	6.01979	-//-
PSTCY32_11317	13.5328	-//-
PSTCY32_11332	1.35301	-//-
PSTCY32_11398	0.75848	sp|Q12251|YP011_YEAST Uncharacterized mitochondrial carrier YPR011C OS=Saccharomyces cerevisiae (strain ATCC 204508 / S288c) GN=YPR011C PE=1 SV=1//5.94555e-11
PSTCY32_11399	0.67871	-//-
PSTCY32_11404	2.16571	-//-
PSTCY32_11408	0.670985	sp|P52435|RPB11_HUMAN DNA-directed RNA polymerase II subunit RPB11-a OS=Homo sapiens GN=POLR2J PE=1 SV=1//2.22499e-34
PSTCY32_11459	2.73581	sp|Q751I2|KMO_ASHGO Kynurenine 3-monooxygenase OS=Ashbya gossypii (strain ATCC 10895 / CBS 109.51 / FGSC 9923 / NRRL Y-1056) GN=BNA4 PE=3 SV=1//3.71199e-121
PSTCY32_11469	1.061	sp|Q13769|THOC5_HUMAN THO complex subunit 5 homolog OS=Homo sapiens GN=THOC5 PE=1 SV=2//9.27112e-18
PSTCY32_11475	1.56876	-//-
PSTCY32_11477	0.618618	sp|Q8LPJ4|AB2E_ARATH ABC transporter E family member 2 OS=Arabidopsis thaliana GN=ABCE2 PE=2 SV=1//0
PSTCY32_11481	3.65069	sp|Q5FVN8|WSDU1_RAT WD repeat, SAM and U-box domain-containing protein 1 OS=Rattus norvegicus GN=Wdsub1 PE=2 SV=1//4.70291e-07
PSTCY32_11497	4.58903	-//-
PSTCY32_11501	1.84323	sp|O74315|AMO1_SCHPO Nucleoporin-like protein amo1 OS=Schizosaccharomyces pombe (strain 972 / ATCC 24843) GN=amo1 PE=3 SV=1//1.1491e-06
PSTCY32_11525	2.98668	-//-
PSTCY32_11526	0.78095	sp|O14321|ERG6_SCHPO Sterol 24-C-methyltransferase erg6 OS=Schizosaccharomyces pombe (strain 972 / ATCC 24843) GN=erg6 PE=2 SV=1//1.03888e-132
PSTCY32_11536	0.670388	sp|Q00940|PEX10_PICAN Peroxisome biogenesis factor 10 OS=Pichia angusta GN=PEX10 PE=3 SV=1//1.48607e-22
PSTCY32_11548	1.16089	sp|Q94BZ1|ZIFL1_ARATH Protein ZINC INDUCED FACILITATOR-LIKE 1 OS=Arabidopsis thaliana GN=ZIFL1 PE=2 SV=1//1.57773e-15
PSTCY32_11565	1.37372	sp|Q10332|YBMA_SCHPO Uncharacterized ATP-dependent helicase C582.10c OS=Schizosaccharomyces pombe (strain 972 / ATCC 24843) GN=SPBC582.10c PE=1 SV=1//1.03976e-121
PSTCY32_11567	0.642	sp|Q00083|APSA_EMENI Anucleate primary sterigmata protein A OS=Emericella nidulans (strain FGSC A4 / ATCC 38163 / CBS 112.46 / NRRL 194 / M139) GN=apsA PE=1 SV=2//3.436e-08
PSTCY32_11568	5.30185	-//-
PSTCY32_11584	1.34118	sp|P38865|CTR2_YEAST Copper transport protein CTR2 OS=Saccharomyces cerevisiae (strain ATCC 204508 / S288c) GN=CTR2 PE=1 SV=1//7.1455e-07
PSTCY32_11586	1.03095	sp|P55859|PNPH_BOVIN Purine nucleoside phosphorylase OS=Bos taurus GN=PNP PE=1 SV=3//9.86394e-73
PSTCY32_11602	0.707192	sp|O74378|ODO1_SCHPO 2-oxoglutarate dehydrogenase, mitochondrial OS=Schizosaccharomyces pombe (strain 972 / ATCC 24843) GN=kgd1 PE=3 SV=1//0
PSTCY32_11614	1.20841	-//-
PSTCY32_11617	1.39617	sp|Q54JD9|SCOT_DICDI Probable succinyl-CoA:3-ketoacid coenzyme A transferase, mitochondrial OS=Dictyostelium discoideum GN=oxct1 PE=3 SV=1//1.01967e-147
PSTCY32_11618	1.57427	-//-
PSTCY32_11619	0.530973	-//-
PSTCY32_11620	5.26144	-//-
PSTCY32_11622	1.7096	sp|O94614|CHR4_SCHPO Chitin synthase regulatory factor 4 OS=Schizosaccharomyces pombe (strain 972 / ATCC 24843) GN=chr4 PE=1 SV=4//2.16418e-31
PSTCY32_11633	0.606664	sp|Q969H0|FBXW7_HUMAN F-box/WD repeat-containing protein 7 OS=Homo sapiens GN=FBXW7 PE=1 SV=1//1.29259e-06
PSTCY32_11635	1.48699	-//-
PSTCY32_11652	1.59491	sp|Q9UM11|FZR_HUMAN Fizzy-related protein homolog OS=Homo sapiens GN=FZR1 PE=1 SV=2//7.97494e-141
PSTCY32_11681	0.565359	-//-
PSTCY32_11701	0.819678	sp|P14742|GFA1_YEAST Glutamine--fructose-6-phosphate aminotransferase [isomerizing] OS=Saccharomyces cerevisiae (strain ATCC 204508 / S288c) GN=GFA1 PE=1 SV=4//0
PSTCY32_11718	5.25565	-//-
PSTCY32_11722	0.872347	-//-
PSTCY32_11724	0.525671	-//-
PSTCY32_11738	1.58333	-//-
PSTCY32_11745	0.742	-//-
PSTCY32_11751	0.949639	-//-
PSTCY32_11752	0.661147	-//-
PSTCY32_11762	1.27433	sp|Q9P7B5|WSS1_SCHPO DNA-dependent metalloprotease WSS1 homolog OS=Schizosaccharomyces pombe (strain 972 / ATCC 24843) GN=SPAC521.02 PE=3 SV=1//9.74008e-21
PSTCY32_11769	1.62551	-//-
PSTCY32_11771	0.853161	-//-
PSTCY32_11772	3.35104	sp|P20533|CHIA1_BACCI Chitinase A1 OS=Bacillus circulans GN=chiA1 PE=1 SV=1//3.32968e-33
PSTCY32_11783	1.42918	sp|Q9UTC4|YIDF_SCHPO Uncharacterized protein C227.15 OS=Schizosaccharomyces pombe (strain 972 / ATCC 24843) GN=SPAC227.15 PE=4 SV=1//5.08034e-27
PSTCY32_11792	1.14129	sp|Q9SS40|PT310_ARATH Probable sugar phosphate/phosphate translocator At3g10290 OS=Arabidopsis thaliana GN=At3g10290 PE=3 SV=1//4.54437e-20
PSTCY32_11795	0.799325	sp|P54861|DNM1_YEAST Dynamin-related protein DNM1 OS=Saccharomyces cerevisiae (strain ATCC 204508 / S288c) GN=DNM1 PE=1 SV=1//2.86113e-25
PSTCY32_11800	1.34947	sp|Q92368|RCD1_SCHPO Cell differentiation protein rcd1 OS=Schizosaccharomyces pombe (strain 972 / ATCC 24843) GN=rcd1 PE=3 SV=1//3.96207e-140
PSTCY32_11801	3.43704	-//-
PSTCY32_11805	1.03632	-//-
PSTCY32_11806	0.610009	sp|P37913|DNLI1_MOUSE DNA ligase 1 OS=Mus musculus GN=Lig1 PE=1 SV=2//3.55362e-13
PSTCY32_11814	3.32366	sp|Q9USW3|YHZ7_SCHPO Probable glycosidase C21B10.07 OS=Schizosaccharomyces pombe (strain 972 / ATCC 24843) GN=SPBC21B10.07 PE=3 SV=1//1.22603e-80
PSTCY32_11819	1.21747	-//-
PSTCY32_11821	0.691779	sp|O43052|RGA1_SCHPO Rho-type GTPase-activating protein 1 OS=Schizosaccharomyces pombe (strain 972 / ATCC 24843) GN=rga1 PE=1 SV=1//1.94091e-86
PSTCY32_11841	1.76412	sp|Q8LFD1|LPP3_ARATH Putative lipid phosphate phosphatase 3, chloroplastic OS=Arabidopsis thaliana GN=LPP3 PE=2 SV=1//2.41924e-11
PSTCY32_11842	1.13662	sp|Q8NEZ2|VP37A_HUMAN Vacuolar protein sorting-associated protein 37A OS=Homo sapiens GN=VPS37A PE=1 SV=1//2.32526e-07
PSTCY32_11848	1.5466	sp|Q9US39|YFZ2_SCHPO Uncharacterized protein C1039.02 OS=Schizosaccharomyces pombe (strain 972 / ATCC 24843) GN=SPAC1039.02 PE=3 SV=1//5.13894e-98
PSTCY32_11858	0.494756	sp|P21126|UBL4A_MOUSE Ubiquitin-like protein 4A OS=Mus musculus GN=Ubl4a PE=2 SV=1//5.13002e-06
PSTCY32_11861	5.20285	-//-
PSTCY32_11863	9.33689	sp|Q3ULJ0|GPD1L_MOUSE Glycerol-3-phosphate dehydrogenase 1-like protein OS=Mus musculus GN=Gpd1l PE=1 SV=2//3.60799e-97
PSTCY32_11864	0.642228	sp|O13853|ITS3_SCHPO Phosphatidylinositol 4-phosphate 5-kinase its3 OS=Schizosaccharomyces pombe (strain 972 / ATCC 24843) GN=its3 PE=1 SV=3//3.38651e-22
PSTCY32_11865	7.27884	-//-
PSTCY32_11880	1.17806	-//-
PSTCY32_11881	1.06595	sp|P53695|EXO1_SCHPO Exodeoxyribonuclease 1 OS=Schizosaccharomyces pombe (strain 972 / ATCC 24843) GN=exo1 PE=1 SV=1//3.41812e-80
PSTCY32_11908	1.48961	sp|Q99161|SEC62_YARLI Translocation protein SEC62 OS=Yarrowia lipolytica (strain CLIB 122 / E 150) GN=SEC62 PE=3 SV=2//4.8706e-40
PSTCY32_11915	0.419344	sp|F1QFR9|PSM4A_DANRE Proteasome activator complex subunit 4A OS=Danio rerio GN=psme4a PE=3 SV=2//5.95071e-39
PSTCY32_11922	1.88983	sp|P41751|ALDH_ASPNG Aldehyde dehydrogenase OS=Aspergillus niger GN=aldA PE=3 SV=1//3.1131e-172
PSTCY32_11923	1.93586	sp|P41751|ALDH_ASPNG Aldehyde dehydrogenase OS=Aspergillus niger GN=aldA PE=3 SV=1//0
PSTCY32_11961	0.649138	sp|P32360|ERG2_USTMA C-8 sterol isomerase OS=Ustilago maydis (strain 521 / FGSC 9021) GN=ERG2 PE=3 SV=1//3.26321e-87
PSTCY32_11979	1.65448	sp|Q7SE71|ATPF_NEUCR ATP synthase subunit 4, mitochondrial OS=Neurospora crassa (strain ATCC 24698 / 74-OR23-1A / CBS 708.71 / DSM 1257 / FGSC 987) GN=atp-3 PE=3 SV=1//1.24978e-50
PSTCY32_11994	1.19469	sp|Q9UUF2|SYMC_SCHPO Probable methionine--tRNA ligase, cytoplasmic OS=Schizosaccharomyces pombe (strain 972 / ATCC 24843) GN=rar1 PE=3 SV=1//0
PSTCY32_12015	0.954388	sp|O60182|RFC1_SCHPO Replication factor C subunit 1 OS=Schizosaccharomyces pombe (strain 972 / ATCC 24843) GN=rfc1 PE=1 SV=1//4.6938e-178
PSTCY32_12016	5.41086	-//-
PSTCY32_12024	1.15094	sp|Q1H595|LSM2_ARATH Sm-like protein LSM2 OS=Arabidopsis thaliana GN=LSM2 PE=1 SV=1//2.66799e-40
PSTCY32_12035	1.15199	-//-
PSTCY32_12072	1.10045	sp|O60059|YG58_SCHPO Pumilio domain-containing protein C56F2.08c OS=Schizosaccharomyces pombe (strain 972 / ATCC 24843) GN=SPBC56F2.08c PE=1 SV=1//3.03475e-62
PSTCY32_12109	2.65895	-//-
PSTCY32_12110	2.00202	sp|Q99002|1433_TRIHA 14-3-3 protein homolog OS=Trichoderma harzianum PE=2 SV=1//1.08822e-128
PSTCY32_12117	2.03188	-//-
PSTCY32_12147	2.0371	sp|Q70KF8|SDHB_UROFA Succinate dehydrogenase [ubiquinone] iron-sulfur subunit, mitochondrial OS=Uromyces fabae GN=SDH2 PE=3 SV=1//1.28803e-179
PSTCY32_12162	1.13755	sp|Q6CG53|N7BM_YARLI NADH dehydrogenase [ubiquinone] 1 alpha subcomplex subunit N7BM OS=Yarrowia lipolytica (strain CLIB 122 / E 150) GN=N7BM PE=1 SV=1//9.06509e-23
PSTCY32_12188	0.970177	sp|Q9CPY6|GID4_MOUSE Glucose-induced degradation protein 4 homolog OS=Mus musculus GN=Gid4 PE=2 SV=1//1.72022e-09
PSTCY32_12191	2.39905	-//-
PSTCY32_12213	1.2914	-//-
PSTCY32_12220	0.810298	-//-
PSTCY32_12231	2.44521	sp|P39932|STL1_YEAST Sugar transporter STL1 OS=Saccharomyces cerevisiae (strain ATCC 204508 / S288c) GN=STL1 PE=1 SV=2//4.10002e-85
PSTCY32_12233	0.747672	-//-
PSTCY32_12234	2.95849	-//-
PSTCY32_12238	2.75235	-//-
PSTCY32_12240	5.62541	-//-
PSTCY32_12254	1.40139	sp|Q8VYK4|NFYB8_ARATH Nuclear transcription factor Y subunit B-8 OS=Arabidopsis thaliana GN=NFYB8 PE=2 SV=1//1.85116e-28
PSTCY32_12264	2.90984	sp|P36091|DCW1_YEAST Mannan endo-1,6-alpha-mannosidase DCW1 OS=Saccharomyces cerevisiae (strain ATCC 204508 / S288c) GN=DCW1 PE=1 SV=1//1.43645e-23
PSTCY32_12282	3.90656	-//-
PSTCY32_12307	1.94336	sp|P36091|DCW1_YEAST Mannan endo-1,6-alpha-mannosidase DCW1 OS=Saccharomyces cerevisiae (strain ATCC 204508 / S288c) GN=DCW1 PE=1 SV=1//1.83699e-27
PSTCY32_12311	0.983294	-//-
PSTCY32_12318	0.895187	sp|P36017|VPS21_YEAST Vacuolar protein sorting-associated protein 21 OS=Saccharomyces cerevisiae (strain ATCC 204508 / S288c) GN=VPS21 PE=1 SV=1//6.9348e-65
PSTCY32_12321	1.2118	sp|Q12184|ADRX_YEAST Adrenodoxin homolog, mitochondrial OS=Saccharomyces cerevisiae (strain ATCC 204508 / S288c) GN=YAH1 PE=1 SV=1//6.74449e-34
PSTCY32_12325	1.76435	-//-
PSTCY32_12350	1.9134	-//-
PSTCY32_12368	5.83245	-//-
PSTCY32_12378	2.41522	-//-
PSTCY32_12384	11.5526	-//-
PSTCY32_12403	1.53603	sp|P39524|ATC3_YEAST Probable phospholipid-transporting ATPase DRS2 OS=Saccharomyces cerevisiae (strain ATCC 204508 / S288c) GN=DRS2 PE=1 SV=2//0
PSTCY32_12415	0.616548	sp|Q9P7C8|SLD5_SCHPO DNA replication complex GINS protein sld5 OS=Schizosaccharomyces pombe (strain 972 / ATCC 24843) GN=sld5 PE=1 SV=1//1.71341e-10
PSTCY32_12417	1.96891	sp|Q4IJT0|ALG8_GIBZE Dolichyl pyrophosphate Glc1Man9GlcNAc2 alpha-1,3-glucosyltransferase OS=Gibberella zeae (strain PH-1 / ATCC MYA-4620 / FGSC 9075 / NRRL 31084) GN=ALG8 PE=3 SV=1//6.90382e-91
PSTCY32_12418	0.783261	-//-
PSTCY32_12419	0.996792	-//-
PSTCY32_12446	1.93356	-//-
PSTCY32_12450	0.893721	-//-
PSTCY32_12461	1.3064	sp|Q10354|YDB1_SCHPO Uncharacterized transporter C22E12.01 OS=Schizosaccharomyces pombe (strain 972 / ATCC 24843) GN=SPAC22E12.01 PE=3 SV=2//3.75209e-41
PSTCY32_12462	3.32651	-//-
PSTCY32_12463	14.4881	-//-
PSTCY32_12465	6.2853	sp|P13707|GPDA_MOUSE Glycerol-3-phosphate dehydrogenase [NAD(+)], cytoplasmic OS=Mus musculus GN=Gpd1 PE=1 SV=3//9.20022e-116
PSTCY32_12480	1.53248	-//-
PSTCY32_12487	0.910263	sp|Q9D099|ACER3_MOUSE Alkaline ceramidase 3 OS=Mus musculus GN=Acer3 PE=2 SV=1//1.28709e-46
PSTCY32_12494	2.21063	sp|Q9P7V4|KTI12_SCHPO Protein kti12 OS=Schizosaccharomyces pombe (strain 972 / ATCC 24843) GN=kti12 PE=3 SV=1//3.43076e-42
PSTCY32_12504	1.36056	sp|Q54YZ4|ETFB_DICDI Electron transfer flavoprotein subunit beta OS=Dictyostelium discoideum GN=etfb PE=3 SV=1//1.28229e-81
PSTCY32_12506	1.11288	-//-
PSTCY32_12508	0.838325	-//-
PSTCY32_12523	1.00951	sp|Q8BKC5|IPO5_MOUSE Importin-5 OS=Mus musculus GN=Ipo5 PE=1 SV=3//5.50761e-36
PSTCY32_12537	2.55373	sp|Q70KF8|SDHB_UROFA Succinate dehydrogenase [ubiquinone] iron-sulfur subunit, mitochondrial OS=Uromyces fabae GN=SDH2 PE=3 SV=1//1.28803e-179
PSTCY32_12540	2.85024	-//-
PSTCY32_12544	0.619319	sp|Q1E493|URM1_COCIM Ubiquitin-related modifier 1 OS=Coccidioides immitis (strain RS) GN=URM1 PE=3 SV=1//2.89879e-17
PSTCY32_12556	2.66803	-//-
PSTCY32_12573	0.634781	sp|O74196|UBC1_COLGL Ubiquitin-conjugating enzyme E2-16 kDa OS=Colletotrichum gloeosporioides GN=UBC1 PE=2 SV=1//5.00662e-78
PSTCY32_12574	6.08428	sp|P0CP28|NPC2_CRYNJ Phosphatidylglycerol/phosphatidylinositol transfer protein OS=Cryptococcus neoformans var. neoformans serotype D (strain JEC21 / ATCC MYA-565) GN=NPC2 PE=3 SV=1//1.10423e-28
PSTCY32_12575	6.39997	-//-
PSTCY32_12598	2.67088	-//-
PSTCY32_12601	2.30064	-//-
PSTCY32_12610	1.95601	sp|Q03529|SCS7_YEAST Ceramide very long chain fatty acid hydroxylase SCS7 OS=Saccharomyces cerevisiae (strain ATCC 204508 / S288c) GN=SCS7 PE=1 SV=1//9.10375e-81
PSTCY32_12632	1.94379	-//-
PSTCY32_12666	1.09003	-//-
PSTCY32_12678	0.776823	sp|P20654|PP1_EMENI Serine/threonine-protein phosphatase PP1 OS=Emericella nidulans (strain FGSC A4 / ATCC 38163 / CBS 112.46 / NRRL 194 / M139) GN=bimG PE=2 SV=1//0
PSTCY32_12679	4.58903	sp|Q03516|RSN1_YEAST Uncharacterized protein RSN1 OS=Saccharomyces cerevisiae (strain ATCC 204508 / S288c) GN=RSN1 PE=1 SV=1//3.81877e-83
PSTCY32_12687	5.54959	-//-
PSTCY32_12691	0.531094	-//-
PSTCY32_12695	7.8958	-//-
PSTCY32_12696	2.44476	-//-
PSTCY32_12716	8.26928	-//-
PSTCY32_12729	2.3654	sp|Q9ZR07|FRDA_ARATH Frataxin, mitochondrial OS=Arabidopsis thaliana GN=FH PE=1 SV=2//9.86012e-24
PSTCY32_12737	2.1564	sp|Q01397|DYNA_NEUCR Dynactin, 150 kDa isoform OS=Neurospora crassa (strain ATCC 24698 / 74-OR23-1A / CBS 708.71 / DSM 1257 / FGSC 987) GN=ro-3 PE=3 SV=3//7.62561e-10
PSTCY32_12746	6.37371	sp|Q2UJA7|PELF_ASPOR Probable pectin lyase F OS=Aspergillus oryzae (strain ATCC 42149 / RIB 40) GN=pelF PE=3 SV=2//5.06742e-53
PSTCY32_12752	0.607042	sp|O14340|YB35_SCHPO Oxysterol-binding protein homolog C2F12.05c OS=Schizosaccharomyces pombe (strain 972 / ATCC 24843) GN=SPBC2F12.05c PE=1 SV=2//2.1387e-28
PSTCY32_12768	3.38897	sp|Q3EAQ5|PTR36_ARATH Probable peptide/nitrate transporter At3g43790 OS=Arabidopsis thaliana GN=ZIFL2 PE=2 SV=2//1.5211e-48
PSTCY32_12788	3.48099	sp|Q91854|TRCB_XENLA Beta-TrCP OS=Xenopus laevis GN=fbxw1 PE=2 SV=1//1.66467e-11
PSTCY32_12792	6.88846	-//-
PSTCY32_12811	1.40933	sp|O42917|ESO1_SCHPO N-acetyltransferase eso1 OS=Schizosaccharomyces pombe (strain 972 / ATCC 24843) GN=eso1 PE=1 SV=1//2.46e-85
PSTCY32_12824	2.08879	sp|Q9Y2Q3|GSTK1_HUMAN Glutathione S-transferase kappa 1 OS=Homo sapiens GN=GSTK1 PE=1 SV=3//1.28188e-25
PSTCY32_12827	3.06187	sp|Q9D099|ACER3_MOUSE Alkaline ceramidase 3 OS=Mus musculus GN=Acer3 PE=2 SV=1//6.46859e-50
PSTCY32_12830	1.24188	-//-
PSTCY32_12879	0.728641	sp|Q5KEQ1|CET1_CRYNJ mRNA-capping enzyme subunit beta OS=Cryptococcus neoformans var. neoformans serotype D (strain JEC21 / ATCC MYA-565) GN=CET1 PE=3 SV=1//1.10748e-27
PSTCY32_12883	1.11995	sp|Q4P4U7|BTN1_USTMA Protein BTN1 OS=Ustilago maydis (strain 521 / FGSC 9021) GN=BTN1 PE=3 SV=1//2.50543e-82
PSTCY32_12885	0.73298	sp|Q9Y7U6|RGF1_SCHPO Rho1 guanine nucleotide exchange factor 1 OS=Schizosaccharomyces pombe (strain 972 / ATCC 24843) GN=rgf1 PE=1 SV=1//8.46144e-92
PSTCY32_12887	0.941616	sp|Q9P6Q1|YKC9_SCHPO UPF0001 protein C644.09 OS=Schizosaccharomyces pombe (strain 972 / ATCC 24843) GN=SPAC644.09 PE=3 SV=1//3.03747e-56
PSTCY32_12908	0.664463	sp|Q5EA65|GPT_BOVIN UDP-N-acetylglucosamine--dolichyl-phosphate N-acetylglucosaminephosphotransferase OS=Bos taurus GN=DPAGT1 PE=2 SV=1//1.76585e-44
PSTCY32_12911	0.809466	sp|Q80VP5|CL065_MOUSE Probable peptide chain release factor C12orf65 homolog, mitochondrial OS=Mus musculus PE=1 SV=1//8.27853e-23
PSTCY32_12927	2.92804	sp|Q08954|YP199_YEAST Smr domain-containing protein YPL199C OS=Saccharomyces cerevisiae (strain ATCC 204508 / S288c) GN=YPL199C PE=1 SV=1//2.72489e-22
PSTCY32_12945	3.18931	-//-
PSTCY32_12966	6.76493	-//-
PSTCY32_12969	4.40744	-//-
PSTCY32_12975	1.46471	sp|Q9BW71|HIRP3_HUMAN HIRA-interacting protein 3 OS=Homo sapiens GN=HIRIP3 PE=1 SV=3//5.88721e-06
PSTCY32_12987	1.47649	sp|Q6B9X6|VWKA_DICDI Alpha-protein kinase vwkA OS=Dictyostelium discoideum GN=vwkA PE=1 SV=1//2.35872e-08
PSTCY32_12992	0.53899	sp|Q6BSB9|VATL2_DEBHA V-type proton ATPase 16 kDa proteolipid subunit 2 OS=Debaryomyces hansenii (strain ATCC 36239 / CBS 767 / JCM 1990 / NBRC 0083 / IGC 2968) GN=VMA11 PE=3 SV=1//3.40071e-24
PSTCY32_12997	1.11413	sp|A4WBH1|NUDL_ENT38 Uncharacterized Nudix hydrolase NudL OS=Enterobacter sp. (strain 638) GN=nudL PE=3 SV=1//3.55947e-15
PSTCY32_12999	0.847269	sp|P30284|CG21_EMENI G2/mitotic-specific cyclin-B OS=Emericella nidulans (strain FGSC A4 / ATCC 38163 / CBS 112.46 / NRRL 194 / M139) GN=nimE PE=2 SV=1//1.45673e-37
PSTCY32_13002	1.05642	sp|P10815|CG23_SCHPO G2/mitotic-specific cyclin cdc13 OS=Schizosaccharomyces pombe (strain 972 / ATCC 24843) GN=cdc13 PE=1 SV=1//2.46175e-67
PSTCY32_13023	0.509466	sp|Q12116|TMS1_YEAST Membrane protein TMS1 OS=Saccharomyces cerevisiae (strain ATCC 204508 / S288c) GN=TMS1 PE=1 SV=1//4.17262e-70
PSTCY32_13035	1.66651	sp|Q5XTS1|PLPL8_RABIT Calcium-independent phospholipase A2-gamma OS=Oryctolagus cuniculus GN=PNPLA8 PE=1 SV=1//2.32075e-08
PSTCY32_13047	0.986472	sp|Q50HP4|DAD4_SCHPO DASH complex subunit dad4 OS=Schizosaccharomyces pombe (strain 972 / ATCC 24843) GN=dad4 PE=1 SV=2//5.03431e-11
PSTCY32_13048	1.26544	sp|Q6TGY8|EMC2_DANRE ER membrane protein complex subunit 2 OS=Danio rerio GN=emc2 PE=2 SV=1//9.60477e-22
PSTCY32_13063	1.47295	-//-
PSTCY32_13096	2.24904	-//-
PSTCY32_13097	3.73743	sp|P0CP77|CDA_CRYNB Chitin deacetylase OS=Cryptococcus neoformans var. neoformans serotype D (strain B-3501A) GN=MP 84 PE=3 SV=1//5.44292e-48
PSTCY32_13125	4.23528	-//-
PSTCY32_13141	2.47878	-//-
PSTCY32_13145	1.35824	-//-
PSTCY32_13243	0.556918	-//-
PSTCY32_13245	1.19531	sp|Q9YH37|RAP1B_CYPCA Ras-related protein Rap-1b OS=Cyprinus carpio GN=rap1b PE=2 SV=1//3.18969e-51
PSTCY32_13246	7.33227	-//-
PSTCY32_13248	4.88512	-//-
PSTCY32_13253	0.815024	sp|Q9P2S5|WRP73_HUMAN WD repeat-containing protein WRAP73 OS=Homo sapiens GN=WRAP73 PE=2 SV=1//3.05582e-06
PSTCY32_13257	0.45809	sp|E7QBZ1|KRR1_YEASZ KRR1 small subunit processome component OS=Saccharomyces cerevisiae (strain Zymaflore VL3) GN=KRR1 PE=3 SV=1//3.78093e-128
PSTCY32_13264	0.639852	-//-
PSTCY32_13271	3.70979	-//-
PSTCY32_13273	0.958631	sp|Q06537|YP153_YEAST Uncharacterized protein YPR153W OS=Saccharomyces cerevisiae (strain ATCC 204508 / S288c) GN=YPR153W PE=2 SV=2//1.97184e-08
PSTCY32_13280	0.998207	sp|P59326|YTHD1_MOUSE YTH domain-containing family protein 1 OS=Mus musculus GN=Ythdf1 PE=2 SV=1//6.27855e-09
PSTCY32_13291	0.617378	sp|Q6GP04|MON2_XENLA Protein MON2 homolog OS=Xenopus laevis GN=mon2 PE=2 SV=1//4.05042e-105
PSTCY32_13297	1.20315	sp|O74429|VIP1_SCHPO Inositol hexakisphosphate and diphosphoinositol-pentakisphosphate kinase OS=Schizosaccharomyces pombe (strain 972 / ATCC 24843) GN=asp1 PE=1 SV=1//4.6964e-38
PSTCY32_13298	0.542343	sp|Q10236|RNH2A_SCHPO Ribonuclease H2 subunit A OS=Schizosaccharomyces pombe (strain 972 / ATCC 24843) GN=rnh201 PE=3 SV=1//5.80253e-55
PSTCY32_13299	2.54581	-//-
PSTCY32_13310	0.956954	sp|Q05058|RASL_COPCI 24 kDa Ras-like protein OS=Coprinopsis cinerea GN=CC-RAS PE=3 SV=1//1.23497e-82
PSTCY32_13317	6.30399	sp|O60020|ASPR1_PHARH Aspartic protease OS=Phaffia rhodozyma GN=pr1 PE=1 SV=1//2.47616e-61
PSTCY32_13324	1.2769	sp|Q8TGG8|GDA1_ASPFU Probable guanosine-diphosphatase OS=Neosartorya fumigata (strain ATCC MYA-4609 / Af293 / CBS 101355 / FGSC A1100) GN=gda1 PE=3 SV=2//1.51976e-97
PSTCY32_13328	1.94741	-//-
PSTCY32_13338	0.733777	sp|Q09746|BZZ1_SCHPO Protein BZZ1 OS=Schizosaccharomyces pombe (strain 972 / ATCC 24843) GN=bzz1 PE=3 SV=1//2.32941e-54
PSTCY32_13339	4.07595	-//-
PSTCY32_13340	2.42421	-//-
PSTCY32_13342	0.790119	sp|O94520|YQ13_SCHPO ER membrane protein complex subunit 4 OS=Schizosaccharomyces pombe (strain 972 / ATCC 24843) GN=SPCC1281.03c PE=3 SV=1//3.8675e-18
PSTCY32_13353	1.64066	sp|Q7SCY7|SYM1_NEUCR Protein sym-1 OS=Neurospora crassa (strain ATCC 24698 / 74-OR23-1A / CBS 708.71 / DSM 1257 / FGSC 987) GN=sym-1 PE=3 SV=2//2.42903e-18
PSTCY32_13360	2.60466	-//-
PSTCY32_13361	3.52923	-//-
PSTCY32_13406	1.89864	sp|P33300|SUR1_YEAST Mannosyl phosphorylinositol ceramide synthase SUR1 OS=Saccharomyces cerevisiae (strain ATCC 204508 / S288c) GN=SUR1 PE=1 SV=1//7.97812e-50
PSTCY32_13459	0.94204	sp|Q5AG40|VPS4_CANAL Vacuolar protein sorting-associated protein 4 OS=Candida albicans (strain SC5314 / ATCC MYA-2876) GN=VPS4 PE=2 SV=1//0
PSTCY32_13462	0.616714	sp|Q92973|TNPO1_HUMAN Transportin-1 OS=Homo sapiens GN=TNPO1 PE=1 SV=2//0
PSTCY32_13484	1.77873	sp|Q6TGC6|CBK1_PNECA Serine/threonine-protein kinase CBK1 OS=Pneumocystis carinii GN=CBK1 PE=2 SV=1//0
PSTCY32_13489	1.1439	sp|Q9P6J9|YHD1_SCHPO Putative inorganic phosphate transporter C1683.01 OS=Schizosaccharomyces pombe (strain 972 / ATCC 24843) GN=SPBC1683.01 PE=3 SV=1//3.79425e-100
PSTCY32_13505	1.95936	-//-
PSTCY32_13510	2.15668	-//-
PSTCY32_13511	1.94001	-//-
PSTCY32_13512	2.37081	-//-
PSTCY32_13513	2.25153	-//-
PSTCY32_13516	5.18956	-//-
PSTCY32_13529	0.972837	sp|P0CM00|SDHF3_CRYNJ Succinate dehydrogenase assembly factor 3, mitochondrial OS=Cryptococcus neoformans var. neoformans serotype D (strain JEC21 / ATCC MYA-565) GN=CNB04080 PE=3 SV=1//2.76561e-18
PSTCY32_13587	1.07232	sp|Q9USY2|YOW4_SCHPO Uncharacterized RNA-binding protein C1861.04c OS=Schizosaccharomyces pombe (strain 972 / ATCC 24843) GN=SPBC1861.04c PE=3 SV=1//5.76073e-71
PSTCY32_13603	1.49908	sp|Q92249|ERP38_NEUCR Protein disulfide-isomerase erp38 OS=Neurospora crassa (strain ATCC 24698 / 74-OR23-1A / CBS 708.71 / DSM 1257 / FGSC 987) GN=erp38 PE=2 SV=2//2.33212e-18
PSTCY32_13613	0.660187	sp|P42023|ACTZ_PNECA Actin-2 OS=Pneumocystis carinii PE=2 SV=1//0
PSTCY32_13616	1.03787	sp|Q9BZE9|ASPC1_HUMAN Tether containing UBX domain for GLUT4 OS=Homo sapiens GN=ASPSCR1 PE=1 SV=1//1.65443e-08
PSTCY32_13623	6.87011	-//-
PSTCY32_13625	6.41832	-//-
PSTCY32_13627	4.14411	sp|Q6ERS0|CIPKR_ORYSJ Putative CBL-interacting protein kinase 27 OS=Oryza sativa subsp. japonica GN=CIPK27 PE=3 SV=1//8.7746e-27
PSTCY32_13634	1.20731	-//-
PSTCY32_13642	2.19081	-//-
PSTCY32_13667	0.837937	sp|Q91917|RA51B_XENLA DNA repair protein RAD51 homolog B OS=Xenopus laevis GN=rad51-b PE=2 SV=1//5.58626e-88
PSTCY32_13669	2.01592	-//-
PSTCY32_13675	4.6913	sp|A1SWB8|BGAL_PSYIN Beta-galactosidase OS=Psychromonas ingrahamii (strain 37) GN=lacZ PE=3 SV=1//4.09645e-21
PSTCY32_13688	1.22164	sp|Q8NEZ2|VP37A_HUMAN Vacuolar protein sorting-associated protein 37A OS=Homo sapiens GN=VPS37A PE=1 SV=1//2.96155e-08
PSTCY32_13693	1.09887	sp|Q9US39|YFZ2_SCHPO Uncharacterized protein C1039.02 OS=Schizosaccharomyces pombe (strain 972 / ATCC 24843) GN=SPAC1039.02 PE=3 SV=1//3.33212e-97
PSTCY32_13713	2.27292	-//-
PSTCY32_13715	7.41251	-//-
PSTCY32_13720	2.84351	sp|Q9XYS3|NOXA_DICDI Superoxide-generating NADPH oxidase heavy chain subunit A OS=Dictyostelium discoideum GN=noxA PE=2 SV=1//5.8881e-106
PSTCY32_13758	4.92595	-//-
PSTCY32_13760	1.21388	sp|P62944|AP2B1_RAT AP-2 complex subunit beta OS=Rattus norvegicus GN=Ap2b1 PE=1 SV=1//0
PSTCY32_13783	1.37841	sp|Q9US04|GGT1_SCHPO Gamma-glutamyltranspeptidase 1 OS=Schizosaccharomyces pombe (strain 972 / ATCC 24843) GN=ggt1 PE=2 SV=1//1.02004e-80
PSTCY32_13796	2.00722	sp|Q99315|YG31B_YEAST Transposon Ty3-G Gag-Pol polyprotein OS=Saccharomyces cerevisiae (strain ATCC 204508 / S288c) GN=TY3B-G PE=1 SV=3//7.33538e-16
PSTCY32_13802	1.95574	-//-
PSTCY32_13812	1.15481	sp|P9WM51|Y1260_MYCTU Uncharacterized protein Rv1260 OS=Mycobacterium tuberculosis (strain ATCC 25618 / H37Rv) GN=Rv1260 PE=1 SV=1//3.10919e-42
PSTCY32_13820	1.32549	sp|O13394|CHS5_USTMA Chitin synthase 5 OS=Ustilago maydis (strain 521 / FGSC 9021) GN=CHS5 PE=3 SV=2//1.71445e-60
PSTCY32_13829	2.07111	sp|P26659|RAD15_SCHPO DNA repair helicase rad15 OS=Schizosaccharomyces pombe (strain 972 / ATCC 24843) GN=rad15 PE=1 SV=2//0
PSTCY32_13836	1.23611	sp|P19541|RDS2_YEAST Regulator of drug sensitivity 2 OS=Saccharomyces cerevisiae (strain ATCC 204508 / S288c) GN=RDS2 PE=1 SV=2//1.81658e-14
PSTCY32_13844	0.965558	-//-
PSTCY32_13853	3.60265	-//-
PSTCY32_13868	0.909818	-//-
PSTCY32_13875	1.21523	-//-
PSTCY32_13881	6.33238	sp|E9CXX8|MNS1B_COCPS Mannosyl-oligosaccharide alpha-1,2-mannosidase OS=Coccidioides posadasii (strain RMSCC 757 / Silveira) GN=CPSG_02648 PE=1 SV=1//2.49708e-46
PSTCY32_13899	1.81226	sp|Q0CHZ8|EXGD_ASPTN Probable glucan 1,3-beta-glucosidase D OS=Aspergillus terreus (strain NIH 2624 / FGSC A1156) GN=exgD PE=3 SV=1//3.69716e-85
PSTCY32_13907	0.588439	sp|O74435|CDC31_SCHPO Cell division control protein 31 OS=Schizosaccharomyces pombe (strain 972 / ATCC 24843) GN=cdc31 PE=1 SV=1//5.62725e-64
PSTCY32_13929	1.10288	sp|P24859|SEC14_KLULA SEC14 cytosolic factor OS=Kluyveromyces lactis (strain ATCC 8585 / CBS 2359 / DSM 70799 / NBRC 1267 / NRRL Y-1140 / WM37) GN=SEC14 PE=3 SV=2//1.46026e-50
PSTCY32_13930	1.35293	-//-
PSTCY32_13936	0.773778	sp|P32449|AROG_YEAST Phospho-2-dehydro-3-deoxyheptonate aldolase, tyrosine-inhibited OS=Saccharomyces cerevisiae (strain ATCC 204508 / S288c) GN=ARO4 PE=1 SV=2//4.55814e-141
PSTCY32_13943	0.627808	sp|Q6GPW4|TM205_XENLA Transmembrane protein 205 OS=Xenopus laevis GN=tmem205 PE=2 SV=1//7.57875e-07
PSTCY32_13946	0.951253	sp|Q9BUN8|DERL1_HUMAN Derlin-1 OS=Homo sapiens GN=DERL1 PE=1 SV=1//4.29685e-23
PSTCY32_13956	0.881119	sp|P39731|MTW1_YEAST Kinetochore-associated protein MTW1 OS=Saccharomyces cerevisiae (strain ATCC 204508 / S288c) GN=MTW1 PE=1 SV=2//9.55442e-08
PSTCY32_13968	1.03374	sp|Q91YN5|UAP1_MOUSE UDP-N-acetylhexosamine pyrophosphorylase OS=Mus musculus GN=Uap1 PE=1 SV=1//5.77548e-134
PSTCY32_13978	7.20969	sp|P50413|THIO_SHEEP Thioredoxin OS=Ovis aries GN=TXN PE=3 SV=2//1.00967e-15
PSTCY32_13997	7.29612	-//-
PSTCY32_14009	2.07058	-//-
PSTCY32_14046	3.74583	-//-
PSTCY32_14048	1.12421	-//-
PSTCY32_14062	1.30814	sp|P87230|COQ5_SCHPO 2-methoxy-6-polyprenyl-1,4-benzoquinol methylase, mitochondrial OS=Schizosaccharomyces pombe (strain 972 / ATCC 24843) GN=coq5 PE=3 SV=1//5.21826e-96
PSTCY32_14067	3.57118	sp|Q92447|HIS7_PICPA Imidazoleglycerol-phosphate dehydratase OS=Komagataella pastoris GN=HIS3 PE=3 SV=1//5.41637e-78
PSTCY32_14075	2.65046	sp|O13792|SUB2_SCHPO ATP-dependent RNA helicase uap56 OS=Schizosaccharomyces pombe (strain 972 / ATCC 24843) GN=uap56 PE=1 SV=3//0
PSTCY32_14091	5.33979	-//-
PSTCY32_14122	4.09218	-//-
PSTCY32_14131	1.0607	sp|O43050|ERG26_SCHPO Sterol-4-alpha-carboxylate 3-dehydrogenase, decarboxylating OS=Schizosaccharomyces pombe (strain 972 / ATCC 24843) GN=erg26 PE=3 SV=1//4.98774e-08
PSTCY32_14132	1.3742	-//-
PSTCY32_14158	1.62132	-//-
PSTCY32_14164	4.69351	sp|B0BN95|HARB1_RAT Putative nuclease HARBI1 OS=Rattus norvegicus GN=Harbi1 PE=2 SV=1//5.01795e-07
PSTCY32_14167	1.1734	sp|O14169|PGC1_SCHPO Phosphatidylglycerol phospholipase C OS=Schizosaccharomyces pombe (strain 972 / ATCC 24843) GN=SPAC4D7.02c PE=3 SV=2//5.52507e-25
PSTCY32_14168	1.44783	sp|Q07830|GPI13_YEAST GPI ethanolamine phosphate transferase 3 OS=Saccharomyces cerevisiae (strain ATCC 204508 / S288c) GN=GPI13 PE=1 SV=1//3.41156e-24
PSTCY32_14169	0.780227	sp|Q69ZK0|PREX1_MOUSE Phosphatidylinositol 3,4,5-trisphosphate-dependent Rac exchanger 1 protein OS=Mus musculus GN=Prex1 PE=1 SV=2//4.20515e-07
PSTCY32_14171	3.39525	sp|P53285|VPS62_YEAST Vacuolar protein sorting-associated protein 62 OS=Saccharomyces cerevisiae (strain ATCC 204508 / S288c) GN=VPS62 PE=1 SV=1//1.04861e-24
PSTCY32_14186	0.836356	-//-
PSTCY32_14200	0.849755	-//-
PSTCY32_14204	0.736228	-//-
PSTCY32_14215	3.84322	-//-
PSTCY32_14218	0.802959	sp|P07144|VDAC_NEUCR Mitochondrial outer membrane protein porin OS=Neurospora crassa (strain ATCC 24698 / 74-OR23-1A / CBS 708.71 / DSM 1257 / FGSC 987) GN=B7H23.070 PE=2 SV=1//1.17271e-76
PSTCY32_14228	0.899138	sp|O82244|ALG3_ARATH Dol-P-Man:Man(5)GlcNAc(2)-PP-Dol alpha-1,3-mannosyltransferase OS=Arabidopsis thaliana GN=ALG3 PE=1 SV=1//1.09494e-68
PSTCY32_14234	1.01778	-//-
PSTCY32_14235	6.17456	-//-
PSTCY32_14243	0.842789	-//-
PSTCY32_14249	2.19889	sp|Q99126|CHS3_USTMA Chitin synthase 3 OS=Ustilago maydis (strain 521 / FGSC 9021) GN=CHS3 PE=3 SV=2//0
PSTCY32_14250	6.94929	-//-
PSTCY32_14267	0.983181	sp|O74737|RID1_SCHPO GTPase-binding protein rid1 OS=Schizosaccharomyces pombe (strain 972 / ATCC 24843) GN=rid1 PE=4 SV=2//2.68063e-07
PSTCY32_14292	2.41414	-//-
PSTCY32_14314	1.83509	-//-
PSTCY32_14319	2.10585	sp|P32382|NADO_THEBR NADH oxidase OS=Thermoanaerobacter brockii PE=1 SV=1//8.90581e-34
PSTCY32_14325	0.832276	-//-
PSTCY32_14326	0.780636	sp|Q8HXM1|CSTF2_BOVIN Cleavage stimulation factor subunit 2 OS=Bos taurus GN=CSTF2 PE=2 SV=1//8.26936e-37
PSTCY32_14328	1.06802	-//-
PSTCY32_14338	1.48962	-//-
PSTCY32_14339	0.928601	sp|Q10422|YDC1_SCHPO Uncharacterized RNA-binding protein C25G10.01 OS=Schizosaccharomyces pombe (strain 972 / ATCC 24843) GN=SPAC25G10.01 PE=1 SV=1//6.56947e-23
PSTCY32_14381	0.60135	sp|Q9ZVN4|Y1500_ARATH Probable tyrosine-protein phosphatase At1g05000 OS=Arabidopsis thaliana GN=At1g05000 PE=1 SV=1//9.01227e-59
PSTCY32_14391	0.912933	sp|P54708|AT12A_RAT Potassium-transporting ATPase alpha chain 2 OS=Rattus norvegicus GN=Atp12a PE=1 SV=1//0
PSTCY32_14402	1.79739	-//-
PSTCY32_14451	0.644216	-//-
PSTCY32_14453	0.966762	sp|Q09870|RCL1_SCHPO Probable RNA 3&apos;-terminal phosphate cyclase-like protein OS=Schizosaccharomyces pombe (strain 972 / ATCC 24843) GN=SPAC12G12.06c PE=3 SV=1//9.78879e-70
PSTCY32_14454	6.03332	sp|P36626|REC8_SCHPO Meiotic recombination protein rec8 OS=Schizosaccharomyces pombe (strain 972 / ATCC 24843) GN=rec8 PE=1 SV=2//1.00914e-06
PSTCY32_14458	1.66261	sp|Q4P965|VTS1_USTMA Protein VTS1 OS=Ustilago maydis (strain 521 / FGSC 9021) GN=VTS1 PE=3 SV=1//8.03521e-18
PSTCY32_14480	1.70006	-//-
PSTCY32_14483	4.05565	sp|Q9CAD6|C86A7_ARATH Cytochrome P450 86A7 OS=Arabidopsis thaliana GN=CYP86A7 PE=2 SV=1//6.78566e-57
PSTCY32_14496	7.701	-//-
PSTCY32_14497	7.36349	-//-
PSTCY32_14526	2.15404	sp|Q9Y4D2|DGLA_HUMAN Sn1-specific diacylglycerol lipase alpha OS=Homo sapiens GN=DAGLA PE=1 SV=3//3.88614e-09
PSTCY32_14530	1.28139	sp|Q75A03|DIA2_ASHGO Protein DIA2 OS=Ashbya gossypii (strain ATCC 10895 / CBS 109.51 / FGSC 9923 / NRRL Y-1056) GN=DIA2 PE=3 SV=2//8.64605e-11
PSTCY32_14532	1.14143	sp|O43108|ATC1_YARLI Calcium-transporting ATPase 1 OS=Yarrowia lipolytica (strain CLIB 122 / E 150) GN=PMR1 PE=3 SV=1//0
PSTCY32_14550	2.0016	sp|P87034|GPA3_USTMA Guanine nucleotide-binding protein alpha-3 subunit OS=Ustilago maydis (strain 521 / FGSC 9021) GN=GPA3 PE=1 SV=1//0
PSTCY32_14555	4.5034	-//-
PSTCY32_14563	1.39343	-//-
PSTCY32_14565	5.20643	sp|Q12062|AFLK_ASPPA Versicolorin B synthase OS=Aspergillus parasiticus GN=vbs PE=1 SV=1//7.98614e-109
PSTCY32_14566	3.46759	sp|A5DNX8|KFA_PICGU Kynurenine formamidase OS=Meyerozyma guilliermondii (strain ATCC 6260 / CBS 566 / DSM 6381 / JCM 1539 / NBRC 10279 / NRRL Y-324) GN=BNA7 PE=3 SV=2//1.17741e-26
PSTCY32_14567	1.47865	-//-
PSTCY32_14577	1.73968	sp|P87216|VIPI_SCHPO Protein vip1 OS=Schizosaccharomyces pombe (strain 972 / ATCC 24843) GN=vip1 PE=1 SV=1//1.09086e-26
PSTCY32_14591	2.32799	sp|Q06178|NMA1_YEAST Nicotinamide/nicotinic acid mononucleotide adenylyltransferase 1 OS=Saccharomyces cerevisiae (strain ATCC 204508 / S288c) GN=NMA1 PE=1 SV=1//5.24649e-90
PSTCY32_14614	0.974753	-//-
PSTCY32_14615	1.41661	-//-
PSTCY32_14626	2.94142	sp|Q9UGM6|SYWM_HUMAN Tryptophan--tRNA ligase, mitochondrial OS=Homo sapiens GN=WARS2 PE=1 SV=1//5.33074e-61
PSTCY32_14643	1.32757	sp|P27526|PHR_NEUCR Deoxyribodipyrimidine photo-lyase OS=Neurospora crassa (strain ATCC 24698 / 74-OR23-1A / CBS 708.71 / DSM 1257 / FGSC 987) GN=phr PE=3 SV=2//2.61527e-118
PSTCY32_14645	1.29654	sp|O14205|VPS74_SCHPO Vacuolar protein sorting-associated protein 74 OS=Schizosaccharomyces pombe (strain 972 / ATCC 24843) GN=vps74 PE=1 SV=2//3.28869e-115
PSTCY32_14646	0.950427	sp|Q9D6J3|CCD94_MOUSE Coiled-coil domain-containing protein 94 OS=Mus musculus GN=Ccdc94 PE=1 SV=1//1.85779e-57
PSTCY32_14651	0.511113	sp|P53587|SUCB_NEOFR Succinyl-CoA ligase [GDP-forming] subunit beta, hydrogenosomal OS=Neocallimastix frontalis GN=SCSB PE=2 SV=2//2.04099e-163
PSTCY32_14666	0.773211	-//-
PSTCY32_14668	0.608797	-//-
PSTCY32_14675	4.98932	-//-
PSTCY32_14686	1.80498	sp|P39524|ATC3_YEAST Probable phospholipid-transporting ATPase DRS2 OS=Saccharomyces cerevisiae (strain ATCC 204508 / S288c) GN=DRS2 PE=1 SV=2//0
PSTCY32_14687	1.8457	-//-
PSTCY32_14695	1.35614	-//-
PSTCY32_14727	1.09956	-//-
PSTCY32_14741	1.48043	-//-
PSTCY32_14745	1.54486	sp|B4MA02|UBE2S_DROVI Ubiquitin-conjugating enzyme E2 S OS=Drosophila virilis GN=GJ15767 PE=3 SV=1//2.55998e-47
PSTCY32_14793	3.91101	sp|P50999|TCPD_SCHPO T-complex protein 1 subunit delta OS=Schizosaccharomyces pombe (strain 972 / ATCC 24843) GN=cct4 PE=2 SV=2//0
PSTCY32_14794	15.1867	-//-
PSTCY32_14812	1.4906	sp|O62126|TM41_CAEEL Transmembrane protein 41 homolog OS=Caenorhabditis elegans GN=tag-175 PE=3 SV=1//3.36154e-31
PSTCY32_14825	5.37422	sp|P47979|ZFS1_SCHPO Zinc finger protein zfs1 OS=Schizosaccharomyces pombe (strain 972 / ATCC 24843) GN=zfs1 PE=1 SV=1//2.27518e-26
PSTCY32_14827	5.30072	-//-
PSTCY32_14840	1.53846	-//-
PSTCY32_14851	0.459494	sp|P17610|YPT3_SCHPO GTP-binding protein ypt3 OS=Schizosaccharomyces pombe (strain 972 / ATCC 24843) GN=ypt3 PE=1 SV=1//5.56413e-104
PSTCY32_14857	0.81883	-//-
PSTCY32_14863	3.19573	sp|P24867|PCL1_YEAST PHO85 cyclin-1 OS=Saccharomyces cerevisiae (strain ATCC 204508 / S288c) GN=PCL1 PE=1 SV=1//5.32137e-12
PSTCY32_14864	0.68403	sp|Q9P793|MIT1_SCHPO Chromatin remodeling factor mit1 OS=Schizosaccharomyces pombe (strain 972 / ATCC 24843) GN=mit1 PE=1 SV=1//4.30064e-120
PSTCY32_14865	2.14502	sp|Q6DD45|ZCHC8_XENLA Zinc finger CCHC domain-containing protein 8 OS=Xenopus laevis GN=zcchc8 PE=2 SV=1//7.93814e-06
PSTCY32_14879	1.24354	sp|P54278|PMS2_HUMAN Mismatch repair endonuclease PMS2 OS=Homo sapiens GN=PMS2 PE=1 SV=2//1.31355e-57
PSTCY32_14884	10.3161	-//-
PSTCY32_14886	2.71618	-//-
PSTCY32_14887	1.25995	sp|Q09353|SENP_CAEEL Sentrin-specific protease OS=Caenorhabditis elegans GN=ulp-1 PE=2 SV=3//6.77697e-38
PSTCY32_14912	2.07266	-//-
PSTCY32_14917	3.19583	-//-
PSTCY32_14923	0.431633	sp|O60162|YG23_SCHPO Uncharacterized protein C19F5.03 OS=Schizosaccharomyces pombe (strain 972 / ATCC 24843) GN=SPBC19F5.03 PE=1 SV=1//1.3586e-117
PSTCY32_14926	0.889159	-//-
PSTCY32_14928	10.6798	-//-
PSTCY32_14952	0.658151	sp|P21369|PNCA_ECOLI Pyrazinamidase/nicotinamidase OS=Escherichia coli (strain K12) GN=pncA PE=3 SV=1//5.56924e-29
PSTCY32_14953	0.786376	sp|O13395|CHS6_USTMA Chitin synthase 6 OS=Ustilago maydis (strain 521 / FGSC 9021) GN=CHS6 PE=3 SV=2//9.70259e-08
PSTCY32_14961	1.65116	-//-
PSTCY32_14965	17.8455	sp|Q8DP63|PGDA_STRR6 Peptidoglycan-N-acetylglucosamine deacetylase OS=Streptococcus pneumoniae (strain ATCC BAA-255 / R6) GN=pgdA PE=1 SV=1//7.51017e-14
PSTCY32_14973	3.57881	-//-
PSTCY32_14974	5.37298	sp|Q8DP63|PGDA_STRR6 Peptidoglycan-N-acetylglucosamine deacetylase OS=Streptococcus pneumoniae (strain ATCC BAA-255 / R6) GN=pgdA PE=1 SV=1//5.23834e-17
PSTCY32_14980	1.12087	-//-
PSTCY32_15003	3.35403	sp|O14351|YB45_SCHPO Uncharacterized oxidoreductase C30D10.05c OS=Schizosaccharomyces pombe (strain 972 / ATCC 24843) GN=SPBC30D10.05c PE=3 SV=1//8.45559e-21
PSTCY32_15010	0.904389	sp|P46892|CD11B_RAT Cyclin-dependent kinase 11B OS=Rattus norvegicus GN=Cdk11b PE=2 SV=1//1.17376e-125
PSTCY32_15014	2.21255	sp|P32317|AFG1_YEAST Protein AFG1 OS=Saccharomyces cerevisiae (strain ATCC 204508 / S288c) GN=AFG1 PE=1 SV=1//7.43979e-89
PSTCY32_15021	0.954313	sp|O94448|RCE1_SCHPO Probable CAAX prenyl protease 2 OS=Schizosaccharomyces pombe (strain 972 / ATCC 24843) GN=SPAC1687.02 PE=3 SV=1//1.66289e-22
PSTCY32_15032	1.62771	sp|O59721|PUS4_SCHPO Probable tRNA pseudouridine synthase 4 OS=Schizosaccharomyces pombe (strain 972 / ATCC 24843) GN=SPBC11C11.10 PE=1 SV=2//1.24887e-54
PSTCY32_15040	0.644315	sp|Q9UUF1|YNF8_SCHPO Deoxyribonuclease Tat-D OS=Schizosaccharomyces pombe (strain 972 / ATCC 24843) GN=pi038 PE=3 SV=1//7.74115e-95
PSTCY32_15042	8.14799	-//-
PSTCY32_15064	0.654401	sp|O14360|NAF1_SCHPO H/ACA ribonucleoprotein complex non-core subunit NAF1 OS=Schizosaccharomyces pombe (strain 972 / ATCC 24843) GN=naf1 PE=1 SV=1//2.80809e-16
PSTCY32_15066	1.96682	-//-
PSTCY32_15094	2.4636	-//-
PSTCY32_15126	6.82071	-//-
PSTCY32_15145	9.09575	-//-
PSTCY32_15149	8.66559	-//-
PSTCY32_15204	5.7019	-//-
PSTCY32_15206	2.24624	sp|P32486|KRE6_YEAST Beta-glucan synthesis-associated protein KRE6 OS=Saccharomyces cerevisiae (strain ATCC 204508 / S288c) GN=KRE6 PE=1 SV=2//3.82045e-105
PSTCY32_15207	1.41873	sp|Q0SGU7|ORN_RHOJR Oligoribonuclease OS=Rhodococcus jostii (strain RHA1) GN=orn PE=3 SV=1//4.97367e-37
PSTCY32_15219	0.966201	-//-
PSTCY32_15228	1.35331	sp|P97526|NF1_RAT Neurofibromin OS=Rattus norvegicus GN=Nf1 PE=1 SV=1//1.24376e-25
PSTCY32_15235	1.48193	-//-
PSTCY32_15240	1.02129	sp|O14089|IMB2_SCHPO Importin subunit beta-2 OS=Schizosaccharomyces pombe (strain 972 / ATCC 24843) GN=kap104 PE=3 SV=1//0
PSTCY32_15266	6.20298	sp|A2RAR6|EXGA_ASPNC Probable glucan 1,3-beta-glucosidase A OS=Aspergillus niger (strain CBS 513.88 / FGSC A1513) GN=exgA PE=3 SV=1//2.85578e-41
PSTCY32_15267	2.2	sp|Q28HW9|CNEP1_XENTR CTD nuclear envelope phosphatase 1 OS=Xenopus tropicalis GN=ctdnep1 PE=2 SV=1//2.19261e-46
PSTCY32_15280	1.01061	sp|Q96KP1|EXOC2_HUMAN Exocyst complex component 2 OS=Homo sapiens GN=EXOC2 PE=1 SV=1//2.87803e-14
PSTCY32_15282	0.762995	sp|Q05950|REB1_KLULA DNA-binding protein REB1 OS=Kluyveromyces lactis (strain ATCC 8585 / CBS 2359 / DSM 70799 / NBRC 1267 / NRRL Y-1140 / WM37) GN=REB1 PE=3 SV=2//4.88223e-20
PSTCY32_15284	1.02657	sp|Q7ZV90|PIF1_DANRE ATP-dependent DNA helicase PIF1 OS=Danio rerio GN=pif1 PE=2 SV=1//5.85042e-20
PSTCY32_15301	6.87875	-//-
PSTCY32_15316	3.16923	sp|Q6P7A1|LARG2_RAT Glycosyltransferase-like protein LARGE2 OS=Rattus norvegicus GN=Gyltl1b PE=2 SV=1//2.36186e-24
PSTCY32_15317	1.99787	-//-
PSTCY32_15324	5.27813	-//-
PSTCY32_15327	2.46734	-//-
PSTCY32_15345	0.870677	-//-
PSTCY32_15352	0.915694	sp|Q9P7J8|GAD8_SCHPO Serine/threonine-protein kinase gad8 OS=Schizosaccharomyces pombe (strain 972 / ATCC 24843) GN=gad8 PE=1 SV=1//0
PSTCY32_15357	0.653229	sp|E3LAN7|RU1C1_PUCGT U1 small nuclear ribonucleoprotein C-1 OS=Puccinia graminis f. sp. tritici (strain CRL 75-36-700-3 / race SCCL) GN=PGTG_19611 PE=3 SV=1//5.71553e-43
PSTCY32_15369	5.69237	sp|Q04894|ADH6_YEAST NADP-dependent alcohol dehydrogenase 6 OS=Saccharomyces cerevisiae (strain ATCC 204508 / S288c) GN=ADH6 PE=1 SV=1//2.26408e-62
PSTCY32_15373	1.08069	sp|O42953|YGM4_SCHPO HMG box-containing protein C19G7.04 OS=Schizosaccharomyces pombe (strain 972 / ATCC 24843) GN=SPBC19G7.04 PE=4 SV=2//6.24193e-42
PSTCY32_15387	1.38271	sp|Q99127|CHS4_USTMA Chitin synthase 4 OS=Ustilago maydis (strain 521 / FGSC 9021) GN=CHS4 PE=3 SV=2//4.07118e-88
PSTCY32_15397	5.62167	-//-
PSTCY32_15398	4.9826	-//-
PSTCY32_15399	1.3789	sp|Q6C7L4|TRXB_YARLI Thioredoxin reductase OS=Yarrowia lipolytica (strain CLIB 122 / E 150) GN=TRR1 PE=3 SV=1//2.22331e-162
PSTCY32_15431	1.55022	sp|Q00859|MAPK_FUSSO Mitogen-activated protein kinase OS=Fusarium solani subsp. pisi GN=MAPK PE=2 SV=1//0
PSTCY32_15455	9.30496	-//-
PSTCY32_15471	7.95917	sp|Q8TG11|CSK2C_NEUCR Casein kinase II subunit beta-2 OS=Neurospora crassa (strain ATCC 24698 / 74-OR23-1A / CBS 708.71 / DSM 1257 / FGSC 987) GN=ckb-2 PE=2 SV=1//2.1041e-89
PSTCY32_15477	1.52566	sp|Q9P7E1|YOF7_SCHPO Uncharacterized RING finger protein P4H10.07 OS=Schizosaccharomyces pombe (strain 972 / ATCC 24843) GN=SPBP4H10.07 PE=1 SV=1//5.24132e-11
PSTCY32_15478	8.17297	-//-
PSTCY32_15521	0.894279	-//-
PSTCY32_15527	7.29344	sp|P39992|YEC3_YEAST Uncharacterized protein YEL023C OS=Saccharomyces cerevisiae (strain ATCC 204508 / S288c) GN=YEL023C PE=4 SV=1//2.38018e-12
PSTCY32_15528	10.6166	sp|Q1ZXF1|ECHM_DICDI Probable enoyl-CoA hydratase, mitochondrial OS=Dictyostelium discoideum GN=echs1 PE=3 SV=1//1.19368e-47
PSTCY32_15529	1.81733	sp|P39931|SS120_YEAST Protein SSP120 OS=Saccharomyces cerevisiae (strain ATCC 204508 / S288c) GN=SSP120 PE=1 SV=1//1.60852e-14
PSTCY32_15534	1.1652	sp|Q6CBH3|COQ1_YARLI Probable hexaprenyl pyrophosphate synthase, mitochondrial OS=Yarrowia lipolytica (strain CLIB 122 / E 150) GN=COQ1 PE=3 SV=1//1.49532e-94
PSTCY32_15563	1.12685	sp|P12688|YPK1_YEAST Serine/threonine-protein kinase YPK1 OS=Saccharomyces cerevisiae (strain ATCC 204508 / S288c) GN=YPK1 PE=1 SV=2//2.56355e-80
PSTCY32_15567	7.82656	-//-
PSTCY32_15568	6.11688	-//-
PSTCY32_15569	3.30381	-//-
PSTCY32_15571	2.55585	-//-
PSTCY32_15585	1.42584	sp|C8VCL5|Y0929_EMENI Uncharacterized rhomboid protein AN10929 OS=Emericella nidulans (strain FGSC A4 / ATCC 38163 / CBS 112.46 / NRRL 194 / M139) GN=AN10929 PE=3 SV=1//3.07443e-68
PSTCY32_15599	1.78139	sp|Q12284|ERV2_YEAST FAD-linked sulfhydryl oxidase ERV2 OS=Saccharomyces cerevisiae (strain ATCC 204508 / S288c) GN=ERV2 PE=1 SV=1//5.16796e-40
PSTCY32_15603	0.652125	sp|P15180|SYKC_YEAST Lysine--tRNA ligase, cytoplasmic OS=Saccharomyces cerevisiae (strain ATCC 204508 / S288c) GN=KRS1 PE=1 SV=2//0
PSTCY32_15615	2.89865	-//-
PSTCY32_15617	2.16588	-//-
PSTCY32_15653	0.713821	sp|Q9V9A7|MCCB_DROME Probable methylcrotonoyl-CoA carboxylase beta chain, mitochondrial OS=Drosophila melanogaster GN=l(2)04524 PE=2 SV=1//0
PSTCY32_15655	0.550722	sp|P78965|GSHR_SCHPO Glutathione reductase OS=Schizosaccharomyces pombe (strain 972 / ATCC 24843) GN=pgr1 PE=3 SV=2//5.99031e-161
PSTCY32_15656	1.84887	sp|D5GM60|DAPB_TUBMM Probable dipeptidyl-aminopeptidase B OS=Tuber melanosporum (strain Mel28) GN=DAPB PE=3 SV=1//1.06033e-155
PSTCY32_15672	1.05124	sp|Q03730|YMB8_YEAST Uncharacterized vacuolar membrane protein YML018C OS=Saccharomyces cerevisiae (strain ATCC 204508 / S288c) GN=YML018C PE=1 SV=1//2.03146e-40
PSTCY32_15683	3.16328	-//-
PSTCY32_15690	1.45841	-//-
PSTCY32_15761	2.0048	-//-
PSTCY32_15768	2.26093	sp|P53871|DUG3_YEAST Probable glutamine amidotransferase DUG3 OS=Saccharomyces cerevisiae (strain ATCC 204508 / S288c) GN=DUG3 PE=1 SV=1//7.29577e-56
PSTCY32_15775	0.936003	sp|P53871|DUG3_YEAST Probable glutamine amidotransferase DUG3 OS=Saccharomyces cerevisiae (strain ATCC 204508 / S288c) GN=DUG3 PE=1 SV=1//8.14682e-81
PSTCY32_15776	0.75414	-//-
PSTCY32_15791	0.894522	sp|B2WKX9|MEP_PYRTR Extracellular metalloproteinase OS=Pyrenophora tritici-repentis (strain Pt-1C-BFP) GN=MEP PE=2 SV=1//2.87191e-101
PSTCY32_15818	1.20348	-//-
PSTCY32_15820	1.34624	sp|Q9W1X8|FCL_DROME Probable GDP-L-fucose synthase OS=Drosophila melanogaster GN=Gmer PE=2 SV=1//9.42299e-67
PSTCY32_15824	5.56837	sp|A2QEQ6|GUS79_ASPNC Beta-glucuronidase OS=Aspergillus niger (strain CBS 513.88 / FGSC A1513) GN=An02g11890 PE=1 SV=1//8.10877e-17
PSTCY32_15857	2.93144	sp|P50325|CDA_AMYRO Chitin deacetylase OS=Amylomyces rouxii PE=1 SV=1//2.72194e-46
PSTCY32_15871	0.795509	sp|P0CO57|LCMT1_CRYNB Leucine carboxyl methyltransferase 1 OS=Cryptococcus neoformans var. neoformans serotype D (strain B-3501A) GN=PPM1 PE=3 SV=1//1.40974e-29
PSTCY32_15915	2.29356	sp|P17120|BIMC_EMENI Kinesin-like protein bimC OS=Emericella nidulans (strain FGSC A4 / ATCC 38163 / CBS 112.46 / NRRL 194 / M139) GN=bimC PE=2 SV=2//1.68254e-117
PSTCY32_15922	2.42805	sp|F4JCQ3|DG783_ARATH Putative DNA glycosylase At3g47830 OS=Arabidopsis thaliana GN=At3g47830 PE=3 SV=1//3.04876e-35
PSTCY32_15959	2.17715	-//-
PSTCY32_16035	7.40568	-//-
PSTCY32_16049	0.670277	sp|Q8GTQ9|SUCA1_SOLLC Succinyl-CoA ligase [ADP-forming] subunit alpha-1, mitochondrial OS=Solanum lycopersicum GN=SCOA PE=1 SV=1//3.66919e-111
PSTCY32_16081	0.859424	sp|Q9C0V1|AMT1_SCHPO Ammonium transporter 1 OS=Schizosaccharomyces pombe (strain 972 / ATCC 24843) GN=amt1 PE=3 SV=1//5.88815e-171
PSTCY32_16083	0.618556	-//-
PSTCY32_16091	2.11766	sp|Q2KHZ9|GCDH_BOVIN Glutaryl-CoA dehydrogenase, mitochondrial OS=Bos taurus GN=GCDH PE=2 SV=1//0
PSTCY32_16107	1.15285	sp|O75340|PDCD6_HUMAN Programmed cell death protein 6 OS=Homo sapiens GN=PDCD6 PE=1 SV=1//1.00284e-41
PSTCY32_16135	1.42497	sp|O74839|YC1B_SCHPO Uncharacterized MscS family protein C1183.11 OS=Schizosaccharomyces pombe (strain 972 / ATCC 24843) GN=SPCC1183.11 PE=1 SV=1//9.59531e-29
PSTCY32_16140	1.14756	-//-
PSTCY32_16171	3.89831	-//-
PSTCY32_16172	5.82955	-//-
PSTCY32_16183	2.0011	sp|Q75IM9|IVD_ORYSJ Isovaleryl-CoA dehydrogenase, mitochondrial OS=Oryza sativa subsp. japonica GN=Os05g0125500 PE=2 SV=2//9.43948e-116
PSTCY32_16188	6.0903	-//-
PSTCY32_16190	1.66587	sp|O00092|PHYA_ASPFU 3-phytase A OS=Neosartorya fumigata (strain ATCC MYA-4609 / Af293 / CBS 101355 / FGSC A1100) GN=phyA PE=1 SV=1//1.30072e-58
PSTCY32_16202	2.04245	-//-
PSTCY32_16203	4.56278	sp|C6DCH7|6PGL_PECCP 6-phosphogluconolactonase OS=Pectobacterium carotovorum subsp. carotovorum (strain PC1) GN=pgl PE=3 SV=1//3.80198e-27
PSTCY32_16204	2.78024	-//-
PSTCY32_16205	0.99373	sp|P06245|KAPB_YEAST cAMP-dependent protein kinase type 2 OS=Saccharomyces cerevisiae (strain ATCC 204508 / S288c) GN=TPK2 PE=1 SV=2//3.8661e-149
PSTCY32_16224	6.72103	-//-
PSTCY32_16225	6.13152	-//-
PSTCY32_16229	0.577781	sp|P36163|OMA1_YEAST Mitochondrial metalloendopeptidase OMA1 OS=Saccharomyces cerevisiae (strain ATCC 204508 / S288c) GN=OMA1 PE=1 SV=2//3.4196e-52
PSTCY32_16231	0.518145	sp|Q946Y7|SYP61_ARATH Syntaxin-61 OS=Arabidopsis thaliana GN=SYP61 PE=1 SV=1//3.41301e-07
PSTCY32_16240	4.55448	-//-
PSTCY32_16270	1.203	sp|P40514|YIG7_YEAST Uncharacterized protein YIL067C OS=Saccharomyces cerevisiae (strain ATCC 204508 / S288c) GN=YIL067C PE=1 SV=1//1.94084e-30
PSTCY32_16283	5.12613	-//-
PSTCY32_16285	2.86454	sp|Q9USW3|YHZ7_SCHPO Probable glycosidase C21B10.07 OS=Schizosaccharomyces pombe (strain 972 / ATCC 24843) GN=SPBC21B10.07 PE=3 SV=1//2.42945e-48
PSTCY32_16286	7.37411	-//-
PSTCY32_16301	1.05289	-//-
PSTCY32_16306	7.05295	-//-
PSTCY32_16328	5.30429	sp|Q7Q021|GLT25_ANOGA Glycosyltransferase 25 family member OS=Anopheles gambiae GN=AGAP012208 PE=3 SV=4//3.07878e-09
PSTCY32_16337	9.65475	sp|P53047|RTA1_YEAST Protein RTA1 OS=Saccharomyces cerevisiae (strain ATCC 204508 / S288c) GN=RTA1 PE=1 SV=1//9.69952e-31
PSTCY32_16338	1.31303	sp|P38149|DUG2_YEAST Probable di- and tripeptidase DUG2 OS=Saccharomyces cerevisiae (strain ATCC 204508 / S288c) GN=DUG2 PE=1 SV=1//2.21569e-115
PSTCY32_16351	7.7681	sp|Q55G31|EXPL1_DICDI Expansin-like protein 1 OS=Dictyostelium discoideum GN=expl1 PE=2 SV=1//3.14562e-09
PSTCY32_16374	0.457199	sp|O14064|BIR1_SCHPO Protein bir1 OS=Schizosaccharomyces pombe (strain 972 / ATCC 24843) GN=bir1 PE=1 SV=1//1.39283e-15
PSTCY32_16382	1.46747	sp|P54982|CRTI_PHYB8 Phytoene desaturase OS=Phycomyces blakesleeanus (strain ATCC 8743b / FGSC 10004 / NBRC 33097 / NRRL 1555) GN=carB PE=3 SV=1//3.72167e-174
PSTCY32_16389	0.633993	sp|Q01519|COX12_YEAST Cytochrome c oxidase subunit 6B OS=Saccharomyces cerevisiae (strain ATCC 204508 / S288c) GN=COX12 PE=1 SV=2//3.21126e-26
PSTCY32_16403	1.30494	sp|O81884|GALDH_ARATH L-galactose dehydrogenase OS=Arabidopsis thaliana GN=LGALDH PE=1 SV=1//8.9796e-39
PSTCY32_16408	0.903642	sp|Q9Y548|YIPF1_HUMAN Protein YIPF1 OS=Homo sapiens GN=YIPF1 PE=1 SV=1//7.64516e-23
PSTCY32_16415	3.22414	sp|Q9CL21|RECQ_PASMU ATP-dependent DNA helicase RecQ OS=Pasteurella multocida (strain Pm70) GN=recQ PE=3 SV=1//2.81771e-17
PSTCY32_16428	1.86568	-//-
PSTCY32_16434	0.557877	-//-
PSTCY32_16456	2.43361	-//-
PSTCY32_16458	13.8797	-//-
PSTCY32_16460	4.04814	sp|P29141|SUBV_BACSU Minor extracellular protease vpr OS=Bacillus subtilis (strain 168) GN=vpr PE=1 SV=1//2.26262e-22
PSTCY32_16477	0.582493	sp|P55059|PDI_HUMIN Protein disulfide-isomerase OS=Humicola insolens PE=1 SV=1//2.33253e-39
PSTCY32_16482	1.53795	sp|O13716|AGN1_SCHPO Glucan endo-1,3-alpha-glucosidase agn1 OS=Schizosaccharomyces pombe (strain 972 / ATCC 24843) GN=agn1 PE=1 SV=2//7.74572e-54
PSTCY32_16483	1.91782	-//-
PSTCY32_16490	0.845479	sp|Q09743|STE16_SCHPO Protein ste16 OS=Schizosaccharomyces pombe (strain 972 / ATCC 24843) GN=ste16 PE=3 SV=1//7.15274e-23
PSTCY32_16493	4.29509	-//-
PSTCY32_16501	0.809897	sp|Q0CT11|CREB_ASPTN Probable ubiquitin carboxyl-terminal hydrolase creB OS=Aspergillus terreus (strain NIH 2624 / FGSC A1156) GN=creB PE=3 SV=2//4.05215e-120
PSTCY32_16510	13.1464	-//-
PSTCY32_16516	7.00117	-//-
PSTCY32_16518	0.723247	sp|A4IF98|RMI1_BOVIN RecQ-mediated genome instability protein 1 OS=Bos taurus GN=RMI1 PE=2 SV=1//3.82338e-10
PSTCY32_16523	0.770839	-//-
PSTCY32_16524	0.769574	sp|Q5F3N9|CF106_CHICK Uncharacterized protein C6orf106 homolog OS=Gallus gallus GN=RCJMB04_11e11 PE=2 SV=1//4.80894e-11
PSTCY32_16562	4.03056	sp|Q9USH7|PSY1_SCHPO Syntaxin-like protein psy1 OS=Schizosaccharomyces pombe (strain 972 / ATCC 24843) GN=psy1 PE=3 SV=1//2.13472e-52
PSTCY32_16563	1.64189	sp|Q92609|TBCD5_HUMAN TBC1 domain family member 5 OS=Homo sapiens GN=TBC1D5 PE=1 SV=1//8.30494e-44
PSTCY32_16564	0.506183	-//-
PSTCY32_16571	1.34877	-//-
PSTCY32_16581	0.92946	sp|Q04519|ASM_MOUSE Sphingomyelin phosphodiesterase OS=Mus musculus GN=Smpd1 PE=2 SV=2//2.56992e-40
PSTCY32_16604	9.11995	-//-
PSTCY32_16637	4.12039	-//-
PSTCY32_16641	1.80555	sp|P48008|SPN3_SCHPO Septin homolog spn3 OS=Schizosaccharomyces pombe (strain 972 / ATCC 24843) GN=spn3 PE=1 SV=3//6.45575e-23
PSTCY32_16642	0.781328	-//-
PSTCY32_16645	3.23124	-//-
PSTCY32_16647	0.773663	sp|A2RRV9|NARFL_DANRE Cytosolic Fe-S cluster assembly factor narfl OS=Danio rerio GN=narfl PE=2 SV=1//1.25835e-32
PSTCY32_16648	0.665879	sp|A8WH18|NARFL_XENTR Cytosolic Fe-S cluster assembly factor narfl OS=Xenopus tropicalis GN=narfl PE=2 SV=1//1.91012e-16
PSTCY32_16649	1.54701	sp|Q93615|ETFA_CAEEL Probable electron transfer flavoprotein subunit alpha, mitochondrial OS=Caenorhabditis elegans GN=F27D4.1 PE=3 SV=2//8.42292e-68
PSTCY32_16650	2.25347	-//-
PSTCY32_16651	0.569489	sp|Q96JC1|VPS39_HUMAN Vam6/Vps39-like protein OS=Homo sapiens GN=VPS39 PE=1 SV=2//6.27198e-24
PSTCY32_16652	0.50746	-//-
PSTCY32_16668	1.55284	sp|P41389|MCM5_SCHPO DNA replication licensing factor mcm5 OS=Schizosaccharomyces pombe (strain 972 / ATCC 24843) GN=mcm5 PE=1 SV=2//0
PSTCY32_16704	15.0405	sp|P53047|RTA1_YEAST Protein RTA1 OS=Saccharomyces cerevisiae (strain ATCC 204508 / S288c) GN=RTA1 PE=1 SV=1//9.69952e-31
PSTCY32_16705	2.4468	sp|P38149|DUG2_YEAST Probable di- and tripeptidase DUG2 OS=Saccharomyces cerevisiae (strain ATCC 204508 / S288c) GN=DUG2 PE=1 SV=1//4.25736e-115
PSTCY32_16729	1.53374	sp|Q54VR8|ELMOB_DICDI ELMO domain-containing protein B OS=Dictyostelium discoideum GN=elmoB PE=3 SV=1//1.11983e-08
PSTCY32_16730	2.99561	-//-
PSTCY32_16791	0.875959	sp|P54857|TGL2_YEAST Lipase 2 OS=Saccharomyces cerevisiae (strain ATCC 204508 / S288c) GN=TGL2 PE=1 SV=1//3.4038e-28
PSTCY32_16816	0.750626	sp|P41391|RNA1_SCHPO Ran GTPase-activating protein 1 OS=Schizosaccharomyces pombe (strain 972 / ATCC 24843) GN=rna1 PE=1 SV=1//1.84888e-60
PSTCY32_16818	1.67741	sp|Q09676|YA03_SCHPO Probable phosphatase SPAC5H10.03 OS=Schizosaccharomyces pombe (strain 972 / ATCC 24843) GN=SPAC5H10.03 PE=3 SV=1//1.00405e-13
PSTCY32_16838	1.36476	-//-
PSTCY32_16845	1.60326	sp|Q9QWZ1|RAD1_MOUSE Cell cycle checkpoint protein RAD1 OS=Mus musculus GN=Rad1 PE=1 SV=1//9.58675e-25
PSTCY32_16886	0.730357	sp|P0CP53|PLPL_CRYNB Patatin-like phospholipase domain-containing protein CNBE2340 OS=Cryptococcus neoformans var. neoformans serotype D (strain B-3501A) GN=CNBE2340 PE=3 SV=1//6.54456e-156
PSTCY32_16894	0.789967	sp|O94264|YORF_SCHPO Uncharacterized RING finger protein P8B7.15c OS=Schizosaccharomyces pombe (strain 972 / ATCC 24843) GN=SPBP8B7.15c PE=3 SV=1//1.30055e-39
PSTCY32_16922	2.18149	-//-
PSTCY32_16925	1.1929	sp|Q10137|SEC14_SCHPO Sec14 cytosolic factor OS=Schizosaccharomyces pombe (strain 972 / ATCC 24843) GN=sec14 PE=3 SV=1//4.04432e-103
PSTCY32_16928	0.864115	sp|Q96S94|CCNL2_HUMAN Cyclin-L2 OS=Homo sapiens GN=CCNL2 PE=1 SV=1//6.23761e-12
PSTCY32_16944	0.597094	sp|Q7S743|SPT4_NEUCR Transcription elongation factor spt4 OS=Neurospora crassa (strain ATCC 24698 / 74-OR23-1A / CBS 708.71 / DSM 1257 / FGSC 987) GN=trf-2 PE=3 SV=1//4.64239e-26
PSTCY32_17007	8.94526	-//-
PSTCY32_17030	0.991317	-//-
PSTCY32_17046	0.906891	sp|Q502G2|T41AA_DANRE Transmembrane protein 41A-A OS=Danio rerio GN=tmem41aa PE=2 SV=1//2.04474e-15
PSTCY32_17077	1.70675	-//-
PSTCY32_17085	1.18503	sp|Q96KP1|EXOC2_HUMAN Exocyst complex component 2 OS=Homo sapiens GN=EXOC2 PE=1 SV=1//8.42061e-15
PSTCY32_17088	0.992261	sp|O94548|MTC1_SCHPO Maintenance of telomere capping protein 1 OS=Schizosaccharomyces pombe (strain 972 / ATCC 24843) GN=SPCC1322.09 PE=3 SV=1//1.41226e-12
PSTCY32_17089	1.02162	sp|P0CN90|ATG26_CRYNJ Sterol 3-beta-glucosyltransferase OS=Cryptococcus neoformans var. neoformans serotype D (strain JEC21 / ATCC MYA-565) GN=ATG26 PE=3 SV=1//6.31087e-168
PSTCY32_17114	0.611905	sp|P48580|PP2A1_NEUCR Serine/threonine-protein phosphatase PP2A catalytic subunit OS=Neurospora crassa (strain ATCC 24698 / 74-OR23-1A / CBS 708.71 / DSM 1257 / FGSC 987) GN=pph-1 PE=3 SV=3//0
PSTCY32_17152	4.1086	-//-
PSTCY32_17171	1.16438	sp|O14068|YFF7_SCHPO UPF0357 protein C1687.07 OS=Schizosaccharomyces pombe (strain 972 / ATCC 24843) GN=SPAC1687.07 PE=3 SV=1//1.25754e-11
PSTCY32_17172	5.96416	-//-
PSTCY32_17180	3.50004	-//-
PSTCY32_17217	0.772775	sp|Q9P778|DPP5_SCHPO Dipeptidyl-peptidase 5 OS=Schizosaccharomyces pombe (strain 972 / ATCC 24843) GN=SPBC1711.12 PE=3 SV=1//1.51316e-134
PSTCY32_17218	2.12883	sp|Q9XCA6|DNAJ_PORGI Chaperone protein DnaJ OS=Porphyromonas gingivalis (strain ATCC BAA-308 / W83) GN=dnaJ PE=3 SV=1//2.66933e-11
PSTCY32_17230	5.94348	-//-
PSTCY32_17251	1.06814	sp|Q9UT34|YIQ9_SCHPO Uncharacterized protein C824.09c OS=Schizosaccharomyces pombe (strain 972 / ATCC 24843) GN=SPAC824.09c PE=3 SV=1//4.18115e-52
PSTCY32_17275	1.39349	-//-
PSTCY32_17278	1.41174	-//-
PSTCY32_17284	1.34541	sp|Q15649|ZNHI3_HUMAN Zinc finger HIT domain-containing protein 3 OS=Homo sapiens GN=ZNHIT3 PE=1 SV=2//2.1027e-06
PSTCY32_17285	1.29715	sp|Q04372|TAP42_YEAST Type 2A phosphatase-associated protein 42 OS=Saccharomyces cerevisiae (strain ATCC 204508 / S288c) GN=TAP42 PE=1 SV=1//7.60422e-14
PSTCY32_17328	1.6326	sp|O60078|TYR1_SCHPO Probable prephenate dehydrogenase [NADP(+)] OS=Schizosaccharomyces pombe (strain 972 / ATCC 24843) GN=tyr1 PE=2 SV=1//3.48603e-131
PSTCY32_17334	1.98473	sp|A6RIB9|TVP38_BOTFB Golgi apparatus membrane protein tvp38 OS=Botryotinia fuckeliana (strain B05.10) GN=tvp38 PE=3 SV=1//4.7138e-28
PSTCY32_17336	1.92434	sp|P42800|INO1_CANAL Inositol-3-phosphate synthase OS=Candida albicans (strain SC5314 / ATCC MYA-2876) GN=INO1 PE=3 SV=1//0
PSTCY32_17340	13.2027	-//-
PSTCY32_17346	0.931708	sp|Q12382|DGK1_YEAST CTP-dependent diacylglycerol kinase 1 OS=Saccharomyces cerevisiae (strain ATCC 204508 / S288c) GN=DGK1 PE=1 SV=1//2.93711e-14
PSTCY32_17354	2.09513	sp|P36091|DCW1_YEAST Mannan endo-1,6-alpha-mannosidase DCW1 OS=Saccharomyces cerevisiae (strain ATCC 204508 / S288c) GN=DCW1 PE=1 SV=1//1.89055e-27
PSTCY32_17383	4.90309	sp|Q9Z0R4|ITSN1_MOUSE Intersectin-1 OS=Mus musculus GN=Itsn1 PE=1 SV=2//1.74568e-16
PSTCY32_17389	7.23657	-//-
PSTCY32_17395	0.883102	-//-
PSTCY32_17398	5.10128	-//-
PSTCY32_17403	1.82534	sp|O94547|SRK1_SCHPO Serine/threonine-protein kinase srk1 OS=Schizosaccharomyces pombe (strain 972 / ATCC 24843) GN=srk1 PE=1 SV=1//4.16787e-143
PSTCY32_17406	0.543352	sp|Q61211|EIF2D_MOUSE Eukaryotic translation initiation factor 2D OS=Mus musculus GN=Eif2d PE=2 SV=3//7.58099e-28
PSTCY32_17411	6.76271	-//-
PSTCY32_17424	0.563409	-//-
PSTCY32_17426	6.42392	sp|P0CT40|TF29_SCHPO Transposon Tf2-9 polyprotein OS=Schizosaccharomyces pombe (strain 972 / ATCC 24843) GN=Tf2-9 PE=3 SV=1//8.19175e-80
PSTCY32_17434	2.1056	-//-
PSTCY32_17444	3.492	-//-
PSTCY32_17468	2.44282	sp|O23461|ARAK_ARATH L-arabinokinase OS=Arabidopsis thaliana GN=ARA1 PE=1 SV=1//2.27275e-37
PSTCY32_17496	7.44209	-//-
PSTCY32_17498	0.941751	sp|P0CM74|STU1_CRYNJ Protein STU1 OS=Cryptococcus neoformans var. neoformans serotype D (strain JEC21 / ATCC MYA-565) GN=STU1 PE=3 SV=1//8.84582e-59
PSTCY32_17502	0.97114	sp|Q10138|YAS2_SCHPO CRAL-TRIO domain-containing protein C3H8.02 OS=Schizosaccharomyces pombe (strain 972 / ATCC 24843) GN=SPAC3H8.02 PE=1 SV=1//1.88316e-67
PSTCY32_17504	1.70354	-//-
PSTCY32_17505	1.27632	sp|P16451|ODPX_YEAST Pyruvate dehydrogenase complex protein X component, mitochondrial OS=Saccharomyces cerevisiae (strain ATCC 204508 / S288c) GN=PDX1 PE=1 SV=1//5.11379e-24
PSTCY32_17513	0.645963	sp|Q10990|CDT2_SCHPO Cell division cycle protein cdt2 OS=Schizosaccharomyces pombe (strain 972 / ATCC 24843) GN=cdt2 PE=1 SV=1//1.49066e-37
PSTCY32_17516	1.30641	-//-
PSTCY32_17517	5.93588	-//-
PSTCY32_17520	0.546492	sp|Q9P7V5|SEC7B_SCHPO Protein transport protein sec72 OS=Schizosaccharomyces pombe (strain 972 / ATCC 24843) GN=sec72 PE=1 SV=1//0
PSTCY32_17553	1.12687	-//-
PSTCY32_17563	0.556836	sp|Q5EA37|CC130_BOVIN Coiled-coil domain-containing protein 130 OS=Bos taurus GN=CCDC130 PE=2 SV=1//1.53596e-65
PSTCY32_17586	0.602648	sp|Q4P9E5|SPB4_USTMA ATP-dependent rRNA helicase SPB4 OS=Ustilago maydis (strain 521 / FGSC 9021) GN=SPB4 PE=3 SV=2//1.27259e-52
PSTCY32_17603	2.79877	-//-
PSTCY32_17604	0.79342	sp|Q5ZLD7|VPS53_CHICK Vacuolar protein sorting-associated protein 53 homolog OS=Gallus gallus GN=VPS53 PE=2 SV=1//4.31693e-89
PSTCY32_17607	1.08877	sp|Q9Y7Z9|COQ6_SCHPO Ubiquinone biosynthesis monooxygenase COQ6, mitochondrial OS=Schizosaccharomyces pombe (strain 972 / ATCC 24843) GN=coq6 PE=3 SV=2//1.33243e-74
PSTCY32_17658	1.06326	sp|O42901|YBA9_SCHPO Uncharacterized protein C119.09c OS=Schizosaccharomyces pombe (strain 972 / ATCC 24843) GN=SPBC119.09c PE=2 SV=3//2.89666e-49
PSTCY32_17661	0.470833	sp|P29458|MCM4_SCHPO DNA replication licensing factor mcm4 OS=Schizosaccharomyces pombe (strain 972 / ATCC 24843) GN=mcm4 PE=1 SV=2//0
PSTCY32_17662	1.61788	-//-
PSTCY32_17670	1.35908	sp|Q6ZCX3|FH6_ORYSJ Formin-like protein 6 OS=Oryza sativa subsp. japonica GN=FH6 PE=2 SV=2//9.81045e-21
PSTCY32_17697	0.942042	sp|Q9HE13|YI32_SCHPO Uncharacterized MFS-type transporter C1399.02 OS=Schizosaccharomyces pombe (strain 972 / ATCC 24843) GN=SPAC1399.02 PE=3 SV=1//6.83044e-45
PSTCY32_17699	2.4597	-//-
PSTCY32_17703	0.76041	-//-
PSTCY32_17710	1.1617	sp|Q10142|AUR1_SCHPO Inositol phosphorylceramide synthase catalytic subunit aur1 OS=Schizosaccharomyces pombe (strain 972 / ATCC 24843) GN=aur1 PE=1 SV=1//9.24249e-87
PSTCY32_17711	1.48078	-//-
PSTCY32_17730	6.92686	sp|Q5W6G0|MAN5_ORYSJ Putative mannan endo-1,4-beta-mannosidase 5 OS=Oryza sativa subsp. japonica GN=MAN5 PE=2 SV=2//7.75687e-08
PSTCY32_17743	3.86565	-//-
PSTCY32_17758	0.735705	sp|Q9ULC5|ACSL5_HUMAN Long-chain-fatty-acid--CoA ligase 5 OS=Homo sapiens GN=ACSL5 PE=1 SV=1//8.08607e-150
PSTCY32_17774	0.872027	-//-
PSTCY32_17791	1.64303	sp|P32584|STE14_YEAST Protein-S-isoprenylcysteine O-methyltransferase OS=Saccharomyces cerevisiae (strain ATCC 204508 / S288c) GN=STE14 PE=1 SV=1//8.05058e-48
PSTCY32_17800	2.19718	-//-
PSTCY32_17810	2.40625	sp|O74339|TAM41_SCHPO Phosphatidate cytidylyltransferase, mitochondrial OS=Schizosaccharomyces pombe (strain 972 / ATCC 24843) GN=tam41 PE=1 SV=3//2.63093e-65
PSTCY32_17848	1.50198	sp|P07056|UCRI_NEUCR Cytochrome b-c1 complex subunit Rieske, mitochondrial OS=Neurospora crassa (strain ATCC 24698 / 74-OR23-1A / CBS 708.71 / DSM 1257 / FGSC 987) GN=NCU06606 PE=3 SV=1//5.41018e-67
PSTCY32_17852	1.90232	sp|O13737|YDR2_SCHPO Uncharacterized endoplasmic reticulum membrane protein C16E8.02 OS=Schizosaccharomyces pombe (strain 972 / ATCC 24843) GN=SPAC16E8.02 PE=4 SV=2//3.10375e-23
PSTCY32_17866	5.64863	-//-
PSTCY32_17869	1.61858	sp|O74839|YC1B_SCHPO Uncharacterized MscS family protein C1183.11 OS=Schizosaccharomyces pombe (strain 972 / ATCC 24843) GN=SPCC1183.11 PE=1 SV=1//1.75356e-34
PSTCY32_17871	2.04184	-//-
PSTCY32_17883	4.10691	-//-
PSTCY32_17884	1.0208	-//-
PSTCY32_17940	1.79185	-//-
PSTCY32_17943	5.53177	-//-
PSTCY32_17944	1.37575	sp|F4P804|SIR4_BATDJ NAD-dependent protein deacylase SIR4 OS=Batrachochytrium dendrobatidis (strain JAM81 / FGSC 10211) GN=BATDEDRAFT_20316 PE=3 SV=1//1.05426e-43
PSTCY32_17945	8.65633	-//-
PSTCY32_17947	0.827556	sp|Q4P0P3|MED14_USTMA Mediator of RNA polymerase II transcription subunit 14 OS=Ustilago maydis (strain 521 / FGSC 9021) GN=RGR1 PE=3 SV=1//9.4109e-35
PSTCY32_17956	0.583211	sp|Q9HE88|SEC8_NEUCR Probable exocyst complex component sec8 OS=Neurospora crassa (strain ATCC 24698 / 74-OR23-1A / CBS 708.71 / DSM 1257 / FGSC 987) GN=sec8 PE=3 SV=1//3.4573e-25
PSTCY32_17958	1.12059	-//-
PSTCY32_17961	2.03732	-//-
PSTCY32_17978	1.74706	sp|P11837|NIMA_EMENI G2-specific protein kinase nimA OS=Emericella nidulans (strain FGSC A4 / ATCC 38163 / CBS 112.46 / NRRL 194 / M139) GN=nimA PE=1 SV=1//2.89456e-76
PSTCY32_17988	1.06265	sp|Q4P7M1|DBP9_USTMA ATP-dependent RNA helicase DBP9 OS=Ustilago maydis (strain 521 / FGSC 9021) GN=DBP9 PE=3 SV=1//4.64032e-132
PSTCY32_18028	0.693503	sp|O60167|YHC3_SCHPO ENTH domain-containing protein C19F8.03c OS=Schizosaccharomyces pombe (strain 972 / ATCC 24843) GN=SPBC19F8.03c PE=1 SV=1//2.65939e-48
PSTCY32_18029	1.28497	-//-
PSTCY32_18032	3.7094	-//-
PSTCY32_18039	2.46072	-//-
PSTCY32_18040	9.78945	-//-
PSTCY32_18050	1.27369	sp|Q922M5|CDA7L_MOUSE Cell division cycle-associated 7-like protein OS=Mus musculus GN=Cdca7l PE=2 SV=1//1.68633e-10
PSTCY32_18057	5.41133	-//-
PSTCY32_18088	11.1481	-//-
PSTCY32_18089	4.92598	-//-
PSTCY32_18101	0.656736	sp|Q10215|RDL_SCHPO Putative thiosulfate sulfurtransferase, mitochondrial OS=Schizosaccharomyces pombe (strain 972 / ATCC 24843) GN=SPAC4H3.07c PE=3 SV=2//1.2814e-17
PSTCY32_18102	0.939034	-//-
PSTCY32_18107	5.4203	sp|P77625|YFBT_ECOLI Sugar phosphatase YfbT OS=Escherichia coli (strain K12) GN=yfbT PE=1 SV=2//5.13021e-09
PSTCY32_18117	5.14217	sp|A6QLU5|ZN184_BOVIN Zinc finger protein 184 OS=Bos taurus GN=ZNF184 PE=2 SV=1//4.31084e-08
PSTCY32_18124	0.88807	sp|P53700|CCHL_CANAW Cytochrome c heme lyase OS=Candida albicans (strain WO-1) GN=CYC3 PE=3 SV=2//2.98797e-26
PSTCY32_18143	5.48232	-//-
PSTCY32_18146	0.708886	sp|Q4P9P9|LIS1_USTMA Nuclear distribution protein PAC1 OS=Ustilago maydis (strain 521 / FGSC 9021) GN=PAC1 PE=3 SV=1//0
PSTCY32_18154	0.676763	sp|Q54YZ9|DHKJ_DICDI Hybrid signal transduction histidine kinase J OS=Dictyostelium discoideum GN=dhkJ PE=3 SV=2//8.85079e-20
PSTCY32_18156	2.38376	-//-
PSTCY32_18164	0.882629	sp|P62332|ARF6_RAT ADP-ribosylation factor 6 OS=Rattus norvegicus GN=Arf6 PE=1 SV=2//2.1495e-100
PSTCY32_18169	1.791	sp|Q6C9Y4|CARA_YARLI Carbamoyl-phosphate synthase arginine-specific small chain OS=Yarrowia lipolytica (strain CLIB 122 / E 150) GN=CPA1 PE=3 SV=1//9.9629e-114
PSTCY32_18239	0.976429	-//-
PSTCY32_18281	1.39663	-//-
PSTCY32_18304	1.53351	sp|A8NX92|RS3A_COPC7 40S ribosomal protein S1 OS=Coprinopsis cinerea (strain Okayama-7 / 130 / ATCC MYA-4618 / FGSC 9003) GN=RPS1 PE=3 SV=1//1.07228e-13
PSTCY32_18306	7.67733	sp|P07524|TYRO_STRAT Tyrosinase OS=Streptomyces antibioticus GN=melC2 PE=3 SV=2//5.30188e-06
PSTCY32_18341	3.29633	sp|P45723|PLC_STAAE 1-phosphatidylinositol phosphodiesterase OS=Staphylococcus aureus (strain Newman) GN=plc PE=1 SV=2//2.66119e-15
PSTCY32_18352	7.14338	-//-
PSTCY32_18354	0.758	-//-
PSTCY32_18355	1.61585	sp|P30598|CHS1_USTMA Chitin synthase 1 OS=Ustilago maydis (strain 521 / FGSC 9021) GN=CHS1 PE=3 SV=2//0
PSTCY32_18361	1.9266	-//-
PSTCY32_18363	1.28916	-//-
PSTCY32_18379	4.08849	sp|Q40588|ASO_TOBAC L-ascorbate oxidase OS=Nicotiana tabacum GN=AAO PE=2 SV=1//3.63116e-69
PSTCY32_18394	0.475111	sp|P87220|VATD_CANAL V-type proton ATPase subunit D OS=Candida albicans (strain SC5314 / ATCC MYA-2876) GN=VMA8 PE=3 SV=1//8.43228e-85
PSTCY32_18401	2.75439	sp|Q4I8C9|SET9_GIBZE Histone-lysine N-methyltransferase SET9 OS=Gibberella zeae (strain PH-1 / ATCC MYA-4620 / FGSC 9075 / NRRL 31084) GN=SET9 PE=3 SV=1//2.60021e-19
PSTCY32_18407	1.20767	sp|Q9JLC8|SACS_MOUSE Sacsin OS=Mus musculus GN=Sacs PE=1 SV=2//1.16721e-07
PSTCY32_18409	2.21632	-//-
PSTCY32_18417	1.05663	sp|O14104|LYS12_SCHPO Homoisocitrate dehydrogenase OS=Schizosaccharomyces pombe (strain 972 / ATCC 24843) GN=lys12 PE=1 SV=1//1.28485e-139
PSTCY32_18418	1.04112	sp|Q6DD52|CHMP5_XENLA Charged multivesicular body protein 5 OS=Xenopus laevis GN=chmp5 PE=2 SV=1//5.38313e-45
PSTCY32_18419	7.13419	-//-
PSTCY32_18423	1.78494	sp|O94673|YG75_SCHPO Uncharacterized membrane protein C776.05 OS=Schizosaccharomyces pombe (strain 972 / ATCC 24843) GN=SPBC776.05 PE=4 SV=2//1.24052e-77
PSTCY32_18465	5.38644	sp|C8ZJM1|AQY1_YEAS8 Aquaporin-1 OS=Saccharomyces cerevisiae (strain Lalvin EC1118 / Prise de mousse) GN=AQY1 PE=2 SV=1//7.73396e-33
PSTCY32_18486	1.30447	-//-
PSTCY32_18496	1.48501	-//-
PSTCY32_18513	2.80492	-//-
PSTCY32_18521	0.938729	sp|Q12083|MLH3_YEAST DNA mismatch repair protein MLH3 OS=Saccharomyces cerevisiae (strain ATCC 204508 / S288c) GN=MLH3 PE=1 SV=1//1.86857e-19
PSTCY32_18522	0.944617	sp|P34731|FAS1_CANAX Fatty acid synthase subunit beta OS=Candida albicans GN=FAS1 PE=3 SV=1//0
PSTCY32_18525	0.901856	sp|Q6NWF4|VPS25_DANRE Vacuolar protein-sorting-associated protein 25 OS=Danio rerio GN=vps25 PE=2 SV=2//9.92893e-25
PSTCY32_18530	1.73897	sp|O23300|ECI3_ARATH Enoyl-CoA delta isomerase 3 OS=Arabidopsis thaliana GN=ECI3 PE=1 SV=1//2.11965e-21
PSTCY32_18564	1.32621	sp|Q80WE4|KI20B_MOUSE Kinesin-like protein KIF20B OS=Mus musculus GN=Kif20b PE=1 SV=3//1.21055e-17
PSTCY32_18565	1.31571	sp|O95235|KI20A_HUMAN Kinesin-like protein KIF20A OS=Homo sapiens GN=KIF20A PE=1 SV=1//1.18022e-50
PSTCY32_18569	3.18618	-//-
[truncated: 674 more rows]

## Sheet: Sheet3
Novel00425	15.0575
Novel00752	13.5466	conserved hypothetical protein [Culex quinquefasciatus]>gi|167878709|gb|EDS42092.1| conserved hypothetical protein [Culex quinquefasciatus]
Novel00869	13.9218
Novel01626	10.1237
Novel02327	13.659
Novel02678	14.5642
Novel02711	14.6435
PSTCY32_00253	14.896	-//-
PSTCY32_00632	17.0352	-//-
PSTCY32_01668	14.4929	sp|P38529|HSF1_CHICK Heat shock factor protein 1 OS=Gallus gallus GN=HSF1 PE=2 SV=1//6.93747e-20
PSTCY32_01956	14.3159	-//-
PSTCY32_01991	14.5018	-//-
PSTCY32_01992	10.0986	-//-
PSTCY32_03793	13.9324	sp|Q8LGM7|MOCOS_SOLLC Molybdenum cofactor sulfurase OS=Solanum lycopersicum GN=FLACCA PE=2 SV=1//1.29033e-53
PSTCY32_04376	13.379	sp|Q03125|NRG1_YEAST Transcriptional regulator NRG1 OS=Saccharomyces cerevisiae (strain ATCC 204508 / S288c) GN=NRG1 PE=1 SV=1//7.02756e-17
PSTCY32_04427	14.7494	sp|Q9UVG5|PRM10_PICSO Pheromone-regulated membrane protein 10 OS=Pichia sorbitophila (strain ATCC MYA-4447 / BCRC 22081 / CBS 7064 / NBRC 10061 / NRRL Y-12695) GN=GNLVRS01_PISO0A10120g PE=3 SV=2//3.36986e-10
PSTCY32_04528	16.2244	-//-
PSTCY32_05070	13.0167	-//-
PSTCY32_06116	14.9713	-//-
PSTCY32_06816	10.8579	-//-
PSTCY32_07730	13.2943	-//-
PSTCY32_07811	15.7799	-//-
PSTCY32_07846	13.8203	-//-
PSTCY32_08036	15.3652	-//-
PSTCY32_08070	10.5916	-//-
PSTCY32_08155	14.1365	-//-
PSTCY32_09927	14.3868	-//-
PSTCY32_10122	14.0051	-//-
PSTCY32_10830	17.003	-//-
PSTCY32_11317	13.5328	-//-
PSTCY32_12384	11.5526	-//-
PSTCY32_12463	14.4881	-//-
PSTCY32_14794	15.1867	-//-
PSTCY32_14884	10.3161	-//-
PSTCY32_14928	10.6798	-//-
PSTCY32_14965	17.8455	sp|Q8DP63|PGDA_STRR6 Peptidoglycan-N-acetylglucosamine deacetylase OS=Streptococcus pneumoniae (strain ATCC BAA-255 / R6) GN=pgdA PE=1 SV=1//7.51017e-14
PSTCY32_15528	10.6166	sp|Q1ZXF1|ECHM_DICDI Probable enoyl-CoA hydratase, mitochondrial OS=Dictyostelium discoideum GN=echs1 PE=3 SV=1//1.19368e-47
PSTCY32_16458	13.8797	-//-
PSTCY32_16510	13.1464	-//-
PSTCY32_16704	15.0405	sp|P53047|RTA1_YEAST Protein RTA1 OS=Saccharomyces cerevisiae (strain ATCC 204508 / S288c) GN=RTA1 PE=1 SV=1//9.69952e-31
PSTCY32_17340	13.2027	-//-
PSTCY32_18088	11.1481	-//-
PSTCY32_18782	17.8037	sp|O13716|AGN1_SCHPO Glucan endo-1,3-alpha-glucosidase agn1 OS=Schizosaccharomyces pombe (strain 972 / ATCC 24843) GN=agn1 PE=1 SV=2//3.00132e-18
PSTCY32_19059	13.4058	-//-
PSTCY32_20269	12.8203	-//-
PSTCY32_20849	17.4958	-//-
PSTCY32_20962	16.3554	sp|Q9USW3|YHZ7_SCHPO Probable glycosidase C21B10.07 OS=Schizosaccharomyces pombe (strain 972 / ATCC 24843) GN=SPBC21B10.07 PE=3 SV=1//2.38694e-60
PSTCY32_21100	13.3868	-//-
PSTCY32_22369	10.1415	-//-
PSTCY32_23235	13.1509	-//-
PSTCY32_23308	14.0364	sp|P27810|KTR1_YEAST Alpha-1,2 mannosyltransferase KTR1 OS=Saccharomyces cerevisiae (strain ATCC 204508 / S288c) GN=KTR1 PE=1 SV=1//1.91428e-80
PSTCY32_24746	15.7966	-//-
PSTCY32_24893	15.1793	-//-
PSTCY32_24982	12.8146	-//-
PSTCY32_25566	14.2612	-//-
PSTCY32_25741	16.3171	-//-
PSTCY32_26125	13.5432	-//-
PSTCY32_26462	15.1718	-//-
