# Supplementary material for: High-throughput RNA sequencing reveals differences between the transcriptomes of the five spore forms of Puccinia striiformis f. sp. tritici, the wheat stripe rust pathogen
Source: Stress Biol. 2023 Jul 31;3(1):29. doi: 10.1007/s44154-023-00107-z (PMC10441873; doi:10.1007/s44154-023-00107-z)
Supplement: Supplementary file 10 — Additional file 10: Supplementary Table 10. Alternative splicing events list. [file 44154_2023_107_MOESM10_ESM.xlsx]

## Sheet: Sheet1
Table S10. AS events list
uredovsbasidio					aecidiovsbasidio					aecidiovspycnio					teliovspycnio
EventType	NumEvents.JC.only	SigEvents.JC.only	NumEvents.JC+readsOnTarget	SigEvents.JC+readsOnTarget	EventType	NumEvents.JC.only	SigEvents.JC.only	NumEvents.JC+readsOnTarget	SigEvents.JC+readsOnTarget	EventType	NumEvents.JC.only	SigEvents.JC.only	NumEvents.JC+readsOnTarget	SigEvents.JC+readsOnTarget	EventType	NumEvents.JC.only	SigEvents.JC.only	NumEvents.JC+readsOnTarget	SigEvents.JC+readsOnTarget
SE	10	3 (1:2)	12	2 (0:2)	SE	7	1 (1:0)	7	1 (1:0)	SE	2	1 (0:1)	2	1 (0:1)	SE	6	3 (0:3)	6	3 (0:3)
MXE	5	1 (0:1)	5	1 (0:1)	MXE	3	1 (0:1)	3	1 (0:1)	MXE	1	1 (0:1)	1	1 (0:1)	MXE	1	0 (0:0)	1	0 (0:0)
A5SS	0	0 (0:0)	0	0 (0:0)	A5SS	0	0 (0:0)	0	0 (0:0)	A5SS	0	0 (0:0)	0	0 (0:0)	A5SS	0	0 (0:0)	0	0 (0:0)
A3SS	0	0 (0:0)	0	0 (0:0)	A3SS	0	0 (0:0)	0	0 (0:0)	A3SS	0	0 (0:0)	0	0 (0:0)	A3SS	0	0 (0:0)	0	0 (0:0)
RI	0	0 (0:0)	0	0 (0:0)	RI	0	0 (0:0)	0	0 (0:0)	RI	0	0 (0:0)	0	0 (0:0)	RI	0	0 (0:0)	0	0 (0:0)
uredovspycnio					basidiovspycnio					teliovsaecidio
EventType	NumEvents.JC.only	SigEvents.JC.only	NumEvents.JC+readsOnTarget	SigEvents.JC+readsOnTarget	EventType	NumEvents.JC.only	SigEvents.JC.only	NumEvents.JC+readsOnTarget	SigEvents.JC+readsOnTarget	EventType	NumEvents.JC.only	SigEvents.JC.only	NumEvents.JC+readsOnTarget	SigEvents.JC+readsOnTarget
SE	7	3 (0:3)	8	3 (0:3)	SE	3	0 (0:0)	3	0 (0:0)	SE	9	2 (0:2)	9	2 (0:2)
MXE	3	0 (0:0)	3	2 (0:2)	MXE	0	0 (0:0)	0	0 (0:0)	MXE	3	1 (1:0)	3	1 (1:0)
A5SS	0	0 (0:0)	0	0 (0:0)	A5SS	0	0 (0:0)	0	0 (0:0)	A5SS	0	0 (0:0)	0	0 (0:0)
A3SS	0	0 (0:0)	0	0 (0:0)	A3SS	0	0 (0:0)	0	0 (0:0)	A3SS	0	0 (0:0)	0	0 (0:0)
RI	0	0 (0:0)	0	0 (0:0)	RI	0	0 (0:0)	0	0 (0:0)	RI	0	0 (0:0)	0	0 (0:0)
teliovsuredo					teliovsbasidio
EventType	NumEvents.JC.only	SigEvents.JC.only	NumEvents.JC+readsOnTarget	SigEvents.JC+readsOnTarget	EventType	NumEvents.JC.only	SigEvents.JC.only	NumEvents.JC+readsOnTarget	SigEvents.JC+readsOnTarget
SE	13	6 (3:3)	14	6 (3:3)	SE	8	2 (1:1)	9	1 (1:0)
MXE	4	0 (0:0)	4	0 (0:0)	MXE	1	0 (0:0)	1	0 (0:0)
A5SS	0	0 (0:0)	0	0 (0:0)	A5SS	0	0 (0:0)	0	0 (0:0)
A3SS	0	0 (0:0)	0	0 (0:0)	A3SS	0	0 (0:0)	0	0 (0:0)
RI	0	0 (0:0)	0	0 (0:0)	RI	0	0 (0:0)	0	0 (0:0)
aecidiovsuredo
EventType	NumEvents.JC.only	SigEvents.JC.only	NumEvents.JC+readsOnTarget	SigEvents.JC+readsOnTarget
SE	23	8 (6:2)	23	8 (6:2)
MXE	11	1 (0:1)	11	0 (0:0)
A5SS	0	0 (0:0)	0	0 (0:0)
A3SS	0	0 (0:0)	0	0 (0:0)
RI	0	0 (0:0)	0	0 (0:0)
SE: skipped exon
A5SS: alternative 5' splice site
A3SS: alternative 3' splice site
MXE: mutually exclusive exon
RI: retained intron
